# Supplementary material for: Positive and negative plant−plant interactions influence seedling establishment at both high and low elevations
Source: Alp Bot. 2023 Nov 24;134(1):15–27. doi: 10.1007/s00035-023-00302-8 (PMC11219458; doi:10.1007/s00035-023-00302-8)
Supplement: Supplementary file 1 — Supplementary file1 (TXT 305 KB) [file 35_2023_302_MOESM1_ESM.txt]

"species" "site" "block" "treatment" "position" "date" "seedlings" "datacollection" "plot" "toothpick" "meanseedweight" "meanseedweightstand" "meanseeds" "germinationrate" "focalfamily" "focalgroup" "focalorigin"
"1" "Pla.med" "Cal" "Cal.B.01" "baresoil" "01" "03.09.2021" 1 "05" "Cal.01.baresoil" "Cal.01.baresoil.01" 0.356 -1.18069673491792 24 0.0416666666666667 "Plantaginaceae" "forb" "lowland"
"2" "Bra.pin" "Cal" "Cal.B.01" "baresoil" "02" "13.10.2021" 4 "07" "Cal.01.baresoil" "Cal.01.baresoil.02" 2.506 0.633065418815443 13 0.307692307692308 "Poacae" "grass" "lowland"
"3" "Sca.luc" "Cal" "Cal.B.01" "baresoil" "03" "04.08.2021" 2 "03" "Cal.01.baresoil" "Cal.01.baresoil.03" 1.536 -0.185236576124724 13 0.153846153846154 "Caprifoliaceae" "forb" "alpine"
"4" "Pla.atr" "Cal" "Cal.B.01" "baresoil" "04" "04.08.2021" 0 "03" "Cal.01.baresoil" "Cal.01.baresoil.04" 2.59 0.703928684356653 11 0 "Plantaginaceae" "forb" "alpine"
"5" "Sca.col" "Cal" "Cal.B.01" "baresoil" "05" "29.06.2021" 0 "01" "Cal.01.baresoil" "Cal.01.baresoil.05" 1.612 -0.12112219301601 12 0 "Caprifoliaceae" "forb" "lowland"
"6" "Lot.alp" "Cal" "Cal.B.01" "baresoil" "06" "04.08.2021" 1 "03" "Cal.01.baresoil" "Cal.01.baresoil.06" 1.172 -0.492310726803302 20 0.05 "Fabaceae" "legume" "alpine"
"7" "Pla.atr" "Cal" "Cal.B.01" "baresoil" "07" "18.08.2021" 0 "04" "Cal.01.baresoil" "Cal.01.baresoil.07" 2.59 0.703928684356653 11 0 "Plantaginaceae" "forb" "alpine"
"8" "Med.lup" "Cal" "Cal.B.01" "baresoil" "08" "15.07.2021" 0 "02" "Cal.01.baresoil" "Cal.01.baresoil.08" 1.391 -0.307560070213718 17 0 "Fabaceae" "legume" "lowland"
"9" "Bro.ere" "Cal" "Cal.B.01" "baresoil" "09" "13.10.2021" 16 "07" "Cal.01.baresoil" "Cal.01.baresoil.09" 4.418 2.24604832018204 16 1 "Poacae" "grass" "lowland"
"10" "Ses.cae" "Cal" "Cal.B.01" "baresoil" "10" "15.07.2021" 0 "02" "Cal.01.baresoil" "Cal.01.baresoil.10" 1.54276 -0.179533770469265 15 0 "Poacae" "grass" "alpine"
"11" "Bro.ere" "Cal" "Cal.B.01" "baresoil" "11" "25.10.2021" 16 "08" "Cal.01.baresoil" "Cal.01.baresoil.11" 4.418 2.24604832018204 16 1 "Poacae" "grass" "lowland"
"12" "Poa.alp" "Cal" "Cal.B.01" "baresoil" "12" "18.08.2021" 25 "04" "Cal.01.baresoil" "Cal.01.baresoil.12" 0.432 -1.1165823518092 25 1 "Poacae" "grass" "alpine"
"13" "Lot.alp" "Cal" "Cal.B.01" "baresoil" "13" "15.07.2021" 0 "02" "Cal.01.baresoil" "Cal.01.baresoil.13" 1.172 -0.492310726803302 20 0 "Fabaceae" "legume" "alpine"
"14" "Bra.pin" "Cal" "Cal.B.01" "baresoil" "14" "04.08.2021" 13 "03" "Cal.01.baresoil" "Cal.01.baresoil.14" 2.506 0.633065418815443 13 1 "Poacae" "grass" "lowland"
"15" "Med.lup" "Cal" "Cal.B.01" "baresoil" "15" "18.08.2021" 1 "04" "Cal.01.baresoil" "Cal.01.baresoil.15" 1.391 -0.307560070213718 17 0.0588235294117647 "Fabaceae" "legume" "lowland"
"16" "Sca.col" "Cal" "Cal.B.01" "baresoil" "16" "03.09.2021" 0 "05" "Cal.01.baresoil" "Cal.01.baresoil.16" 1.612 -0.12112219301601 12 0 "Caprifoliaceae" "forb" "lowland"
"17" "Ses.cae" "Cal" "Cal.B.01" "baresoil" "17" "03.09.2021" 0 "05" "Cal.01.baresoil" "Cal.01.baresoil.17" 1.54276 -0.179533770469265 15 0 "Poacae" "grass" "alpine"
"18" "Pla.atr" "Cal" "Cal.B.01" "baresoil" "18" "15.07.2021" 1 "02" "Cal.01.baresoil" "Cal.01.baresoil.18" 2.59 0.703928684356653 11 0.0909090909090909 "Plantaginaceae" "forb" "alpine"
"19" "Sca.luc" "Cal" "Cal.B.01" "baresoil" "19" "18.08.2021" 1 "04" "Cal.01.baresoil" "Cal.01.baresoil.19" 1.536 -0.185236576124724 13 0.0769230769230769 "Caprifoliaceae" "forb" "alpine"
"20" "Poa.alp" "Cal" "Cal.B.01" "baresoil" "20" "13.10.2021" 14 "07" "Cal.01.baresoil" "Cal.01.baresoil.20" 0.432 -1.1165823518092 25 0.56 "Poacae" "grass" "alpine"
"21" "Sca.luc" "Cal" "Cal.B.01" "baresoil" "21" "04.08.2021" 1 "03" "Cal.01.baresoil" "Cal.01.baresoil.21" 1.536 -0.185236576124724 13 0.0769230769230769 "Caprifoliaceae" "forb" "alpine"
"22" "Pla.med" "Cal" "Cal.B.01" "baresoil" "22" "29.06.2021" 1 "01" "Cal.01.baresoil" "Cal.01.baresoil.22" 0.356 -1.18069673491792 24 0.0416666666666667 "Plantaginaceae" "forb" "lowland"
"23" "Sca.col" "Cal" "Cal.B.01" "baresoil" "23" "25.10.2021" 1 "08" "Cal.01.baresoil" "Cal.01.baresoil.23" 1.612 -0.12112219301601 12 0.0833333333333333 "Caprifoliaceae" "forb" "lowland"
"24" "Bro.ere" "Cal" "Cal.B.01" "baresoil" "24" "18.08.2021" 16 "04" "Cal.01.baresoil" "Cal.01.baresoil.24" 4.418 2.24604832018204 16 1 "Poacae" "grass" "lowland"
"25" "Ses.cae" "Cal" "Cal.B.01" "baresoil" "25" "15.07.2021" 0 "02" "Cal.01.baresoil" "Cal.01.baresoil.25" 1.54276 -0.179533770469265 15 0 "Poacae" "grass" "alpine"
"26" "Med.lup" "Cal" "Cal.B.01" "baresoil" "26" "15.07.2021" 0 "02" "Cal.01.baresoil" "Cal.01.baresoil.26" 1.391 -0.307560070213718 17 0 "Fabaceae" "legume" "lowland"
"27" "Poa.alp" "Cal" "Cal.B.01" "baresoil" "27" "13.10.2021" 13 "07" "Cal.01.baresoil" "Cal.01.baresoil.27" 0.432 -1.1165823518092 25 0.52 "Poacae" "grass" "alpine"
"28" "Bra.pin" "Cal" "Cal.B.01" "baresoil" "28" "21.09.2021" 5 "06" "Cal.01.baresoil" "Cal.01.baresoil.28" 2.506 0.633065418815443 13 0.384615384615385 "Poacae" "grass" "lowland"
"29" "Pla.med" "Cal" "Cal.B.01" "baresoil" "29" "21.09.2021" 2 "06" "Cal.01.baresoil" "Cal.01.baresoil.29" 0.356 -1.18069673491792 24 0.0833333333333333 "Plantaginaceae" "forb" "lowland"
"30" "Lot.alp" "Cal" "Cal.B.01" "baresoil" "30" "13.10.2021" 1 "07" "Cal.01.baresoil" "Cal.01.baresoil.30" 1.172 -0.492310726803302 20 0.05 "Fabaceae" "legume" "alpine"
"31" "Pla.med" "Cal" "Cal.B.01" "fakevege" "01" "15.07.2021" 5 "02" "Cal.01.fakevege" "Cal.01.fakevege.01" 0.356 -1.18069673491792 24 0.208333333333333 "Plantaginaceae" "forb" "lowland"
"32" "Bra.pin" "Cal" "Cal.B.01" "fakevege" "02" "21.09.2021" 8 "06" "Cal.01.fakevege" "Cal.01.fakevege.02" 2.506 0.633065418815443 13 0.615384615384615 "Poacae" "grass" "lowland"
"33" "Sca.luc" "Cal" "Cal.B.01" "fakevege" "03" "04.08.2021" 2 "03" "Cal.01.fakevege" "Cal.01.fakevege.03" 1.536 -0.185236576124724 13 0.153846153846154 "Caprifoliaceae" "forb" "alpine"
"34" "Pla.atr" "Cal" "Cal.B.01" "fakevege" "04" "25.10.2021" 0 "08" "Cal.01.fakevege" "Cal.01.fakevege.04" 2.59 0.703928684356653 11 0 "Plantaginaceae" "forb" "alpine"
"35" "Sca.col" "Cal" "Cal.B.01" "fakevege" "05" "03.09.2021" 1 "05" "Cal.01.fakevege" "Cal.01.fakevege.05" 1.612 -0.12112219301601 12 0.0833333333333333 "Caprifoliaceae" "forb" "lowland"
"36" "Lot.alp" "Cal" "Cal.B.01" "fakevege" "06" "25.10.2021" 2 "08" "Cal.01.fakevege" "Cal.01.fakevege.06" 1.172 -0.492310726803302 20 0.1 "Fabaceae" "legume" "alpine"
"37" "Pla.atr" "Cal" "Cal.B.01" "fakevege" "07" "18.08.2021" 0 "04" "Cal.01.fakevege" "Cal.01.fakevege.07" 2.59 0.703928684356653 11 0 "Plantaginaceae" "forb" "alpine"
"38" "Med.lup" "Cal" "Cal.B.01" "fakevege" "08" "25.10.2021" 1 "08" "Cal.01.fakevege" "Cal.01.fakevege.08" 1.391 -0.307560070213718 17 0.0588235294117647 "Fabaceae" "legume" "lowland"
"39" "Bro.ere" "Cal" "Cal.B.01" "fakevege" "09" "03.09.2021" 7 "05" "Cal.01.fakevege" "Cal.01.fakevege.09" 4.418 2.24604832018204 16 0.4375 "Poacae" "grass" "lowland"
"40" "Ses.cae" "Cal" "Cal.B.01" "fakevege" "10" "15.07.2021" 0 "02" "Cal.01.fakevege" "Cal.01.fakevege.10" 1.54276 -0.179533770469265 15 0 "Poacae" "grass" "alpine"
"41" "Bro.ere" "Cal" "Cal.B.01" "fakevege" "11" "13.10.2021" 2 "07" "Cal.01.fakevege" "Cal.01.fakevege.11" 4.418 2.24604832018204 16 0.125 "Poacae" "grass" "lowland"
"42" "Poa.alp" "Cal" "Cal.B.01" "fakevege" "12" "18.08.2021" 9 "04" "Cal.01.fakevege" "Cal.01.fakevege.12" 0.432 -1.1165823518092 25 0.36 "Poacae" "grass" "alpine"
"43" "Lot.alp" "Cal" "Cal.B.01" "fakevege" "13" "15.07.2021" 0 "02" "Cal.01.fakevege" "Cal.01.fakevege.13" 1.172 -0.492310726803302 20 0 "Fabaceae" "legume" "alpine"
"44" "Bra.pin" "Cal" "Cal.B.01" "fakevege" "14" "04.08.2021" 2 "03" "Cal.01.fakevege" "Cal.01.fakevege.14" 2.506 0.633065418815443 13 0.153846153846154 "Poacae" "grass" "lowland"
"45" "Med.lup" "Cal" "Cal.B.01" "fakevege" "15" "18.08.2021" 2 "04" "Cal.01.fakevege" "Cal.01.fakevege.15" 1.391 -0.307560070213718 17 0.117647058823529 "Fabaceae" "legume" "lowland"
"46" "Sca.col" "Cal" "Cal.B.01" "fakevege" "16" "03.09.2021" 0 "05" "Cal.01.fakevege" "Cal.01.fakevege.16" 1.612 -0.12112219301601 12 0 "Caprifoliaceae" "forb" "lowland"
"47" "Ses.cae" "Cal" "Cal.B.01" "fakevege" "17" "03.09.2021" 0 "05" "Cal.01.fakevege" "Cal.01.fakevege.17" 1.54276 -0.179533770469265 15 0 "Poacae" "grass" "alpine"
"48" "Pla.atr" "Cal" "Cal.B.01" "fakevege" "18" "04.08.2021" 0 "03" "Cal.01.fakevege" "Cal.01.fakevege.18" 2.59 0.703928684356653 11 0 "Plantaginaceae" "forb" "alpine"
"49" "Sca.luc" "Cal" "Cal.B.01" "fakevege" "19" "04.08.2021" 2 "03" "Cal.01.fakevege" "Cal.01.fakevege.19" 1.536 -0.185236576124724 13 0.153846153846154 "Caprifoliaceae" "forb" "alpine"
"50" "Poa.alp" "Cal" "Cal.B.01" "fakevege" "20" "21.09.2021" 15 "06" "Cal.01.fakevege" "Cal.01.fakevege.20" 0.432 -1.1165823518092 25 0.6 "Poacae" "grass" "alpine"
"51" "Sca.luc" "Cal" "Cal.B.01" "fakevege" "21" "25.10.2021" 2 "08" "Cal.01.fakevege" "Cal.01.fakevege.21" 1.536 -0.185236576124724 13 0.153846153846154 "Caprifoliaceae" "forb" "alpine"
"52" "Pla.med" "Cal" "Cal.B.01" "fakevege" "22" "03.09.2021" 6 "05" "Cal.01.fakevege" "Cal.01.fakevege.22" 0.356 -1.18069673491792 24 0.25 "Plantaginaceae" "forb" "lowland"
"53" "Sca.col" "Cal" "Cal.B.01" "fakevege" "23" "25.10.2021" 1 "08" "Cal.01.fakevege" "Cal.01.fakevege.23" 1.612 -0.12112219301601 12 0.0833333333333333 "Caprifoliaceae" "forb" "lowland"
"54" "Bro.ere" "Cal" "Cal.B.01" "fakevege" "24" "25.10.2021" 5 "08" "Cal.01.fakevege" "Cal.01.fakevege.24" 4.418 2.24604832018204 16 0.3125 "Poacae" "grass" "lowland"
"55" "Ses.cae" "Cal" "Cal.B.01" "fakevege" "25" "15.07.2021" 0 "02" "Cal.01.fakevege" "Cal.01.fakevege.25" 1.54276 -0.179533770469265 15 0 "Poacae" "grass" "alpine"
"56" "Med.lup" "Cal" "Cal.B.01" "fakevege" "26" "15.07.2021" 0 "02" "Cal.01.fakevege" "Cal.01.fakevege.26" 1.391 -0.307560070213718 17 0 "Fabaceae" "legume" "lowland"
"57" "Poa.alp" "Cal" "Cal.B.01" "fakevege" "27" "03.09.2021" 5 "05" "Cal.01.fakevege" "Cal.01.fakevege.27" 0.432 -1.1165823518092 25 0.2 "Poacae" "grass" "alpine"
"58" "Bra.pin" "Cal" "Cal.B.01" "fakevege" "28" "03.09.2021" 4 "05" "Cal.01.fakevege" "Cal.01.fakevege.28" 2.506 0.633065418815443 13 0.307692307692308 "Poacae" "grass" "lowland"
"59" "Pla.med" "Cal" "Cal.B.01" "fakevege" "29" "21.09.2021" 0 "06" "Cal.01.fakevege" "Cal.01.fakevege.29" 0.356 -1.18069673491792 24 0 "Plantaginaceae" "forb" "lowland"
"60" "Lot.alp" "Cal" "Cal.B.01" "fakevege" "30" "29.06.2021" 2 "01" "Cal.01.fakevege" "Cal.01.fakevege.30" 1.172 -0.492310726803302 20 0.1 "Fabaceae" "legume" "alpine"
"61" "Pla.med" "Cal" "Cal.B.01" "natuvege" "01" "29.06.2021" 1 "01" "Cal.01.natuvege" "Cal.01.natuvege.01" 0.356 -1.18069673491792 24 0.0416666666666667 "Plantaginaceae" "forb" "lowland"
"62" "Bra.pin" "Cal" "Cal.B.01" "natuvege" "02" "03.09.2021" 0 "05" "Cal.01.natuvege" "Cal.01.natuvege.02" 2.506 0.633065418815443 13 0 "Poacae" "grass" "lowland"
"63" "Sca.luc" "Cal" "Cal.B.01" "natuvege" "03" "15.07.2021" 3 "02" "Cal.01.natuvege" "Cal.01.natuvege.03" 1.536 -0.185236576124724 13 0.230769230769231 "Caprifoliaceae" "forb" "alpine"
"64" "Pla.atr" "Cal" "Cal.B.01" "natuvege" "04" "25.10.2021" 0 "08" "Cal.01.natuvege" "Cal.01.natuvege.04" 2.59 0.703928684356653 11 0 "Plantaginaceae" "forb" "alpine"
"65" "Sca.col" "Cal" "Cal.B.01" "natuvege" "05" "15.07.2021" 1 "02" "Cal.01.natuvege" "Cal.01.natuvege.05" 1.612 -0.12112219301601 12 0.0833333333333333 "Caprifoliaceae" "forb" "lowland"
"66" "Lot.alp" "Cal" "Cal.B.01" "natuvege" "06" "15.07.2021" 2 "02" "Cal.01.natuvege" "Cal.01.natuvege.06" 1.172 -0.492310726803302 20 0.1 "Fabaceae" "legume" "alpine"
"67" "Pla.atr" "Cal" "Cal.B.01" "natuvege" "07" "18.08.2021" 1 "04" "Cal.01.natuvege" "Cal.01.natuvege.07" 2.59 0.703928684356653 11 0.0909090909090909 "Plantaginaceae" "forb" "alpine"
"68" "Med.lup" "Cal" "Cal.B.01" "natuvege" "08" "15.07.2021" 2 "02" "Cal.01.natuvege" "Cal.01.natuvege.08" 1.391 -0.307560070213718 17 0.117647058823529 "Fabaceae" "legume" "lowland"
"69" "Bro.ere" "Cal" "Cal.B.01" "natuvege" "09" "29.06.2021" 3 "01" "Cal.01.natuvege" "Cal.01.natuvege.09" 4.418 2.24604832018204 16 0.1875 "Poacae" "grass" "lowland"
"70" "Ses.cae" "Cal" "Cal.B.01" "natuvege" "10" "03.09.2021" 1 "05" "Cal.01.natuvege" "Cal.01.natuvege.10" 1.54276 -0.179533770469265 15 0.0666666666666667 "Poacae" "grass" "alpine"
"71" "Bro.ere" "Cal" "Cal.B.01" "natuvege" "11" "29.06.2021" 3 "01" "Cal.01.natuvege" "Cal.01.natuvege.11" 4.418 2.24604832018204 16 0.1875 "Poacae" "grass" "lowland"
"72" "Poa.alp" "Cal" "Cal.B.01" "natuvege" "12" "29.06.2021" 4 "01" "Cal.01.natuvege" "Cal.01.natuvege.12" 0.432 -1.1165823518092 25 0.16 "Poacae" "grass" "alpine"
"73" "Lot.alp" "Cal" "Cal.B.01" "natuvege" "13" "03.09.2021" 3 "05" "Cal.01.natuvege" "Cal.01.natuvege.13" 1.172 -0.492310726803302 20 0.15 "Fabaceae" "legume" "alpine"
"74" "Bra.pin" "Cal" "Cal.B.01" "natuvege" "14" "04.08.2021" 1 "03" "Cal.01.natuvege" "Cal.01.natuvege.14" 2.506 0.633065418815443 13 0.0769230769230769 "Poacae" "grass" "lowland"
"75" "Med.lup" "Cal" "Cal.B.01" "natuvege" "15" "03.09.2021" 2 "05" "Cal.01.natuvege" "Cal.01.natuvege.15" 1.391 -0.307560070213718 17 0.117647058823529 "Fabaceae" "legume" "lowland"
"76" "Sca.col" "Cal" "Cal.B.01" "natuvege" "16" "04.08.2021" 2 "03" "Cal.01.natuvege" "Cal.01.natuvege.16" 1.612 -0.12112219301601 12 0.166666666666667 "Caprifoliaceae" "forb" "lowland"
"77" "Ses.cae" "Cal" "Cal.B.01" "natuvege" "17" "03.09.2021" 0 "05" "Cal.01.natuvege" "Cal.01.natuvege.17" 1.54276 -0.179533770469265 15 0 "Poacae" "grass" "alpine"
"78" "Pla.atr" "Cal" "Cal.B.01" "natuvege" "18" "04.08.2021" 0 "03" "Cal.01.natuvege" "Cal.01.natuvege.18" 2.59 0.703928684356653 11 0 "Plantaginaceae" "forb" "alpine"
"79" "Sca.luc" "Cal" "Cal.B.01" "natuvege" "19" "25.10.2021" 1 "08" "Cal.01.natuvege" "Cal.01.natuvege.19" 1.536 -0.185236576124724 13 0.0769230769230769 "Caprifoliaceae" "forb" "alpine"
"80" "Poa.alp" "Cal" "Cal.B.01" "natuvege" "20" "15.07.2021" 0 "02" "Cal.01.natuvege" "Cal.01.natuvege.20" 0.432 -1.1165823518092 25 0 "Poacae" "grass" "alpine"
"81" "Sca.luc" "Cal" "Cal.B.01" "natuvege" "21" "15.07.2021" 0 "02" "Cal.01.natuvege" "Cal.01.natuvege.21" 1.536 -0.185236576124724 13 0 "Caprifoliaceae" "forb" "alpine"
"82" "Pla.med" "Cal" "Cal.B.01" "natuvege" "22" "29.06.2021" 3 "01" "Cal.01.natuvege" "Cal.01.natuvege.22" 0.356 -1.18069673491792 24 0.125 "Plantaginaceae" "forb" "lowland"
"83" "Sca.col" "Cal" "Cal.B.01" "natuvege" "23" "25.10.2021" 0 "08" "Cal.01.natuvege" "Cal.01.natuvege.23" 1.612 -0.12112219301601 12 0 "Caprifoliaceae" "forb" "lowland"
"84" "Bro.ere" "Cal" "Cal.B.01" "natuvege" "24" "29.06.2021" 5 "01" "Cal.01.natuvege" "Cal.01.natuvege.24" 4.418 2.24604832018204 16 0.3125 "Poacae" "grass" "lowland"
"85" "Ses.cae" "Cal" "Cal.B.01" "natuvege" "25" "03.09.2021" 1 "05" "Cal.01.natuvege" "Cal.01.natuvege.25" 1.54276 -0.179533770469265 15 0.0666666666666667 "Poacae" "grass" "alpine"
"86" "Med.lup" "Cal" "Cal.B.01" "natuvege" "26" "04.08.2021" 2 "03" "Cal.01.natuvege" "Cal.01.natuvege.26" 1.391 -0.307560070213718 17 0.117647058823529 "Fabaceae" "legume" "lowland"
"87" "Poa.alp" "Cal" "Cal.B.01" "natuvege" "27" "29.06.2021" 3 "01" "Cal.01.natuvege" "Cal.01.natuvege.27" 0.432 -1.1165823518092 25 0.12 "Poacae" "grass" "alpine"
"88" "Bra.pin" "Cal" "Cal.B.01" "natuvege" "28" "04.08.2021" 1 "03" "Cal.01.natuvege" "Cal.01.natuvege.28" 2.506 0.633065418815443 13 0.0769230769230769 "Poacae" "grass" "lowland"
"89" "Pla.med" "Cal" "Cal.B.01" "natuvege" "29" "21.09.2021" 0 "06" "Cal.01.natuvege" "Cal.01.natuvege.29" 0.356 -1.18069673491792 24 0 "Plantaginaceae" "forb" "lowland"
"90" "Lot.alp" "Cal" "Cal.B.01" "natuvege" "30" "29.06.2021" 2 "01" "Cal.01.natuvege" "Cal.01.natuvege.30" 1.172 -0.492310726803302 20 0.1 "Fabaceae" "legume" "alpine"
"91" "Pla.med" "Cal" "Cal.B.02" "baresoil" "01" "04.08.2021" 4 "03" "Cal.02.baresoil" "Cal.02.baresoil.01" 0.356 -1.18069673491792 24 0.166666666666667 "Plantaginaceae" "forb" "lowland"
"92" "Bra.pin" "Cal" "Cal.B.02" "baresoil" "02" "13.10.2021" 4 "07" "Cal.02.baresoil" "Cal.02.baresoil.02" 2.506 0.633065418815443 13 0.307692307692308 "Poacae" "grass" "lowland"
"93" "Sca.luc" "Cal" "Cal.B.02" "baresoil" "03" "04.08.2021" 0 "03" "Cal.02.baresoil" "Cal.02.baresoil.03" 1.536 -0.185236576124724 13 0 "Caprifoliaceae" "forb" "alpine"
"94" "Pla.atr" "Cal" "Cal.B.02" "baresoil" "04" "04.08.2021" 0 "03" "Cal.02.baresoil" "Cal.02.baresoil.04" 2.59 0.703928684356653 11 0 "Plantaginaceae" "forb" "alpine"
"95" "Sca.col" "Cal" "Cal.B.02" "baresoil" "05" "03.09.2021" 0 "05" "Cal.02.baresoil" "Cal.02.baresoil.05" 1.612 -0.12112219301601 12 0 "Caprifoliaceae" "forb" "lowland"
"96" "Lot.alp" "Cal" "Cal.B.02" "baresoil" "06" "04.08.2021" 0 "03" "Cal.02.baresoil" "Cal.02.baresoil.06" 1.172 -0.492310726803302 20 0 "Fabaceae" "legume" "alpine"
"97" "Pla.atr" "Cal" "Cal.B.02" "baresoil" "07" "18.08.2021" 0 "04" "Cal.02.baresoil" "Cal.02.baresoil.07" 2.59 0.703928684356653 11 0 "Plantaginaceae" "forb" "alpine"
"98" "Med.lup" "Cal" "Cal.B.02" "baresoil" "08" "13.10.2021" 2 "07" "Cal.02.baresoil" "Cal.02.baresoil.08" 1.391 -0.307560070213718 17 0.117647058823529 "Fabaceae" "legume" "lowland"
"99" "Bro.ere" "Cal" "Cal.B.02" "baresoil" "09" "13.10.2021" 16 "07" "Cal.02.baresoil" "Cal.02.baresoil.09" 4.418 2.24604832018204 16 1 "Poacae" "grass" "lowland"
"100" "Ses.cae" "Cal" "Cal.B.02" "baresoil" "10" "21.09.2021" 0 "06" "Cal.02.baresoil" "Cal.02.baresoil.10" 1.54276 -0.179533770469265 15 0 "Poacae" "grass" "alpine"
"101" "Bro.ere" "Cal" "Cal.B.02" "baresoil" "11" "21.09.2021" 0 "06" "Cal.02.baresoil" "Cal.02.baresoil.11" 4.418 2.24604832018204 16 0 "Poacae" "grass" "lowland"
"102" "Poa.alp" "Cal" "Cal.B.02" "baresoil" "12" "13.10.2021" 12 "07" "Cal.02.baresoil" "Cal.02.baresoil.12" 0.432 -1.1165823518092 25 0.48 "Poacae" "grass" "alpine"
"103" "Lot.alp" "Cal" "Cal.B.02" "baresoil" "13" "15.07.2021" 0 "02" "Cal.02.baresoil" "Cal.02.baresoil.13" 1.172 -0.492310726803302 20 0 "Fabaceae" "legume" "alpine"
"104" "Bra.pin" "Cal" "Cal.B.02" "baresoil" "14" "13.10.2021" 6 "07" "Cal.02.baresoil" "Cal.02.baresoil.14" 2.506 0.633065418815443 13 0.461538461538462 "Poacae" "grass" "lowland"
"105" "Med.lup" "Cal" "Cal.B.02" "baresoil" "15" "03.09.2021" 0 "05" "Cal.02.baresoil" "Cal.02.baresoil.15" 1.391 -0.307560070213718 17 0 "Fabaceae" "legume" "lowland"
"106" "Sca.col" "Cal" "Cal.B.02" "baresoil" "16" "13.10.2021" 0 "07" "Cal.02.baresoil" "Cal.02.baresoil.16" 1.612 -0.12112219301601 12 0 "Caprifoliaceae" "forb" "lowland"
"107" "Ses.cae" "Cal" "Cal.B.02" "baresoil" "17" "03.09.2021" 0 "05" "Cal.02.baresoil" "Cal.02.baresoil.17" 1.54276 -0.179533770469265 15 0 "Poacae" "grass" "alpine"
"108" "Pla.atr" "Cal" "Cal.B.02" "baresoil" "18" "04.08.2021" 0 "03" "Cal.02.baresoil" "Cal.02.baresoil.18" 2.59 0.703928684356653 11 0 "Plantaginaceae" "forb" "alpine"
"109" "Sca.luc" "Cal" "Cal.B.02" "baresoil" "19" "04.08.2021" 0 "03" "Cal.02.baresoil" "Cal.02.baresoil.19" 1.536 -0.185236576124724 13 0 "Caprifoliaceae" "forb" "alpine"
"110" "Poa.alp" "Cal" "Cal.B.02" "baresoil" "20" "15.07.2021" 0 "02" "Cal.02.baresoil" "Cal.02.baresoil.20" 0.432 -1.1165823518092 25 0 "Poacae" "grass" "alpine"
"111" "Sca.luc" "Cal" "Cal.B.02" "baresoil" "21" "15.07.2021" 1 "02" "Cal.02.baresoil" "Cal.02.baresoil.21" 1.536 -0.185236576124724 13 0.0769230769230769 "Caprifoliaceae" "forb" "alpine"
"112" "Pla.med" "Cal" "Cal.B.02" "baresoil" "22" "18.08.2021" 4 "04" "Cal.02.baresoil" "Cal.02.baresoil.22" 0.356 -1.18069673491792 24 0.166666666666667 "Plantaginaceae" "forb" "lowland"
"113" "Sca.col" "Cal" "Cal.B.02" "baresoil" "23" "18.08.2021" 0 "04" "Cal.02.baresoil" "Cal.02.baresoil.23" 1.612 -0.12112219301601 12 0 "Caprifoliaceae" "forb" "lowland"
"114" "Bro.ere" "Cal" "Cal.B.02" "baresoil" "24" "13.10.2021" 7 "07" "Cal.02.baresoil" "Cal.02.baresoil.24" 4.418 2.24604832018204 16 0.4375 "Poacae" "grass" "lowland"
"115" "Ses.cae" "Cal" "Cal.B.02" "baresoil" "25" "15.07.2021" 0 "02" "Cal.02.baresoil" "Cal.02.baresoil.25" 1.54276 -0.179533770469265 15 0 "Poacae" "grass" "alpine"
"116" "Med.lup" "Cal" "Cal.B.02" "baresoil" "26" "15.07.2021" 1 "02" "Cal.02.baresoil" "Cal.02.baresoil.26" 1.391 -0.307560070213718 17 0.0588235294117647 "Fabaceae" "legume" "lowland"
"117" "Poa.alp" "Cal" "Cal.B.02" "baresoil" "27" "04.08.2021" 8 "03" "Cal.02.baresoil" "Cal.02.baresoil.27" 0.432 -1.1165823518092 25 0.32 "Poacae" "grass" "alpine"
"118" "Bra.pin" "Cal" "Cal.B.02" "baresoil" "28" "03.09.2021" 0 "05" "Cal.02.baresoil" "Cal.02.baresoil.28" 2.506 0.633065418815443 13 0 "Poacae" "grass" "lowland"
"119" "Pla.med" "Cal" "Cal.B.02" "baresoil" "29" "21.09.2021" 1 "06" "Cal.02.baresoil" "Cal.02.baresoil.29" 0.356 -1.18069673491792 24 0.0416666666666667 "Plantaginaceae" "forb" "lowland"
"120" "Lot.alp" "Cal" "Cal.B.02" "baresoil" "30" "04.08.2021" 1 "03" "Cal.02.baresoil" "Cal.02.baresoil.30" 1.172 -0.492310726803302 20 0.05 "Fabaceae" "legume" "alpine"
"121" "Pla.med" "Cal" "Cal.B.02" "fakevege" "01" "03.09.2021" 0 "05" "Cal.02.fakevege" "Cal.02.fakevege.01" 0.356 -1.18069673491792 24 0 "Plantaginaceae" "forb" "lowland"
"122" "Bra.pin" "Cal" "Cal.B.02" "fakevege" "02" "03.09.2021" 0 "05" "Cal.02.fakevege" "Cal.02.fakevege.02" 2.506 0.633065418815443 13 0 "Poacae" "grass" "lowland"
"123" "Sca.luc" "Cal" "Cal.B.02" "fakevege" "03" "03.09.2021" 4 "05" "Cal.02.fakevege" "Cal.02.fakevege.03" 1.536 -0.185236576124724 13 0.307692307692308 "Caprifoliaceae" "forb" "alpine"
"124" "Pla.atr" "Cal" "Cal.B.02" "fakevege" "04" "04.08.2021" 0 "03" "Cal.02.fakevege" "Cal.02.fakevege.04" 2.59 0.703928684356653 11 0 "Plantaginaceae" "forb" "alpine"
"125" "Sca.col" "Cal" "Cal.B.02" "fakevege" "05" "03.09.2021" 0 "05" "Cal.02.fakevege" "Cal.02.fakevege.05" 1.612 -0.12112219301601 12 0 "Caprifoliaceae" "forb" "lowland"
"126" "Lot.alp" "Cal" "Cal.B.02" "fakevege" "06" "29.06.2021" 2 "01" "Cal.02.fakevege" "Cal.02.fakevege.06" 1.172 -0.492310726803302 20 0.1 "Fabaceae" "legume" "alpine"
"127" "Pla.atr" "Cal" "Cal.B.02" "fakevege" "07" "18.08.2021" 0 "04" "Cal.02.fakevege" "Cal.02.fakevege.07" 2.59 0.703928684356653 11 0 "Plantaginaceae" "forb" "alpine"
"128" "Med.lup" "Cal" "Cal.B.02" "fakevege" "08" "25.10.2021" 1 "08" "Cal.02.fakevege" "Cal.02.fakevege.08" 1.391 -0.307560070213718 17 0.0588235294117647 "Fabaceae" "legume" "lowland"
"129" "Bro.ere" "Cal" "Cal.B.02" "fakevege" "09" "13.10.2021" 14 "07" "Cal.02.fakevege" "Cal.02.fakevege.09" 4.418 2.24604832018204 16 0.875 "Poacae" "grass" "lowland"
"130" "Ses.cae" "Cal" "Cal.B.02" "fakevege" "10" "21.09.2021" 0 "06" "Cal.02.fakevege" "Cal.02.fakevege.10" 1.54276 -0.179533770469265 15 0 "Poacae" "grass" "alpine"
"131" "Bro.ere" "Cal" "Cal.B.02" "fakevege" "11" "21.09.2021" 7 "06" "Cal.02.fakevege" "Cal.02.fakevege.11" 4.418 2.24604832018204 16 0.4375 "Poacae" "grass" "lowland"
"132" "Poa.alp" "Cal" "Cal.B.02" "fakevege" "12" "18.08.2021" 14 "04" "Cal.02.fakevege" "Cal.02.fakevege.12" 0.432 -1.1165823518092 25 0.56 "Poacae" "grass" "alpine"
"133" "Lot.alp" "Cal" "Cal.B.02" "fakevege" "13" "15.07.2021" 0 "02" "Cal.02.fakevege" "Cal.02.fakevege.13" 1.172 -0.492310726803302 20 0 "Fabaceae" "legume" "alpine"
"134" "Bra.pin" "Cal" "Cal.B.02" "fakevege" "14" "03.09.2021" 0 "05" "Cal.02.fakevege" "Cal.02.fakevege.14" 2.506 0.633065418815443 13 0 "Poacae" "grass" "lowland"
"135" "Med.lup" "Cal" "Cal.B.02" "fakevege" "15" "03.09.2021" 5 "05" "Cal.02.fakevege" "Cal.02.fakevege.15" 1.391 -0.307560070213718 17 0.294117647058824 "Fabaceae" "legume" "lowland"
"136" "Sca.col" "Cal" "Cal.B.02" "fakevege" "16" "03.09.2021" 1 "05" "Cal.02.fakevege" "Cal.02.fakevege.16" 1.612 -0.12112219301601 12 0.0833333333333333 "Caprifoliaceae" "forb" "lowland"
"137" "Ses.cae" "Cal" "Cal.B.02" "fakevege" "17" "03.09.2021" 0 "05" "Cal.02.fakevege" "Cal.02.fakevege.17" 1.54276 -0.179533770469265 15 0 "Poacae" "grass" "alpine"
"138" "Pla.atr" "Cal" "Cal.B.02" "fakevege" "18" "04.08.2021" 0 "03" "Cal.02.fakevege" "Cal.02.fakevege.18" 2.59 0.703928684356653 11 0 "Plantaginaceae" "forb" "alpine"
"139" "Sca.luc" "Cal" "Cal.B.02" "fakevege" "19" "03.09.2021" 1 "05" "Cal.02.fakevege" "Cal.02.fakevege.19" 1.536 -0.185236576124724 13 0.0769230769230769 "Caprifoliaceae" "forb" "alpine"
"140" "Poa.alp" "Cal" "Cal.B.02" "fakevege" "20" "21.09.2021" 9 "06" "Cal.02.fakevege" "Cal.02.fakevege.20" 0.432 -1.1165823518092 25 0.36 "Poacae" "grass" "alpine"
"141" "Sca.luc" "Cal" "Cal.B.02" "fakevege" "21" "15.07.2021" 0 "02" "Cal.02.fakevege" "Cal.02.fakevege.21" 1.536 -0.185236576124724 13 0 "Caprifoliaceae" "forb" "alpine"
"142" "Pla.med" "Cal" "Cal.B.02" "fakevege" "22" "13.10.2021" 4 "07" "Cal.02.fakevege" "Cal.02.fakevege.22" 0.356 -1.18069673491792 24 0.166666666666667 "Plantaginaceae" "forb" "lowland"
"143" "Sca.col" "Cal" "Cal.B.02" "fakevege" "23" "15.07.2021" 2 "02" "Cal.02.fakevege" "Cal.02.fakevege.23" 1.612 -0.12112219301601 12 0.166666666666667 "Caprifoliaceae" "forb" "lowland"
"144" "Bro.ere" "Cal" "Cal.B.02" "fakevege" "24" "25.10.2021" 8 "08" "Cal.02.fakevege" "Cal.02.fakevege.24" 4.418 2.24604832018204 16 0.5 "Poacae" "grass" "lowland"
"145" "Ses.cae" "Cal" "Cal.B.02" "fakevege" "25" "15.07.2021" 0 "02" "Cal.02.fakevege" "Cal.02.fakevege.25" 1.54276 -0.179533770469265 15 0 "Poacae" "grass" "alpine"
"146" "Med.lup" "Cal" "Cal.B.02" "fakevege" "26" "21.09.2021" 2 "06" "Cal.02.fakevege" "Cal.02.fakevege.26" 1.391 -0.307560070213718 17 0.117647058823529 "Fabaceae" "legume" "lowland"
"147" "Poa.alp" "Cal" "Cal.B.02" "fakevege" "27" "29.06.2021" 8 "01" "Cal.02.fakevege" "Cal.02.fakevege.27" 0.432 -1.1165823518092 25 0.32 "Poacae" "grass" "alpine"
"148" "Bra.pin" "Cal" "Cal.B.02" "fakevege" "28" "03.09.2021" 0 "05" "Cal.02.fakevege" "Cal.02.fakevege.28" 2.506 0.633065418815443 13 0 "Poacae" "grass" "lowland"
"149" "Pla.med" "Cal" "Cal.B.02" "fakevege" "29" "21.09.2021" 1 "06" "Cal.02.fakevege" "Cal.02.fakevege.29" 0.356 -1.18069673491792 24 0.0416666666666667 "Plantaginaceae" "forb" "lowland"
"150" "Lot.alp" "Cal" "Cal.B.02" "fakevege" "30" "29.06.2021" 3 "01" "Cal.02.fakevege" "Cal.02.fakevege.30" 1.172 -0.492310726803302 20 0.15 "Fabaceae" "legume" "alpine"
"151" "Pla.med" "Cal" "Cal.B.02" "natuvege" "01" "03.09.2021" 0 "05" "Cal.02.natuvege" "Cal.02.natuvege.01" 0.356 -1.18069673491792 24 0 "Plantaginaceae" "forb" "lowland"
"152" "Bra.pin" "Cal" "Cal.B.02" "natuvege" "02" "03.09.2021" 0 "05" "Cal.02.natuvege" "Cal.02.natuvege.02" 2.506 0.633065418815443 13 0 "Poacae" "grass" "lowland"
"153" "Sca.luc" "Cal" "Cal.B.02" "natuvege" "03" "04.08.2021" 0 "03" "Cal.02.natuvege" "Cal.02.natuvege.03" 1.536 -0.185236576124724 13 0 "Caprifoliaceae" "forb" "alpine"
"154" "Pla.atr" "Cal" "Cal.B.02" "natuvege" "04" "04.08.2021" 0 "03" "Cal.02.natuvege" "Cal.02.natuvege.04" 2.59 0.703928684356653 11 0 "Plantaginaceae" "forb" "alpine"
"155" "Sca.col" "Cal" "Cal.B.02" "natuvege" "05" "04.08.2021" 3 "03" "Cal.02.natuvege" "Cal.02.natuvege.05" 1.612 -0.12112219301601 12 0.25 "Caprifoliaceae" "forb" "lowland"
"156" "Lot.alp" "Cal" "Cal.B.02" "natuvege" "06" "03.09.2021" 4 "05" "Cal.02.natuvege" "Cal.02.natuvege.06" 1.172 -0.492310726803302 20 0.2 "Fabaceae" "legume" "alpine"
"157" "Pla.atr" "Cal" "Cal.B.02" "natuvege" "07" "18.08.2021" 0 "04" "Cal.02.natuvege" "Cal.02.natuvege.07" 2.59 0.703928684356653 11 0 "Plantaginaceae" "forb" "alpine"
"158" "Med.lup" "Cal" "Cal.B.02" "natuvege" "08" "25.10.2021" 1 "08" "Cal.02.natuvege" "Cal.02.natuvege.08" 1.391 -0.307560070213718 17 0.0588235294117647 "Fabaceae" "legume" "lowland"
"159" "Bro.ere" "Cal" "Cal.B.02" "natuvege" "09" "25.10.2021" 6 "08" "Cal.02.natuvege" "Cal.02.natuvege.09" 4.418 2.24604832018204 16 0.375 "Poacae" "grass" "lowland"
"160" "Ses.cae" "Cal" "Cal.B.02" "natuvege" "10" "15.07.2021" 0 "02" "Cal.02.natuvege" "Cal.02.natuvege.10" 1.54276 -0.179533770469265 15 0 "Poacae" "grass" "alpine"
"161" "Bro.ere" "Cal" "Cal.B.02" "natuvege" "11" "04.08.2021" 4 "03" "Cal.02.natuvege" "Cal.02.natuvege.11" 4.418 2.24604832018204 16 0.25 "Poacae" "grass" "lowland"
"162" "Poa.alp" "Cal" "Cal.B.02" "natuvege" "12" "04.08.2021" 5 "03" "Cal.02.natuvege" "Cal.02.natuvege.12" 0.432 -1.1165823518092 25 0.2 "Poacae" "grass" "alpine"
"163" "Lot.alp" "Cal" "Cal.B.02" "natuvege" "13" "15.07.2021" 0 "02" "Cal.02.natuvege" "Cal.02.natuvege.13" 1.172 -0.492310726803302 20 0 "Fabaceae" "legume" "alpine"
"164" "Bra.pin" "Cal" "Cal.B.02" "natuvege" "14" "29.06.2021" 0 "01" "Cal.02.natuvege" "Cal.02.natuvege.14" 2.506 0.633065418815443 13 0 "Poacae" "grass" "lowland"
"165" "Med.lup" "Cal" "Cal.B.02" "natuvege" "15" "03.09.2021" 3 "05" "Cal.02.natuvege" "Cal.02.natuvege.15" 1.391 -0.307560070213718 17 0.176470588235294 "Fabaceae" "legume" "lowland"
"166" "Sca.col" "Cal" "Cal.B.02" "natuvege" "16" "03.09.2021" 3 "05" "Cal.02.natuvege" "Cal.02.natuvege.16" 1.612 -0.12112219301601 12 0.25 "Caprifoliaceae" "forb" "lowland"
"167" "Ses.cae" "Cal" "Cal.B.02" "natuvege" "17" "03.09.2021" 0 "05" "Cal.02.natuvege" "Cal.02.natuvege.17" 1.54276 -0.179533770469265 15 0 "Poacae" "grass" "alpine"
"168" "Pla.atr" "Cal" "Cal.B.02" "natuvege" "18" "15.07.2021" 2 "02" "Cal.02.natuvege" "Cal.02.natuvege.18" 2.59 0.703928684356653 11 0.181818181818182 "Plantaginaceae" "forb" "alpine"
"169" "Sca.luc" "Cal" "Cal.B.02" "natuvege" "19" "13.10.2021" 2 "07" "Cal.02.natuvege" "Cal.02.natuvege.19" 1.536 -0.185236576124724 13 0.153846153846154 "Caprifoliaceae" "forb" "alpine"
"170" "Poa.alp" "Cal" "Cal.B.02" "natuvege" "20" "15.07.2021" 2 "02" "Cal.02.natuvege" "Cal.02.natuvege.20" 0.432 -1.1165823518092 25 0.08 "Poacae" "grass" "alpine"
"171" "Sca.luc" "Cal" "Cal.B.02" "natuvege" "21" "13.10.2021" 2 "07" "Cal.02.natuvege" "Cal.02.natuvege.21" 1.536 -0.185236576124724 13 0.153846153846154 "Caprifoliaceae" "forb" "alpine"
"172" "Pla.med" "Cal" "Cal.B.02" "natuvege" "22" "03.09.2021" 3 "05" "Cal.02.natuvege" "Cal.02.natuvege.22" 0.356 -1.18069673491792 24 0.125 "Plantaginaceae" "forb" "lowland"
"173" "Sca.col" "Cal" "Cal.B.02" "natuvege" "23" "18.08.2021" 0 "04" "Cal.02.natuvege" "Cal.02.natuvege.23" 1.612 -0.12112219301601 12 0 "Caprifoliaceae" "forb" "lowland"
"174" "Bro.ere" "Cal" "Cal.B.02" "natuvege" "24" "13.10.2021" 5 "07" "Cal.02.natuvege" "Cal.02.natuvege.24" 4.418 2.24604832018204 16 0.3125 "Poacae" "grass" "lowland"
"175" "Ses.cae" "Cal" "Cal.B.02" "natuvege" "25" "18.08.2021" 1 "04" "Cal.02.natuvege" "Cal.02.natuvege.25" 1.54276 -0.179533770469265 15 0.0666666666666667 "Poacae" "grass" "alpine"
"176" "Med.lup" "Cal" "Cal.B.02" "natuvege" "26" "25.10.2021" 1 "08" "Cal.02.natuvege" "Cal.02.natuvege.26" 1.391 -0.307560070213718 17 0.0588235294117647 "Fabaceae" "legume" "lowland"
"177" "Poa.alp" "Cal" "Cal.B.02" "natuvege" "27" "04.08.2021" 5 "03" "Cal.02.natuvege" "Cal.02.natuvege.27" 0.432 -1.1165823518092 25 0.2 "Poacae" "grass" "alpine"
"178" "Bra.pin" "Cal" "Cal.B.02" "natuvege" "28" "04.08.2021" 4 "03" "Cal.02.natuvege" "Cal.02.natuvege.28" 2.506 0.633065418815443 13 0.307692307692308 "Poacae" "grass" "lowland"
"179" "Pla.med" "Cal" "Cal.B.02" "natuvege" "29" "04.08.2021" 4 "03" "Cal.02.natuvege" "Cal.02.natuvege.29" 0.356 -1.18069673491792 24 0.166666666666667 "Plantaginaceae" "forb" "lowland"
"180" "Lot.alp" "Cal" "Cal.B.02" "natuvege" "30" "03.09.2021" 6 "05" "Cal.02.natuvege" "Cal.02.natuvege.30" 1.172 -0.492310726803302 20 0.3 "Fabaceae" "legume" "alpine"
"181" "Pla.med" "Cal" "Cal.B.03" "baresoil" "01" "04.08.2021" 6 "03" "Cal.03.baresoil" "Cal.03.baresoil.01" 0.356 -1.18069673491792 24 0.25 "Plantaginaceae" "forb" "lowland"
"182" "Bra.pin" "Cal" "Cal.B.03" "baresoil" "02" "04.08.2021" 3 "03" "Cal.03.baresoil" "Cal.03.baresoil.02" 2.506 0.633065418815443 13 0.230769230769231 "Poacae" "grass" "lowland"
"183" "Sca.luc" "Cal" "Cal.B.03" "baresoil" "03" "04.08.2021" 0 "03" "Cal.03.baresoil" "Cal.03.baresoil.03" 1.536 -0.185236576124724 13 0 "Caprifoliaceae" "forb" "alpine"
"184" "Pla.atr" "Cal" "Cal.B.03" "baresoil" "04" "04.08.2021" 0 "03" "Cal.03.baresoil" "Cal.03.baresoil.04" 2.59 0.703928684356653 11 0 "Plantaginaceae" "forb" "alpine"
"185" "Sca.col" "Cal" "Cal.B.03" "baresoil" "05" "29.06.2021" 1 "01" "Cal.03.baresoil" "Cal.03.baresoil.05" 1.612 -0.12112219301601 12 0.0833333333333333 "Caprifoliaceae" "forb" "lowland"
"186" "Lot.alp" "Cal" "Cal.B.03" "baresoil" "06" "04.08.2021" 0 "03" "Cal.03.baresoil" "Cal.03.baresoil.06" 1.172 -0.492310726803302 20 0 "Fabaceae" "legume" "alpine"
"187" "Pla.atr" "Cal" "Cal.B.03" "baresoil" "07" "04.08.2021" 0 "03" "Cal.03.baresoil" "Cal.03.baresoil.07" 2.59 0.703928684356653 11 0 "Plantaginaceae" "forb" "alpine"
"188" "Med.lup" "Cal" "Cal.B.03" "baresoil" "08" "25.10.2021" 2 "08" "Cal.03.baresoil" "Cal.03.baresoil.08" 1.391 -0.307560070213718 17 0.117647058823529 "Fabaceae" "legume" "lowland"
"189" "Bro.ere" "Cal" "Cal.B.03" "baresoil" "09" "04.08.2021" 16 "03" "Cal.03.baresoil" "Cal.03.baresoil.09" 4.418 2.24604832018204 16 1 "Poacae" "grass" "lowland"
"190" "Ses.cae" "Cal" "Cal.B.03" "baresoil" "10" "21.09.2021" 0 "06" "Cal.03.baresoil" "Cal.03.baresoil.10" 1.54276 -0.179533770469265 15 0 "Poacae" "grass" "alpine"
"191" "Bro.ere" "Cal" "Cal.B.03" "baresoil" "11" "18.08.2021" 14 "04" "Cal.03.baresoil" "Cal.03.baresoil.11" 4.418 2.24604832018204 16 0.875 "Poacae" "grass" "lowland"
"192" "Poa.alp" "Cal" "Cal.B.03" "baresoil" "12" "03.09.2021" 9 "05" "Cal.03.baresoil" "Cal.03.baresoil.12" 0.432 -1.1165823518092 25 0.36 "Poacae" "grass" "alpine"
"193" "Lot.alp" "Cal" "Cal.B.03" "baresoil" "13" "15.07.2021" 0 "02" "Cal.03.baresoil" "Cal.03.baresoil.13" 1.172 -0.492310726803302 20 0 "Fabaceae" "legume" "alpine"
"194" "Bra.pin" "Cal" "Cal.B.03" "baresoil" "14" "03.09.2021" 6 "05" "Cal.03.baresoil" "Cal.03.baresoil.14" 2.506 0.633065418815443 13 0.461538461538462 "Poacae" "grass" "lowland"
"195" "Med.lup" "Cal" "Cal.B.03" "baresoil" "15" "03.09.2021" 0 "05" "Cal.03.baresoil" "Cal.03.baresoil.15" 1.391 -0.307560070213718 17 0 "Fabaceae" "legume" "lowland"
"196" "Sca.col" "Cal" "Cal.B.03" "baresoil" "16" "13.10.2021" 1 "07" "Cal.03.baresoil" "Cal.03.baresoil.16" 1.612 -0.12112219301601 12 0.0833333333333333 "Caprifoliaceae" "forb" "lowland"
"197" "Ses.cae" "Cal" "Cal.B.03" "baresoil" "17" "03.09.2021" 0 "05" "Cal.03.baresoil" "Cal.03.baresoil.17" 1.54276 -0.179533770469265 15 0 "Poacae" "grass" "alpine"
"198" "Pla.atr" "Cal" "Cal.B.03" "baresoil" "18" "04.08.2021" 0 "03" "Cal.03.baresoil" "Cal.03.baresoil.18" 2.59 0.703928684356653 11 0 "Plantaginaceae" "forb" "alpine"
"199" "Sca.luc" "Cal" "Cal.B.03" "baresoil" "19" "04.08.2021" 0 "03" "Cal.03.baresoil" "Cal.03.baresoil.19" 1.536 -0.185236576124724 13 0 "Caprifoliaceae" "forb" "alpine"
"200" "Poa.alp" "Cal" "Cal.B.03" "baresoil" "20" "15.07.2021" 0 "02" "Cal.03.baresoil" "Cal.03.baresoil.20" 0.432 -1.1165823518092 25 0 "Poacae" "grass" "alpine"
"201" "Sca.luc" "Cal" "Cal.B.03" "baresoil" "21" "15.07.2021" 0 "02" "Cal.03.baresoil" "Cal.03.baresoil.21" 1.536 -0.185236576124724 13 0 "Caprifoliaceae" "forb" "alpine"
"202" "Pla.med" "Cal" "Cal.B.03" "baresoil" "22" "15.07.2021" 4 "02" "Cal.03.baresoil" "Cal.03.baresoil.22" 0.356 -1.18069673491792 24 0.166666666666667 "Plantaginaceae" "forb" "lowland"
"203" "Sca.col" "Cal" "Cal.B.03" "baresoil" "23" "04.08.2021" 0 "03" "Cal.03.baresoil" "Cal.03.baresoil.23" 1.612 -0.12112219301601 12 0 "Caprifoliaceae" "forb" "lowland"
"204" "Bro.ere" "Cal" "Cal.B.03" "baresoil" "24" "25.10.2021" 12 "08" "Cal.03.baresoil" "Cal.03.baresoil.24" 4.418 2.24604832018204 16 0.75 "Poacae" "grass" "lowland"
"205" "Ses.cae" "Cal" "Cal.B.03" "baresoil" "25" "15.07.2021" 0 "02" "Cal.03.baresoil" "Cal.03.baresoil.25" 1.54276 -0.179533770469265 15 0 "Poacae" "grass" "alpine"
"206" "Med.lup" "Cal" "Cal.B.03" "baresoil" "26" "13.10.2021" 1 "07" "Cal.03.baresoil" "Cal.03.baresoil.26" 1.391 -0.307560070213718 17 0.0588235294117647 "Fabaceae" "legume" "lowland"
"207" "Poa.alp" "Cal" "Cal.B.03" "baresoil" "27" "04.08.2021" 3 "03" "Cal.03.baresoil" "Cal.03.baresoil.27" 0.432 -1.1165823518092 25 0.12 "Poacae" "grass" "alpine"
"208" "Bra.pin" "Cal" "Cal.B.03" "baresoil" "28" "18.08.2021" 5 "04" "Cal.03.baresoil" "Cal.03.baresoil.28" 2.506 0.633065418815443 13 0.384615384615385 "Poacae" "grass" "lowland"
"209" "Pla.med" "Cal" "Cal.B.03" "baresoil" "29" "04.08.2021" 1 "03" "Cal.03.baresoil" "Cal.03.baresoil.29" 0.356 -1.18069673491792 24 0.0416666666666667 "Plantaginaceae" "forb" "lowland"
"210" "Lot.alp" "Cal" "Cal.B.03" "baresoil" "30" "13.10.2021" 1 "07" "Cal.03.baresoil" "Cal.03.baresoil.30" 1.172 -0.492310726803302 20 0.05 "Fabaceae" "legume" "alpine"
"211" "Pla.med" "Cal" "Cal.B.03" "fakevege" "01" "03.09.2021" 1 "05" "Cal.03.fakevege" "Cal.03.fakevege.01" 0.356 -1.18069673491792 24 0.0416666666666667 "Plantaginaceae" "forb" "lowland"
"212" "Bra.pin" "Cal" "Cal.B.03" "fakevege" "02" "03.09.2021" 2 "05" "Cal.03.fakevege" "Cal.03.fakevege.02" 2.506 0.633065418815443 13 0.153846153846154 "Poacae" "grass" "lowland"
"213" "Sca.luc" "Cal" "Cal.B.03" "fakevege" "03" "04.08.2021" 1 "03" "Cal.03.fakevege" "Cal.03.fakevege.03" 1.536 -0.185236576124724 13 0.0769230769230769 "Caprifoliaceae" "forb" "alpine"
"214" "Pla.atr" "Cal" "Cal.B.03" "fakevege" "04" "04.08.2021" 0 "03" "Cal.03.fakevege" "Cal.03.fakevege.04" 2.59 0.703928684356653 11 0 "Plantaginaceae" "forb" "alpine"
"215" "Sca.col" "Cal" "Cal.B.03" "fakevege" "05" "03.09.2021" 1 "05" "Cal.03.fakevege" "Cal.03.fakevege.05" 1.612 -0.12112219301601 12 0.0833333333333333 "Caprifoliaceae" "forb" "lowland"
"216" "Lot.alp" "Cal" "Cal.B.03" "fakevege" "06" "03.09.2021" 1 "05" "Cal.03.fakevege" "Cal.03.fakevege.06" 1.172 -0.492310726803302 20 0.05 "Fabaceae" "legume" "alpine"
"217" "Pla.atr" "Cal" "Cal.B.03" "fakevege" "07" "18.08.2021" 0 "04" "Cal.03.fakevege" "Cal.03.fakevege.07" 2.59 0.703928684356653 11 0 "Plantaginaceae" "forb" "alpine"
"218" "Med.lup" "Cal" "Cal.B.03" "fakevege" "08" "15.07.2021" 0 "02" "Cal.03.fakevege" "Cal.03.fakevege.08" 1.391 -0.307560070213718 17 0 "Fabaceae" "legume" "lowland"
"219" "Bro.ere" "Cal" "Cal.B.03" "fakevege" "09" "04.08.2021" 13 "03" "Cal.03.fakevege" "Cal.03.fakevege.09" 4.418 2.24604832018204 16 0.8125 "Poacae" "grass" "lowland"
"220" "Ses.cae" "Cal" "Cal.B.03" "fakevege" "10" "21.09.2021" 1 "06" "Cal.03.fakevege" "Cal.03.fakevege.10" 1.54276 -0.179533770469265 15 0.0666666666666667 "Poacae" "grass" "alpine"
"221" "Bro.ere" "Cal" "Cal.B.03" "fakevege" "11" "18.08.2021" 3 "04" "Cal.03.fakevege" "Cal.03.fakevege.11" 4.418 2.24604832018204 16 0.1875 "Poacae" "grass" "lowland"
"222" "Poa.alp" "Cal" "Cal.B.03" "fakevege" "12" "04.08.2021" 14 "03" "Cal.03.fakevege" "Cal.03.fakevege.12" 0.432 -1.1165823518092 25 0.56 "Poacae" "grass" "alpine"
"223" "Lot.alp" "Cal" "Cal.B.03" "fakevege" "13" "03.09.2021" 4 "05" "Cal.03.fakevege" "Cal.03.fakevege.13" 1.172 -0.492310726803302 20 0.2 "Fabaceae" "legume" "alpine"
"224" "Bra.pin" "Cal" "Cal.B.03" "fakevege" "14" "29.06.2021" 0 "01" "Cal.03.fakevege" "Cal.03.fakevege.14" 2.506 0.633065418815443 13 0 "Poacae" "grass" "lowland"
"225" "Med.lup" "Cal" "Cal.B.03" "fakevege" "15" "03.09.2021" 1 "05" "Cal.03.fakevege" "Cal.03.fakevege.15" 1.391 -0.307560070213718 17 0.0588235294117647 "Fabaceae" "legume" "lowland"
"226" "Sca.col" "Cal" "Cal.B.03" "fakevege" "16" "21.09.2021" 2 "06" "Cal.03.fakevege" "Cal.03.fakevege.16" 1.612 -0.12112219301601 12 0.166666666666667 "Caprifoliaceae" "forb" "lowland"
"227" "Ses.cae" "Cal" "Cal.B.03" "fakevege" "17" "25.10.2021" 2 "08" "Cal.03.fakevege" "Cal.03.fakevege.17" 1.54276 -0.179533770469265 15 0.133333333333333 "Poacae" "grass" "alpine"
"228" "Pla.atr" "Cal" "Cal.B.03" "fakevege" "18" "13.10.2021" 1 "07" "Cal.03.fakevege" "Cal.03.fakevege.18" 2.59 0.703928684356653 11 0.0909090909090909 "Plantaginaceae" "forb" "alpine"
"229" "Sca.luc" "Cal" "Cal.B.03" "fakevege" "19" "04.08.2021" 0 "03" "Cal.03.fakevege" "Cal.03.fakevege.19" 1.536 -0.185236576124724 13 0 "Caprifoliaceae" "forb" "alpine"
"230" "Poa.alp" "Cal" "Cal.B.03" "fakevege" "20" "29.06.2021" 7 "01" "Cal.03.fakevege" "Cal.03.fakevege.20" 0.432 -1.1165823518092 25 0.28 "Poacae" "grass" "alpine"
"231" "Sca.luc" "Cal" "Cal.B.03" "fakevege" "21" "25.10.2021" 1 "08" "Cal.03.fakevege" "Cal.03.fakevege.21" 1.536 -0.185236576124724 13 0.0769230769230769 "Caprifoliaceae" "forb" "alpine"
"232" "Pla.med" "Cal" "Cal.B.03" "fakevege" "22" "29.06.2021" 1 "01" "Cal.03.fakevege" "Cal.03.fakevege.22" 0.356 -1.18069673491792 24 0.0416666666666667 "Plantaginaceae" "forb" "lowland"
"233" "Sca.col" "Cal" "Cal.B.03" "fakevege" "23" "25.10.2021" 1 "08" "Cal.03.fakevege" "Cal.03.fakevege.23" 1.612 -0.12112219301601 12 0.0833333333333333 "Caprifoliaceae" "forb" "lowland"
"234" "Bro.ere" "Cal" "Cal.B.03" "fakevege" "24" "29.06.2021" 6 "01" "Cal.03.fakevege" "Cal.03.fakevege.24" 4.418 2.24604832018204 16 0.375 "Poacae" "grass" "lowland"
"235" "Ses.cae" "Cal" "Cal.B.03" "fakevege" "25" "15.07.2021" 0 "02" "Cal.03.fakevege" "Cal.03.fakevege.25" 1.54276 -0.179533770469265 15 0 "Poacae" "grass" "alpine"
"236" "Med.lup" "Cal" "Cal.B.03" "fakevege" "26" "15.07.2021" 0 "02" "Cal.03.fakevege" "Cal.03.fakevege.26" 1.391 -0.307560070213718 17 0 "Fabaceae" "legume" "lowland"
"237" "Poa.alp" "Cal" "Cal.B.03" "fakevege" "27" "04.08.2021" 3 "03" "Cal.03.fakevege" "Cal.03.fakevege.27" 0.432 -1.1165823518092 25 0.12 "Poacae" "grass" "alpine"
"238" "Bra.pin" "Cal" "Cal.B.03" "fakevege" "28" "25.10.2021" 5 "08" "Cal.03.fakevege" "Cal.03.fakevege.28" 2.506 0.633065418815443 13 0.384615384615385 "Poacae" "grass" "lowland"
"239" "Pla.med" "Cal" "Cal.B.03" "fakevege" "29" "29.06.2021" 0 "01" "Cal.03.fakevege" "Cal.03.fakevege.29" 0.356 -1.18069673491792 24 0 "Plantaginaceae" "forb" "lowland"
"240" "Lot.alp" "Cal" "Cal.B.03" "fakevege" "30" "13.10.2021" 0 "07" "Cal.03.fakevege" "Cal.03.fakevege.30" 1.172 -0.492310726803302 20 0 "Fabaceae" "legume" "alpine"
"241" "Pla.med" "Cal" "Cal.B.03" "natuvege" "01" "15.07.2021" 4 "02" "Cal.03.natuvege" "Cal.03.natuvege.01" 0.356 -1.18069673491792 24 0.166666666666667 "Plantaginaceae" "forb" "lowland"
"242" "Bra.pin" "Cal" "Cal.B.03" "natuvege" "02" "03.09.2021" 2 "05" "Cal.03.natuvege" "Cal.03.natuvege.02" 2.506 0.633065418815443 13 0.153846153846154 "Poacae" "grass" "lowland"
"243" "Sca.luc" "Cal" "Cal.B.03" "natuvege" "03" "04.08.2021" 0 "03" "Cal.03.natuvege" "Cal.03.natuvege.03" 1.536 -0.185236576124724 13 0 "Caprifoliaceae" "forb" "alpine"
"244" "Pla.atr" "Cal" "Cal.B.03" "natuvege" "04" "04.08.2021" 0 "03" "Cal.03.natuvege" "Cal.03.natuvege.04" 2.59 0.703928684356653 11 0 "Plantaginaceae" "forb" "alpine"
"245" "Sca.col" "Cal" "Cal.B.03" "natuvege" "05" "25.10.2021" 2 "08" "Cal.03.natuvege" "Cal.03.natuvege.05" 1.612 -0.12112219301601 12 0.166666666666667 "Caprifoliaceae" "forb" "lowland"
"246" "Lot.alp" "Cal" "Cal.B.03" "natuvege" "06" "29.06.2021" 4 "01" "Cal.03.natuvege" "Cal.03.natuvege.06" 1.172 -0.492310726803302 20 0.2 "Fabaceae" "legume" "alpine"
"247" "Pla.atr" "Cal" "Cal.B.03" "natuvege" "07" "25.10.2021" 1 "08" "Cal.03.natuvege" "Cal.03.natuvege.07" 2.59 0.703928684356653 11 0.0909090909090909 "Plantaginaceae" "forb" "alpine"
"248" "Med.lup" "Cal" "Cal.B.03" "natuvege" "08" "18.08.2021" 1 "04" "Cal.03.natuvege" "Cal.03.natuvege.08" 1.391 -0.307560070213718 17 0.0588235294117647 "Fabaceae" "legume" "lowland"
"249" "Bro.ere" "Cal" "Cal.B.03" "natuvege" "09" "18.08.2021" 2 "04" "Cal.03.natuvege" "Cal.03.natuvege.09" 4.418 2.24604832018204 16 0.125 "Poacae" "grass" "lowland"
"250" "Ses.cae" "Cal" "Cal.B.03" "natuvege" "10" "29.06.2021" 2 "01" "Cal.03.natuvege" "Cal.03.natuvege.10" 1.54276 -0.179533770469265 15 0.133333333333333 "Poacae" "grass" "alpine"
"251" "Bro.ere" "Cal" "Cal.B.03" "natuvege" "11" "29.06.2021" 3 "01" "Cal.03.natuvege" "Cal.03.natuvege.11" 4.418 2.24604832018204 16 0.1875 "Poacae" "grass" "lowland"
"252" "Poa.alp" "Cal" "Cal.B.03" "natuvege" "12" "04.08.2021" 1 "03" "Cal.03.natuvege" "Cal.03.natuvege.12" 0.432 -1.1165823518092 25 0.04 "Poacae" "grass" "alpine"
"253" "Lot.alp" "Cal" "Cal.B.03" "natuvege" "13" "15.07.2021" 2 "02" "Cal.03.natuvege" "Cal.03.natuvege.13" 1.172 -0.492310726803302 20 0.1 "Fabaceae" "legume" "alpine"
"254" "Bra.pin" "Cal" "Cal.B.03" "natuvege" "14" "29.06.2021" 2 "01" "Cal.03.natuvege" "Cal.03.natuvege.14" 2.506 0.633065418815443 13 0.153846153846154 "Poacae" "grass" "lowland"
"255" "Med.lup" "Cal" "Cal.B.03" "natuvege" "15" "21.09.2021" 2 "06" "Cal.03.natuvege" "Cal.03.natuvege.15" 1.391 -0.307560070213718 17 0.117647058823529 "Fabaceae" "legume" "lowland"
"256" "Sca.col" "Cal" "Cal.B.03" "natuvege" "16" "13.10.2021" 0 "07" "Cal.03.natuvege" "Cal.03.natuvege.16" 1.612 -0.12112219301601 12 0 "Caprifoliaceae" "forb" "lowland"
"257" "Ses.cae" "Cal" "Cal.B.03" "natuvege" "17" "18.08.2021" 1 "04" "Cal.03.natuvege" "Cal.03.natuvege.17" 1.54276 -0.179533770469265 15 0.0666666666666667 "Poacae" "grass" "alpine"
"258" "Pla.atr" "Cal" "Cal.B.03" "natuvege" "18" "25.10.2021" 1 "08" "Cal.03.natuvege" "Cal.03.natuvege.18" 2.59 0.703928684356653 11 0.0909090909090909 "Plantaginaceae" "forb" "alpine"
"259" "Sca.luc" "Cal" "Cal.B.03" "natuvege" "19" "04.08.2021" 0 "03" "Cal.03.natuvege" "Cal.03.natuvege.19" 1.536 -0.185236576124724 13 0 "Caprifoliaceae" "forb" "alpine"
"260" "Poa.alp" "Cal" "Cal.B.03" "natuvege" "20" "25.10.2021" 2 "08" "Cal.03.natuvege" "Cal.03.natuvege.20" 0.432 -1.1165823518092 25 0.08 "Poacae" "grass" "alpine"
"261" "Sca.luc" "Cal" "Cal.B.03" "natuvege" "21" "29.06.2021" 3 "01" "Cal.03.natuvege" "Cal.03.natuvege.21" 1.536 -0.185236576124724 13 0.230769230769231 "Caprifoliaceae" "forb" "alpine"
"262" "Pla.med" "Cal" "Cal.B.03" "natuvege" "22" "04.08.2021" 4 "03" "Cal.03.natuvege" "Cal.03.natuvege.22" 0.356 -1.18069673491792 24 0.166666666666667 "Plantaginaceae" "forb" "lowland"
"263" "Sca.col" "Cal" "Cal.B.03" "natuvege" "23" "25.10.2021" 0 "08" "Cal.03.natuvege" "Cal.03.natuvege.23" 1.612 -0.12112219301601 12 0 "Caprifoliaceae" "forb" "lowland"
"264" "Bro.ere" "Cal" "Cal.B.03" "natuvege" "24" "13.10.2021" 3 "07" "Cal.03.natuvege" "Cal.03.natuvege.24" 4.418 2.24604832018204 16 0.1875 "Poacae" "grass" "lowland"
"265" "Ses.cae" "Cal" "Cal.B.03" "natuvege" "25" "15.07.2021" 0 "02" "Cal.03.natuvege" "Cal.03.natuvege.25" 1.54276 -0.179533770469265 15 0 "Poacae" "grass" "alpine"
"266" "Med.lup" "Cal" "Cal.B.03" "natuvege" "26" "21.09.2021" 3 "06" "Cal.03.natuvege" "Cal.03.natuvege.26" 1.391 -0.307560070213718 17 0.176470588235294 "Fabaceae" "legume" "lowland"
"267" "Poa.alp" "Cal" "Cal.B.03" "natuvege" "27" "29.06.2021" 10 "01" "Cal.03.natuvege" "Cal.03.natuvege.27" 0.432 -1.1165823518092 25 0.4 "Poacae" "grass" "alpine"
"268" "Bra.pin" "Cal" "Cal.B.03" "natuvege" "28" "03.09.2021" 4 "05" "Cal.03.natuvege" "Cal.03.natuvege.28" 2.506 0.633065418815443 13 0.307692307692308 "Poacae" "grass" "lowland"
"269" "Pla.med" "Cal" "Cal.B.03" "natuvege" "29" "29.06.2021" 0 "01" "Cal.03.natuvege" "Cal.03.natuvege.29" 0.356 -1.18069673491792 24 0 "Plantaginaceae" "forb" "lowland"
"270" "Lot.alp" "Cal" "Cal.B.03" "natuvege" "30" "04.08.2021" 3 "03" "Cal.03.natuvege" "Cal.03.natuvege.30" 1.172 -0.492310726803302 20 0.15 "Fabaceae" "legume" "alpine"
"271" "Pla.med" "Cal" "Cal.B.04" "baresoil" "01" "18.08.2021" 0 "04" "Cal.04.baresoil" "Cal.04.baresoil.01" 0.356 -1.18069673491792 24 0 "Plantaginaceae" "forb" "lowland"
"272" "Bra.pin" "Cal" "Cal.B.04" "baresoil" "02" "21.09.2021" 1 "06" "Cal.04.baresoil" "Cal.04.baresoil.02" 2.506 0.633065418815443 13 0.0769230769230769 "Poacae" "grass" "lowland"
"273" "Sca.luc" "Cal" "Cal.B.04" "baresoil" "03" "04.08.2021" 0 "03" "Cal.04.baresoil" "Cal.04.baresoil.03" 1.536 -0.185236576124724 13 0 "Caprifoliaceae" "forb" "alpine"
"274" "Pla.atr" "Cal" "Cal.B.04" "baresoil" "04" "04.08.2021" 0 "03" "Cal.04.baresoil" "Cal.04.baresoil.04" 2.59 0.703928684356653 11 0 "Plantaginaceae" "forb" "alpine"
"275" "Sca.col" "Cal" "Cal.B.04" "baresoil" "05" "03.09.2021" 0 "05" "Cal.04.baresoil" "Cal.04.baresoil.05" 1.612 -0.12112219301601 12 0 "Caprifoliaceae" "forb" "lowland"
"276" "Lot.alp" "Cal" "Cal.B.04" "baresoil" "06" "04.08.2021" 1 "03" "Cal.04.baresoil" "Cal.04.baresoil.06" 1.172 -0.492310726803302 20 0.05 "Fabaceae" "legume" "alpine"
"277" "Pla.atr" "Cal" "Cal.B.04" "baresoil" "07" "18.08.2021" 0 "04" "Cal.04.baresoil" "Cal.04.baresoil.07" 2.59 0.703928684356653 11 0 "Plantaginaceae" "forb" "alpine"
"278" "Med.lup" "Cal" "Cal.B.04" "baresoil" "08" "25.10.2021" 1 "08" "Cal.04.baresoil" "Cal.04.baresoil.08" 1.391 -0.307560070213718 17 0.0588235294117647 "Fabaceae" "legume" "lowland"
"279" "Bro.ere" "Cal" "Cal.B.04" "baresoil" "09" "13.10.2021" 9 "07" "Cal.04.baresoil" "Cal.04.baresoil.09" 4.418 2.24604832018204 16 0.5625 "Poacae" "grass" "lowland"
"280" "Ses.cae" "Cal" "Cal.B.04" "baresoil" "10" "21.09.2021" 0 "06" "Cal.04.baresoil" "Cal.04.baresoil.10" 1.54276 -0.179533770469265 15 0 "Poacae" "grass" "alpine"
"281" "Bro.ere" "Cal" "Cal.B.04" "baresoil" "11" "13.10.2021" 10 "07" "Cal.04.baresoil" "Cal.04.baresoil.11" 4.418 2.24604832018204 16 0.625 "Poacae" "grass" "lowland"
"282" "Poa.alp" "Cal" "Cal.B.04" "baresoil" "12" "25.10.2021" 5 "08" "Cal.04.baresoil" "Cal.04.baresoil.12" 0.432 -1.1165823518092 25 0.2 "Poacae" "grass" "alpine"
"283" "Lot.alp" "Cal" "Cal.B.04" "baresoil" "13" "15.07.2021" 0 "02" "Cal.04.baresoil" "Cal.04.baresoil.13" 1.172 -0.492310726803302 20 0 "Fabaceae" "legume" "alpine"
"284" "Bra.pin" "Cal" "Cal.B.04" "baresoil" "14" "18.08.2021" 7 "04" "Cal.04.baresoil" "Cal.04.baresoil.14" 2.506 0.633065418815443 13 0.538461538461538 "Poacae" "grass" "lowland"
"285" "Med.lup" "Cal" "Cal.B.04" "baresoil" "15" "03.09.2021" 0 "05" "Cal.04.baresoil" "Cal.04.baresoil.15" 1.391 -0.307560070213718 17 0 "Fabaceae" "legume" "lowland"
"286" "Sca.col" "Cal" "Cal.B.04" "baresoil" "16" "21.09.2021" 1 "06" "Cal.04.baresoil" "Cal.04.baresoil.16" 1.612 -0.12112219301601 12 0.0833333333333333 "Caprifoliaceae" "forb" "lowland"
"287" "Ses.cae" "Cal" "Cal.B.04" "baresoil" "17" "03.09.2021" 0 "05" "Cal.04.baresoil" "Cal.04.baresoil.17" 1.54276 -0.179533770469265 15 0 "Poacae" "grass" "alpine"
"288" "Pla.atr" "Cal" "Cal.B.04" "baresoil" "18" "04.08.2021" 0 "03" "Cal.04.baresoil" "Cal.04.baresoil.18" 2.59 0.703928684356653 11 0 "Plantaginaceae" "forb" "alpine"
"289" "Sca.luc" "Cal" "Cal.B.04" "baresoil" "19" "04.08.2021" 1 "03" "Cal.04.baresoil" "Cal.04.baresoil.19" 1.536 -0.185236576124724 13 0.0769230769230769 "Caprifoliaceae" "forb" "alpine"
"290" "Poa.alp" "Cal" "Cal.B.04" "baresoil" "20" "25.10.2021" 5 "08" "Cal.04.baresoil" "Cal.04.baresoil.20" 0.432 -1.1165823518092 25 0.2 "Poacae" "grass" "alpine"
"291" "Sca.luc" "Cal" "Cal.B.04" "baresoil" "21" "15.07.2021" 0 "02" "Cal.04.baresoil" "Cal.04.baresoil.21" 1.536 -0.185236576124724 13 0 "Caprifoliaceae" "forb" "alpine"
"292" "Pla.med" "Cal" "Cal.B.04" "baresoil" "22" "03.09.2021" 1 "05" "Cal.04.baresoil" "Cal.04.baresoil.22" 0.356 -1.18069673491792 24 0.0416666666666667 "Plantaginaceae" "forb" "lowland"
"293" "Sca.col" "Cal" "Cal.B.04" "baresoil" "23" "04.08.2021" 0 "03" "Cal.04.baresoil" "Cal.04.baresoil.23" 1.612 -0.12112219301601 12 0 "Caprifoliaceae" "forb" "lowland"
"294" "Bro.ere" "Cal" "Cal.B.04" "baresoil" "24" "04.08.2021" 11 "03" "Cal.04.baresoil" "Cal.04.baresoil.24" 4.418 2.24604832018204 16 0.6875 "Poacae" "grass" "lowland"
"295" "Ses.cae" "Cal" "Cal.B.04" "baresoil" "25" "15.07.2021" 0 "02" "Cal.04.baresoil" "Cal.04.baresoil.25" 1.54276 -0.179533770469265 15 0 "Poacae" "grass" "alpine"
"296" "Med.lup" "Cal" "Cal.B.04" "baresoil" "26" "15.07.2021" 0 "02" "Cal.04.baresoil" "Cal.04.baresoil.26" 1.391 -0.307560070213718 17 0 "Fabaceae" "legume" "lowland"
"297" "Poa.alp" "Cal" "Cal.B.04" "baresoil" "27" "25.10.2021" 5 "08" "Cal.04.baresoil" "Cal.04.baresoil.27" 0.432 -1.1165823518092 25 0.2 "Poacae" "grass" "alpine"
"298" "Bra.pin" "Cal" "Cal.B.04" "baresoil" "28" "18.08.2021" 7 "04" "Cal.04.baresoil" "Cal.04.baresoil.28" 2.506 0.633065418815443 13 0.538461538461538 "Poacae" "grass" "lowland"
"299" "Pla.med" "Cal" "Cal.B.04" "baresoil" "29" "13.10.2021" 0 "07" "Cal.04.baresoil" "Cal.04.baresoil.29" 0.356 -1.18069673491792 24 0 "Plantaginaceae" "forb" "lowland"
"300" "Lot.alp" "Cal" "Cal.B.04" "baresoil" "30" "13.10.2021" 0 "07" "Cal.04.baresoil" "Cal.04.baresoil.30" 1.172 -0.492310726803302 20 0 "Fabaceae" "legume" "alpine"
"301" "Pla.med" "Cal" "Cal.B.04" "fakevege" "01" "18.08.2021" 0 "04" "Cal.04.fakevege" "Cal.04.fakevege.01" 0.356 -1.18069673491792 24 0 "Plantaginaceae" "forb" "lowland"
"302" "Bra.pin" "Cal" "Cal.B.04" "fakevege" "02" "03.09.2021" 6 "05" "Cal.04.fakevege" "Cal.04.fakevege.02" 2.506 0.633065418815443 13 0.461538461538462 "Poacae" "grass" "lowland"
"303" "Sca.luc" "Cal" "Cal.B.04" "fakevege" "03" "04.08.2021" 0 "03" "Cal.04.fakevege" "Cal.04.fakevege.03" 1.536 -0.185236576124724 13 0 "Caprifoliaceae" "forb" "alpine"
"304" "Pla.atr" "Cal" "Cal.B.04" "fakevege" "04" "04.08.2021" 0 "03" "Cal.04.fakevege" "Cal.04.fakevege.04" 2.59 0.703928684356653 11 0 "Plantaginaceae" "forb" "alpine"
"305" "Sca.col" "Cal" "Cal.B.04" "fakevege" "05" "03.09.2021" 0 "05" "Cal.04.fakevege" "Cal.04.fakevege.05" 1.612 -0.12112219301601 12 0 "Caprifoliaceae" "forb" "lowland"
"306" "Lot.alp" "Cal" "Cal.B.04" "fakevege" "06" "25.10.2021" 1 "08" "Cal.04.fakevege" "Cal.04.fakevege.06" 1.172 -0.492310726803302 20 0.05 "Fabaceae" "legume" "alpine"
"307" "Pla.atr" "Cal" "Cal.B.04" "fakevege" "07" "18.08.2021" 0 "04" "Cal.04.fakevege" "Cal.04.fakevege.07" 2.59 0.703928684356653 11 0 "Plantaginaceae" "forb" "alpine"
"308" "Med.lup" "Cal" "Cal.B.04" "fakevege" "08" "18.08.2021" 1 "04" "Cal.04.fakevege" "Cal.04.fakevege.08" 1.391 -0.307560070213718 17 0.0588235294117647 "Fabaceae" "legume" "lowland"
"309" "Bro.ere" "Cal" "Cal.B.04" "fakevege" "09" "29.06.2021" 6 "01" "Cal.04.fakevege" "Cal.04.fakevege.09" 4.418 2.24604832018204 16 0.375 "Poacae" "grass" "lowland"
"310" "Ses.cae" "Cal" "Cal.B.04" "fakevege" "10" "25.10.2021" 2 "08" "Cal.04.fakevege" "Cal.04.fakevege.10" 1.54276 -0.179533770469265 15 0.133333333333333 "Poacae" "grass" "alpine"
"311" "Bro.ere" "Cal" "Cal.B.04" "fakevege" "11" "25.10.2021" 5 "08" "Cal.04.fakevege" "Cal.04.fakevege.11" 4.418 2.24604832018204 16 0.3125 "Poacae" "grass" "lowland"
"312" "Poa.alp" "Cal" "Cal.B.04" "fakevege" "12" "04.08.2021" 12 "03" "Cal.04.fakevege" "Cal.04.fakevege.12" 0.432 -1.1165823518092 25 0.48 "Poacae" "grass" "alpine"
"313" "Lot.alp" "Cal" "Cal.B.04" "fakevege" "13" "13.10.2021" 1 "07" "Cal.04.fakevege" "Cal.04.fakevege.13" 1.172 -0.492310726803302 20 0.05 "Fabaceae" "legume" "alpine"
"314" "Bra.pin" "Cal" "Cal.B.04" "fakevege" "14" "18.08.2021" 3 "04" "Cal.04.fakevege" "Cal.04.fakevege.14" 2.506 0.633065418815443 13 0.230769230769231 "Poacae" "grass" "lowland"
"315" "Med.lup" "Cal" "Cal.B.04" "fakevege" "15" "03.09.2021" 1 "05" "Cal.04.fakevege" "Cal.04.fakevege.15" 1.391 -0.307560070213718 17 0.0588235294117647 "Fabaceae" "legume" "lowland"
"316" "Sca.col" "Cal" "Cal.B.04" "fakevege" "16" "21.09.2021" 0 "06" "Cal.04.fakevege" "Cal.04.fakevege.16" 1.612 -0.12112219301601 12 0 "Caprifoliaceae" "forb" "lowland"
"317" "Ses.cae" "Cal" "Cal.B.04" "fakevege" "17" "03.09.2021" 0 "05" "Cal.04.fakevege" "Cal.04.fakevege.17" 1.54276 -0.179533770469265 15 0 "Poacae" "grass" "alpine"
"318" "Pla.atr" "Cal" "Cal.B.04" "fakevege" "18" "04.08.2021" 0 "03" "Cal.04.fakevege" "Cal.04.fakevege.18" 2.59 0.703928684356653 11 0 "Plantaginaceae" "forb" "alpine"
"319" "Sca.luc" "Cal" "Cal.B.04" "fakevege" "19" "04.08.2021" 0 "03" "Cal.04.fakevege" "Cal.04.fakevege.19" 1.536 -0.185236576124724 13 0 "Caprifoliaceae" "forb" "alpine"
"320" "Poa.alp" "Cal" "Cal.B.04" "fakevege" "20" "29.06.2021" 7 "01" "Cal.04.fakevege" "Cal.04.fakevege.20" 0.432 -1.1165823518092 25 0.28 "Poacae" "grass" "alpine"
"321" "Sca.luc" "Cal" "Cal.B.04" "fakevege" "21" "15.07.2021" 0 "02" "Cal.04.fakevege" "Cal.04.fakevege.21" 1.536 -0.185236576124724 13 0 "Caprifoliaceae" "forb" "alpine"
"322" "Pla.med" "Cal" "Cal.B.04" "fakevege" "22" "03.09.2021" 2 "05" "Cal.04.fakevege" "Cal.04.fakevege.22" 0.356 -1.18069673491792 24 0.0833333333333333 "Plantaginaceae" "forb" "lowland"
"323" "Sca.col" "Cal" "Cal.B.04" "fakevege" "23" "04.08.2021" 0 "03" "Cal.04.fakevege" "Cal.04.fakevege.23" 1.612 -0.12112219301601 12 0 "Caprifoliaceae" "forb" "lowland"
"324" "Bro.ere" "Cal" "Cal.B.04" "fakevege" "24" "04.08.2021" 7 "03" "Cal.04.fakevege" "Cal.04.fakevege.24" 4.418 2.24604832018204 16 0.4375 "Poacae" "grass" "lowland"
"325" "Ses.cae" "Cal" "Cal.B.04" "fakevege" "25" "15.07.2021" 0 "02" "Cal.04.fakevege" "Cal.04.fakevege.25" 1.54276 -0.179533770469265 15 0 "Poacae" "grass" "alpine"
"326" "Med.lup" "Cal" "Cal.B.04" "fakevege" "26" "15.07.2021" 0 "02" "Cal.04.fakevege" "Cal.04.fakevege.26" 1.391 -0.307560070213718 17 0 "Fabaceae" "legume" "lowland"
"327" "Poa.alp" "Cal" "Cal.B.04" "fakevege" "27" "18.08.2021" 12 "04" "Cal.04.fakevege" "Cal.04.fakevege.27" 0.432 -1.1165823518092 25 0.48 "Poacae" "grass" "alpine"
"328" "Bra.pin" "Cal" "Cal.B.04" "fakevege" "28" "25.10.2021" 1 "08" "Cal.04.fakevege" "Cal.04.fakevege.28" 2.506 0.633065418815443 13 0.0769230769230769 "Poacae" "grass" "lowland"
"329" "Pla.med" "Cal" "Cal.B.04" "fakevege" "29" "29.06.2021" 1 "01" "Cal.04.fakevege" "Cal.04.fakevege.29" 0.356 -1.18069673491792 24 0.0416666666666667 "Plantaginaceae" "forb" "lowland"
"330" "Lot.alp" "Cal" "Cal.B.04" "fakevege" "30" "13.10.2021" 2 "07" "Cal.04.fakevege" "Cal.04.fakevege.30" 1.172 -0.492310726803302 20 0.1 "Fabaceae" "legume" "alpine"
"331" "Pla.med" "Cal" "Cal.B.04" "natuvege" "01" "04.08.2021" 1 "03" "Cal.04.natuvege" "Cal.04.natuvege.01" 0.356 -1.18069673491792 24 0.0416666666666667 "Plantaginaceae" "forb" "lowland"
"332" "Bra.pin" "Cal" "Cal.B.04" "natuvege" "02" "25.10.2021" 1 "08" "Cal.04.natuvege" "Cal.04.natuvege.02" 2.506 0.633065418815443 13 0.0769230769230769 "Poacae" "grass" "lowland"
"333" "Sca.luc" "Cal" "Cal.B.04" "natuvege" "03" "18.08.2021" 0 "04" "Cal.04.natuvege" "Cal.04.natuvege.03" 1.536 -0.185236576124724 13 0 "Caprifoliaceae" "forb" "alpine"
"334" "Pla.atr" "Cal" "Cal.B.04" "natuvege" "04" "04.08.2021" 0 "03" "Cal.04.natuvege" "Cal.04.natuvege.04" 2.59 0.703928684356653 11 0 "Plantaginaceae" "forb" "alpine"
"335" "Sca.col" "Cal" "Cal.B.04" "natuvege" "05" "03.09.2021" 0 "05" "Cal.04.natuvege" "Cal.04.natuvege.05" 1.612 -0.12112219301601 12 0 "Caprifoliaceae" "forb" "lowland"
"336" "Lot.alp" "Cal" "Cal.B.04" "natuvege" "06" "04.08.2021" 0 "03" "Cal.04.natuvege" "Cal.04.natuvege.06" 1.172 -0.492310726803302 20 0 "Fabaceae" "legume" "alpine"
"337" "Pla.atr" "Cal" "Cal.B.04" "natuvege" "07" "18.08.2021" 0 "04" "Cal.04.natuvege" "Cal.04.natuvege.07" 2.59 0.703928684356653 11 0 "Plantaginaceae" "forb" "alpine"
"338" "Med.lup" "Cal" "Cal.B.04" "natuvege" "08" "03.09.2021" 2 "05" "Cal.04.natuvege" "Cal.04.natuvege.08" 1.391 -0.307560070213718 17 0.117647058823529 "Fabaceae" "legume" "lowland"
"339" "Bro.ere" "Cal" "Cal.B.04" "natuvege" "09" "15.07.2021" 5 "02" "Cal.04.natuvege" "Cal.04.natuvege.09" 4.418 2.24604832018204 16 0.3125 "Poacae" "grass" "lowland"
"340" "Ses.cae" "Cal" "Cal.B.04" "natuvege" "10" "21.09.2021" 0 "06" "Cal.04.natuvege" "Cal.04.natuvege.10" 1.54276 -0.179533770469265 15 0 "Poacae" "grass" "alpine"
"341" "Bro.ere" "Cal" "Cal.B.04" "natuvege" "11" "03.09.2021" 5 "05" "Cal.04.natuvege" "Cal.04.natuvege.11" 4.418 2.24604832018204 16 0.3125 "Poacae" "grass" "lowland"
"342" "Poa.alp" "Cal" "Cal.B.04" "natuvege" "12" "29.06.2021" 4 "01" "Cal.04.natuvege" "Cal.04.natuvege.12" 0.432 -1.1165823518092 25 0.16 "Poacae" "grass" "alpine"
"343" "Lot.alp" "Cal" "Cal.B.04" "natuvege" "13" "15.07.2021" 1 "02" "Cal.04.natuvege" "Cal.04.natuvege.13" 1.172 -0.492310726803302 20 0.05 "Fabaceae" "legume" "alpine"
"344" "Bra.pin" "Cal" "Cal.B.04" "natuvege" "14" "29.06.2021" 2 "01" "Cal.04.natuvege" "Cal.04.natuvege.14" 2.506 0.633065418815443 13 0.153846153846154 "Poacae" "grass" "lowland"
"345" "Med.lup" "Cal" "Cal.B.04" "natuvege" "15" "15.07.2021" 1 "02" "Cal.04.natuvege" "Cal.04.natuvege.15" 1.391 -0.307560070213718 17 0.0588235294117647 "Fabaceae" "legume" "lowland"
"346" "Sca.col" "Cal" "Cal.B.04" "natuvege" "16" "13.10.2021" 1 "07" "Cal.04.natuvege" "Cal.04.natuvege.16" 1.612 -0.12112219301601 12 0.0833333333333333 "Caprifoliaceae" "forb" "lowland"
"347" "Ses.cae" "Cal" "Cal.B.04" "natuvege" "17" "03.09.2021" 1 "05" "Cal.04.natuvege" "Cal.04.natuvege.17" 1.54276 -0.179533770469265 15 0.0666666666666667 "Poacae" "grass" "alpine"
"348" "Pla.atr" "Cal" "Cal.B.04" "natuvege" "18" "04.08.2021" 0 "03" "Cal.04.natuvege" "Cal.04.natuvege.18" 2.59 0.703928684356653 11 0 "Plantaginaceae" "forb" "alpine"
"349" "Sca.luc" "Cal" "Cal.B.04" "natuvege" "19" "04.08.2021" 0 "03" "Cal.04.natuvege" "Cal.04.natuvege.19" 1.536 -0.185236576124724 13 0 "Caprifoliaceae" "forb" "alpine"
"350" "Poa.alp" "Cal" "Cal.B.04" "natuvege" "20" "04.08.2021" 3 "03" "Cal.04.natuvege" "Cal.04.natuvege.20" 0.432 -1.1165823518092 25 0.12 "Poacae" "grass" "alpine"
"351" "Sca.luc" "Cal" "Cal.B.04" "natuvege" "21" "15.07.2021" 0 "02" "Cal.04.natuvege" "Cal.04.natuvege.21" 1.536 -0.185236576124724 13 0 "Caprifoliaceae" "forb" "alpine"
"352" "Pla.med" "Cal" "Cal.B.04" "natuvege" "22" "03.09.2021" 1 "05" "Cal.04.natuvege" "Cal.04.natuvege.22" 0.356 -1.18069673491792 24 0.0416666666666667 "Plantaginaceae" "forb" "lowland"
"353" "Sca.col" "Cal" "Cal.B.04" "natuvege" "23" "15.07.2021" 4 "02" "Cal.04.natuvege" "Cal.04.natuvege.23" 1.612 -0.12112219301601 12 0.333333333333333 "Caprifoliaceae" "forb" "lowland"
"354" "Bro.ere" "Cal" "Cal.B.04" "natuvege" "24" "04.08.2021" 4 "03" "Cal.04.natuvege" "Cal.04.natuvege.24" 4.418 2.24604832018204 16 0.25 "Poacae" "grass" "lowland"
"355" "Ses.cae" "Cal" "Cal.B.04" "natuvege" "25" "15.07.2021" 1 "02" "Cal.04.natuvege" "Cal.04.natuvege.25" 1.54276 -0.179533770469265 15 0.0666666666666667 "Poacae" "grass" "alpine"
"356" "Med.lup" "Cal" "Cal.B.04" "natuvege" "26" "15.07.2021" 0 "02" "Cal.04.natuvege" "Cal.04.natuvege.26" 1.391 -0.307560070213718 17 0 "Fabaceae" "legume" "lowland"
"357" "Poa.alp" "Cal" "Cal.B.04" "natuvege" "27" "03.09.2021" 0 "05" "Cal.04.natuvege" "Cal.04.natuvege.27" 0.432 -1.1165823518092 25 0 "Poacae" "grass" "alpine"
"358" "Bra.pin" "Cal" "Cal.B.04" "natuvege" "28" "15.07.2021" 2 "02" "Cal.04.natuvege" "Cal.04.natuvege.28" 2.506 0.633065418815443 13 0.153846153846154 "Poacae" "grass" "lowland"
"359" "Pla.med" "Cal" "Cal.B.04" "natuvege" "29" "18.08.2021" 0 "04" "Cal.04.natuvege" "Cal.04.natuvege.29" 0.356 -1.18069673491792 24 0 "Plantaginaceae" "forb" "lowland"
"360" "Lot.alp" "Cal" "Cal.B.04" "natuvege" "30" "29.06.2021" 3 "01" "Cal.04.natuvege" "Cal.04.natuvege.30" 1.172 -0.492310726803302 20 0.15 "Fabaceae" "legume" "alpine"
"361" "Pla.med" "Cal" "Cal.B.05" "baresoil" "01" "18.08.2021" 0 "04" "Cal.05.baresoil" "Cal.05.baresoil.01" 0.356 -1.18069673491792 24 0 "Plantaginaceae" "forb" "lowland"
"362" "Bra.pin" "Cal" "Cal.B.05" "baresoil" "02" "25.10.2021" 9 "08" "Cal.05.baresoil" "Cal.05.baresoil.02" 2.506 0.633065418815443 13 0.692307692307692 "Poacae" "grass" "lowland"
"363" "Sca.luc" "Cal" "Cal.B.05" "baresoil" "03" "04.08.2021" 1 "03" "Cal.05.baresoil" "Cal.05.baresoil.03" 1.536 -0.185236576124724 13 0.0769230769230769 "Caprifoliaceae" "forb" "alpine"
"364" "Pla.atr" "Cal" "Cal.B.05" "baresoil" "04" "04.08.2021" 0 "03" "Cal.05.baresoil" "Cal.05.baresoil.04" 2.59 0.703928684356653 11 0 "Plantaginaceae" "forb" "alpine"
"365" "Sca.col" "Cal" "Cal.B.05" "baresoil" "05" "03.09.2021" 0 "05" "Cal.05.baresoil" "Cal.05.baresoil.05" 1.612 -0.12112219301601 12 0 "Caprifoliaceae" "forb" "lowland"
"366" "Lot.alp" "Cal" "Cal.B.05" "baresoil" "06" "18.08.2021" 2 "04" "Cal.05.baresoil" "Cal.05.baresoil.06" 1.172 -0.492310726803302 20 0.1 "Fabaceae" "legume" "alpine"
"367" "Pla.atr" "Cal" "Cal.B.05" "baresoil" "07" "18.08.2021" 0 "04" "Cal.05.baresoil" "Cal.05.baresoil.07" 2.59 0.703928684356653 11 0 "Plantaginaceae" "forb" "alpine"
"368" "Med.lup" "Cal" "Cal.B.05" "baresoil" "08" "13.10.2021" 1 "07" "Cal.05.baresoil" "Cal.05.baresoil.08" 1.391 -0.307560070213718 17 0.0588235294117647 "Fabaceae" "legume" "lowland"
"369" "Bro.ere" "Cal" "Cal.B.05" "baresoil" "09" "25.10.2021" 15 "08" "Cal.05.baresoil" "Cal.05.baresoil.09" 4.418 2.24604832018204 16 0.9375 "Poacae" "grass" "lowland"
"370" "Ses.cae" "Cal" "Cal.B.05" "baresoil" "10" "04.08.2021" 0 "03" "Cal.05.baresoil" "Cal.05.baresoil.10" 1.54276 -0.179533770469265 15 0 "Poacae" "grass" "alpine"
"371" "Bro.ere" "Cal" "Cal.B.05" "baresoil" "11" "25.10.2021" 9 "08" "Cal.05.baresoil" "Cal.05.baresoil.11" 4.418 2.24604832018204 16 0.5625 "Poacae" "grass" "lowland"
"372" "Poa.alp" "Cal" "Cal.B.05" "baresoil" "12" "25.10.2021" 11 "08" "Cal.05.baresoil" "Cal.05.baresoil.12" 0.432 -1.1165823518092 25 0.44 "Poacae" "grass" "alpine"
"373" "Lot.alp" "Cal" "Cal.B.05" "baresoil" "13" "29.06.2021" 0 "01" "Cal.05.baresoil" "Cal.05.baresoil.13" 1.172 -0.492310726803302 20 0 "Fabaceae" "legume" "alpine"
"374" "Bra.pin" "Cal" "Cal.B.05" "baresoil" "14" "18.08.2021" 0 "04" "Cal.05.baresoil" "Cal.05.baresoil.14" 2.506 0.633065418815443 13 0 "Poacae" "grass" "lowland"
"375" "Med.lup" "Cal" "Cal.B.05" "baresoil" "15" "03.09.2021" 3 "05" "Cal.05.baresoil" "Cal.05.baresoil.15" 1.391 -0.307560070213718 17 0.176470588235294 "Fabaceae" "legume" "lowland"
"376" "Sca.col" "Cal" "Cal.B.05" "baresoil" "16" "21.09.2021" 0 "06" "Cal.05.baresoil" "Cal.05.baresoil.16" 1.612 -0.12112219301601 12 0 "Caprifoliaceae" "forb" "lowland"
"377" "Ses.cae" "Cal" "Cal.B.05" "baresoil" "17" "03.09.2021" 0 "05" "Cal.05.baresoil" "Cal.05.baresoil.17" 1.54276 -0.179533770469265 15 0 "Poacae" "grass" "alpine"
"378" "Pla.atr" "Cal" "Cal.B.05" "baresoil" "18" "29.06.2021" 0 "01" "Cal.05.baresoil" "Cal.05.baresoil.18" 2.59 0.703928684356653 11 0 "Plantaginaceae" "forb" "alpine"
"379" "Sca.luc" "Cal" "Cal.B.05" "baresoil" "19" "29.06.2021" 0 "01" "Cal.05.baresoil" "Cal.05.baresoil.19" 1.536 -0.185236576124724 13 0 "Caprifoliaceae" "forb" "alpine"
"380" "Poa.alp" "Cal" "Cal.B.05" "baresoil" "20" "29.06.2021" 0 "01" "Cal.05.baresoil" "Cal.05.baresoil.20" 0.432 -1.1165823518092 25 0 "Poacae" "grass" "alpine"
"381" "Sca.luc" "Cal" "Cal.B.05" "baresoil" "21" "29.06.2021" 0 "01" "Cal.05.baresoil" "Cal.05.baresoil.21" 1.536 -0.185236576124724 13 0 "Caprifoliaceae" "forb" "alpine"
"382" "Pla.med" "Cal" "Cal.B.05" "baresoil" "22" "13.10.2021" 0 "07" "Cal.05.baresoil" "Cal.05.baresoil.22" 0.356 -1.18069673491792 24 0 "Plantaginaceae" "forb" "lowland"
"383" "Sca.col" "Cal" "Cal.B.05" "baresoil" "23" "04.08.2021" 1 "03" "Cal.05.baresoil" "Cal.05.baresoil.23" 1.612 -0.12112219301601 12 0.0833333333333333 "Caprifoliaceae" "forb" "lowland"
"384" "Bro.ere" "Cal" "Cal.B.05" "baresoil" "24" "21.09.2021" 16 "06" "Cal.05.baresoil" "Cal.05.baresoil.24" 4.418 2.24604832018204 16 1 "Poacae" "grass" "lowland"
"385" "Ses.cae" "Cal" "Cal.B.05" "baresoil" "25" "29.06.2021" 0 "01" "Cal.05.baresoil" "Cal.05.baresoil.25" 1.54276 -0.179533770469265 15 0 "Poacae" "grass" "alpine"
"386" "Med.lup" "Cal" "Cal.B.05" "baresoil" "26" "29.06.2021" 0 "01" "Cal.05.baresoil" "Cal.05.baresoil.26" 1.391 -0.307560070213718 17 0 "Fabaceae" "legume" "lowland"
"387" "Poa.alp" "Cal" "Cal.B.05" "baresoil" "27" "29.06.2021" 1 "01" "Cal.05.baresoil" "Cal.05.baresoil.27" 0.432 -1.1165823518092 25 0.04 "Poacae" "grass" "alpine"
"388" "Bra.pin" "Cal" "Cal.B.05" "baresoil" "28" "13.10.2021" 7 "07" "Cal.05.baresoil" "Cal.05.baresoil.28" 2.506 0.633065418815443 13 0.538461538461538 "Poacae" "grass" "lowland"
"389" "Pla.med" "Cal" "Cal.B.05" "baresoil" "29" "18.08.2021" 2 "04" "Cal.05.baresoil" "Cal.05.baresoil.29" 0.356 -1.18069673491792 24 0.0833333333333333 "Plantaginaceae" "forb" "lowland"
"390" "Lot.alp" "Cal" "Cal.B.05" "baresoil" "30" "13.10.2021" 0 "07" "Cal.05.baresoil" "Cal.05.baresoil.30" 1.172 -0.492310726803302 20 0 "Fabaceae" "legume" "alpine"
"391" "Pla.med" "Cal" "Cal.B.05" "fakevege" "01" "25.10.2021" 2 "08" "Cal.05.fakevege" "Cal.05.fakevege.01" 0.356 -1.18069673491792 24 0.0833333333333333 "Plantaginaceae" "forb" "lowland"
"392" "Bra.pin" "Cal" "Cal.B.05" "fakevege" "02" "18.08.2021" 2 "04" "Cal.05.fakevege" "Cal.05.fakevege.02" 2.506 0.633065418815443 13 0.153846153846154 "Poacae" "grass" "lowland"
"393" "Sca.luc" "Cal" "Cal.B.05" "fakevege" "03" "25.10.2021" 2 "08" "Cal.05.fakevege" "Cal.05.fakevege.03" 1.536 -0.185236576124724 13 0.153846153846154 "Caprifoliaceae" "forb" "alpine"
"394" "Pla.atr" "Cal" "Cal.B.05" "fakevege" "04" "18.08.2021" 1 "04" "Cal.05.fakevege" "Cal.05.fakevege.04" 2.59 0.703928684356653 11 0.0909090909090909 "Plantaginaceae" "forb" "alpine"
"395" "Sca.col" "Cal" "Cal.B.05" "fakevege" "05" "03.09.2021" 0 "05" "Cal.05.fakevege" "Cal.05.fakevege.05" 1.612 -0.12112219301601 12 0 "Caprifoliaceae" "forb" "lowland"
"396" "Lot.alp" "Cal" "Cal.B.05" "fakevege" "06" "04.08.2021" 2 "03" "Cal.05.fakevege" "Cal.05.fakevege.06" 1.172 -0.492310726803302 20 0.1 "Fabaceae" "legume" "alpine"
"397" "Pla.atr" "Cal" "Cal.B.05" "fakevege" "07" "18.08.2021" 0 "04" "Cal.05.fakevege" "Cal.05.fakevege.07" 2.59 0.703928684356653 11 0 "Plantaginaceae" "forb" "alpine"
"398" "Med.lup" "Cal" "Cal.B.05" "fakevege" "08" "03.09.2021" 3 "05" "Cal.05.fakevege" "Cal.05.fakevege.08" 1.391 -0.307560070213718 17 0.176470588235294 "Fabaceae" "legume" "lowland"
"399" "Bro.ere" "Cal" "Cal.B.05" "fakevege" "09" "29.06.2021" 8 "01" "Cal.05.fakevege" "Cal.05.fakevege.09" 4.418 2.24604832018204 16 0.5 "Poacae" "grass" "lowland"
"400" "Ses.cae" "Cal" "Cal.B.05" "fakevege" "10" "21.09.2021" 0 "06" "Cal.05.fakevege" "Cal.05.fakevege.10" 1.54276 -0.179533770469265 15 0 "Poacae" "grass" "alpine"
"401" "Bro.ere" "Cal" "Cal.B.05" "fakevege" "11" "29.06.2021" 1 "01" "Cal.05.fakevege" "Cal.05.fakevege.11" 4.418 2.24604832018204 16 0.0625 "Poacae" "grass" "lowland"
"402" "Poa.alp" "Cal" "Cal.B.05" "fakevege" "12" "29.06.2021" 2 "01" "Cal.05.fakevege" "Cal.05.fakevege.12" 0.432 -1.1165823518092 25 0.08 "Poacae" "grass" "alpine"
"403" "Lot.alp" "Cal" "Cal.B.05" "fakevege" "13" "03.09.2021" 1 "05" "Cal.05.fakevege" "Cal.05.fakevege.13" 1.172 -0.492310726803302 20 0.05 "Fabaceae" "legume" "alpine"
"404" "Bra.pin" "Cal" "Cal.B.05" "fakevege" "14" "03.09.2021" 4 "05" "Cal.05.fakevege" "Cal.05.fakevege.14" 2.506 0.633065418815443 13 0.307692307692308 "Poacae" "grass" "lowland"
"405" "Med.lup" "Cal" "Cal.B.05" "fakevege" "15" "21.09.2021" 1 "06" "Cal.05.fakevege" "Cal.05.fakevege.15" 1.391 -0.307560070213718 17 0.0588235294117647 "Fabaceae" "legume" "lowland"
"406" "Sca.col" "Cal" "Cal.B.05" "fakevege" "16" "15.07.2021" 1 "02" "Cal.05.fakevege" "Cal.05.fakevege.16" 1.612 -0.12112219301601 12 0.0833333333333333 "Caprifoliaceae" "forb" "lowland"
"407" "Ses.cae" "Cal" "Cal.B.05" "fakevege" "17" "03.09.2021" 0 "05" "Cal.05.fakevege" "Cal.05.fakevege.17" 1.54276 -0.179533770469265 15 0 "Poacae" "grass" "alpine"
"408" "Pla.atr" "Cal" "Cal.B.05" "fakevege" "18" "29.06.2021" 0 "01" "Cal.05.fakevege" "Cal.05.fakevege.18" 2.59 0.703928684356653 11 0 "Plantaginaceae" "forb" "alpine"
"409" "Sca.luc" "Cal" "Cal.B.05" "fakevege" "19" "29.06.2021" 0 "01" "Cal.05.fakevege" "Cal.05.fakevege.19" 1.536 -0.185236576124724 13 0 "Caprifoliaceae" "forb" "alpine"
"410" "Poa.alp" "Cal" "Cal.B.05" "fakevege" "20" "21.09.2021" 10 "06" "Cal.05.fakevege" "Cal.05.fakevege.20" 0.432 -1.1165823518092 25 0.4 "Poacae" "grass" "alpine"
"411" "Sca.luc" "Cal" "Cal.B.05" "fakevege" "21" "13.10.2021" 2 "07" "Cal.05.fakevege" "Cal.05.fakevege.21" 1.536 -0.185236576124724 13 0.153846153846154 "Caprifoliaceae" "forb" "alpine"
"412" "Pla.med" "Cal" "Cal.B.05" "fakevege" "22" "13.10.2021" 0 "07" "Cal.05.fakevege" "Cal.05.fakevege.22" 0.356 -1.18069673491792 24 0 "Plantaginaceae" "forb" "lowland"
"413" "Sca.col" "Cal" "Cal.B.05" "fakevege" "23" "04.08.2021" 0 "03" "Cal.05.fakevege" "Cal.05.fakevege.23" 1.612 -0.12112219301601 12 0 "Caprifoliaceae" "forb" "lowland"
"414" "Bro.ere" "Cal" "Cal.B.05" "fakevege" "24" "29.06.2021" 9 "01" "Cal.05.fakevege" "Cal.05.fakevege.24" 4.418 2.24604832018204 16 0.5625 "Poacae" "grass" "lowland"
"415" "Ses.cae" "Cal" "Cal.B.05" "fakevege" "25" "29.06.2021" 0 "01" "Cal.05.fakevege" "Cal.05.fakevege.25" 1.54276 -0.179533770469265 15 0 "Poacae" "grass" "alpine"
"416" "Med.lup" "Cal" "Cal.B.05" "fakevege" "26" "03.09.2021" 2 "05" "Cal.05.fakevege" "Cal.05.fakevege.26" 1.391 -0.307560070213718 17 0.117647058823529 "Fabaceae" "legume" "lowland"
"417" "Poa.alp" "Cal" "Cal.B.05" "fakevege" "27" "03.09.2021" 6 "05" "Cal.05.fakevege" "Cal.05.fakevege.27" 0.432 -1.1165823518092 25 0.24 "Poacae" "grass" "alpine"
"418" "Bra.pin" "Cal" "Cal.B.05" "fakevege" "28" "29.06.2021" 5 "01" "Cal.05.fakevege" "Cal.05.fakevege.28" 2.506 0.633065418815443 13 0.384615384615385 "Poacae" "grass" "lowland"
"419" "Pla.med" "Cal" "Cal.B.05" "fakevege" "29" "18.08.2021" 4 "04" "Cal.05.fakevege" "Cal.05.fakevege.29" 0.356 -1.18069673491792 24 0.166666666666667 "Plantaginaceae" "forb" "lowland"
"420" "Lot.alp" "Cal" "Cal.B.05" "fakevege" "30" "13.10.2021" 0 "07" "Cal.05.fakevege" "Cal.05.fakevege.30" 1.172 -0.492310726803302 20 0 "Fabaceae" "legume" "alpine"
"421" "Pla.med" "Cal" "Cal.B.05" "natuvege" "01" "18.08.2021" 0 "04" "Cal.05.natuvege" "Cal.05.natuvege.01" 0.356 -1.18069673491792 24 0 "Plantaginaceae" "forb" "lowland"
"422" "Bra.pin" "Cal" "Cal.B.05" "natuvege" "02" "03.09.2021" 4 "05" "Cal.05.natuvege" "Cal.05.natuvege.02" 2.506 0.633065418815443 13 0.307692307692308 "Poacae" "grass" "lowland"
"423" "Sca.luc" "Cal" "Cal.B.05" "natuvege" "03" "04.08.2021" 1 "03" "Cal.05.natuvege" "Cal.05.natuvege.03" 1.536 -0.185236576124724 13 0.0769230769230769 "Caprifoliaceae" "forb" "alpine"
"424" "Pla.atr" "Cal" "Cal.B.05" "natuvege" "04" "04.08.2021" 0 "03" "Cal.05.natuvege" "Cal.05.natuvege.04" 2.59 0.703928684356653 11 0 "Plantaginaceae" "forb" "alpine"
"425" "Sca.col" "Cal" "Cal.B.05" "natuvege" "05" "03.09.2021" 0 "05" "Cal.05.natuvege" "Cal.05.natuvege.05" 1.612 -0.12112219301601 12 0 "Caprifoliaceae" "forb" "lowland"
"426" "Lot.alp" "Cal" "Cal.B.05" "natuvege" "06" "04.08.2021" 0 "03" "Cal.05.natuvege" "Cal.05.natuvege.06" 1.172 -0.492310726803302 20 0 "Fabaceae" "legume" "alpine"
"427" "Pla.atr" "Cal" "Cal.B.05" "natuvege" "07" "18.08.2021" 0 "04" "Cal.05.natuvege" "Cal.05.natuvege.07" 2.59 0.703928684356653 11 0 "Plantaginaceae" "forb" "alpine"
"428" "Med.lup" "Cal" "Cal.B.05" "natuvege" "08" "25.10.2021" 0 "08" "Cal.05.natuvege" "Cal.05.natuvege.08" 1.391 -0.307560070213718 17 0 "Fabaceae" "legume" "lowland"
"429" "Bro.ere" "Cal" "Cal.B.05" "natuvege" "09" "29.06.2021" 6 "01" "Cal.05.natuvege" "Cal.05.natuvege.09" 4.418 2.24604832018204 16 0.375 "Poacae" "grass" "lowland"
"430" "Ses.cae" "Cal" "Cal.B.05" "natuvege" "10" "21.09.2021" 0 "06" "Cal.05.natuvege" "Cal.05.natuvege.10" 1.54276 -0.179533770469265 15 0 "Poacae" "grass" "alpine"
"431" "Bro.ere" "Cal" "Cal.B.05" "natuvege" "11" "21.09.2021" 0 "06" "Cal.05.natuvege" "Cal.05.natuvege.11" 4.418 2.24604832018204 16 0 "Poacae" "grass" "lowland"
"432" "Poa.alp" "Cal" "Cal.B.05" "natuvege" "12" "29.06.2021" 4 "01" "Cal.05.natuvege" "Cal.05.natuvege.12" 0.432 -1.1165823518092 25 0.16 "Poacae" "grass" "alpine"
"433" "Lot.alp" "Cal" "Cal.B.05" "natuvege" "13" "04.08.2021" 1 "03" "Cal.05.natuvege" "Cal.05.natuvege.13" 1.172 -0.492310726803302 20 0.05 "Fabaceae" "legume" "alpine"
"434" "Bra.pin" "Cal" "Cal.B.05" "natuvege" "14" "18.08.2021" 0 "04" "Cal.05.natuvege" "Cal.05.natuvege.14" 2.506 0.633065418815443 13 0 "Poacae" "grass" "lowland"
"435" "Med.lup" "Cal" "Cal.B.05" "natuvege" "15" "03.09.2021" 1 "05" "Cal.05.natuvege" "Cal.05.natuvege.15" 1.391 -0.307560070213718 17 0.0588235294117647 "Fabaceae" "legume" "lowland"
"436" "Sca.col" "Cal" "Cal.B.05" "natuvege" "16" "18.08.2021" 2 "04" "Cal.05.natuvege" "Cal.05.natuvege.16" 1.612 -0.12112219301601 12 0.166666666666667 "Caprifoliaceae" "forb" "lowland"
"437" "Ses.cae" "Cal" "Cal.B.05" "natuvege" "17" "03.09.2021" 2 "05" "Cal.05.natuvege" "Cal.05.natuvege.17" 1.54276 -0.179533770469265 15 0.133333333333333 "Poacae" "grass" "alpine"
"438" "Pla.atr" "Cal" "Cal.B.05" "natuvege" "18" "04.08.2021" 0 "03" "Cal.05.natuvege" "Cal.05.natuvege.18" 2.59 0.703928684356653 11 0 "Plantaginaceae" "forb" "alpine"
"439" "Sca.luc" "Cal" "Cal.B.05" "natuvege" "19" "04.08.2021" 0 "03" "Cal.05.natuvege" "Cal.05.natuvege.19" 1.536 -0.185236576124724 13 0 "Caprifoliaceae" "forb" "alpine"
"440" "Poa.alp" "Cal" "Cal.B.05" "natuvege" "20" "29.06.2021" 1 "01" "Cal.05.natuvege" "Cal.05.natuvege.20" 0.432 -1.1165823518092 25 0.04 "Poacae" "grass" "alpine"
"441" "Sca.luc" "Cal" "Cal.B.05" "natuvege" "21" "29.06.2021" 3 "01" "Cal.05.natuvege" "Cal.05.natuvege.21" 1.536 -0.185236576124724 13 0.230769230769231 "Caprifoliaceae" "forb" "alpine"
"442" "Pla.med" "Cal" "Cal.B.05" "natuvege" "22" "13.10.2021" 0 "07" "Cal.05.natuvege" "Cal.05.natuvege.22" 0.356 -1.18069673491792 24 0 "Plantaginaceae" "forb" "lowland"
"443" "Sca.col" "Cal" "Cal.B.05" "natuvege" "23" "04.08.2021" 0 "03" "Cal.05.natuvege" "Cal.05.natuvege.23" 1.612 -0.12112219301601 12 0 "Caprifoliaceae" "forb" "lowland"
"444" "Bro.ere" "Cal" "Cal.B.05" "natuvege" "24" "03.09.2021" 1 "05" "Cal.05.natuvege" "Cal.05.natuvege.24" 4.418 2.24604832018204 16 0.0625 "Poacae" "grass" "lowland"
"445" "Ses.cae" "Cal" "Cal.B.05" "natuvege" "25" "29.06.2021" 0 "01" "Cal.05.natuvege" "Cal.05.natuvege.25" 1.54276 -0.179533770469265 15 0 "Poacae" "grass" "alpine"
"446" "Med.lup" "Cal" "Cal.B.05" "natuvege" "26" "29.06.2021" 0 "01" "Cal.05.natuvege" "Cal.05.natuvege.26" 1.391 -0.307560070213718 17 0 "Fabaceae" "legume" "lowland"
"447" "Poa.alp" "Cal" "Cal.B.05" "natuvege" "27" "15.07.2021" 1 "02" "Cal.05.natuvege" "Cal.05.natuvege.27" 0.432 -1.1165823518092 25 0.04 "Poacae" "grass" "alpine"
"448" "Bra.pin" "Cal" "Cal.B.05" "natuvege" "28" "18.08.2021" 0 "04" "Cal.05.natuvege" "Cal.05.natuvege.28" 2.506 0.633065418815443 13 0 "Poacae" "grass" "lowland"
"449" "Pla.med" "Cal" "Cal.B.05" "natuvege" "29" "04.08.2021" 1 "03" "Cal.05.natuvege" "Cal.05.natuvege.29" 0.356 -1.18069673491792 24 0.0416666666666667 "Plantaginaceae" "forb" "lowland"
"450" "Lot.alp" "Cal" "Cal.B.05" "natuvege" "30" "03.09.2021" 1 "05" "Cal.05.natuvege" "Cal.05.natuvege.30" 1.172 -0.492310726803302 20 0.05 "Fabaceae" "legume" "alpine"
"451" "Pla.med" "Cal" "Cal.B.06" "baresoil" "01" "15.07.2021" 3 "02" "Cal.06.baresoil" "Cal.06.baresoil.01" 0.356 -1.18069673491792 24 0.125 "Plantaginaceae" "forb" "lowland"
"452" "Bra.pin" "Cal" "Cal.B.06" "baresoil" "02" "13.10.2021" 5 "07" "Cal.06.baresoil" "Cal.06.baresoil.02" 2.506 0.633065418815443 13 0.384615384615385 "Poacae" "grass" "lowland"
"453" "Sca.luc" "Cal" "Cal.B.06" "baresoil" "03" "04.08.2021" 1 "03" "Cal.06.baresoil" "Cal.06.baresoil.03" 1.536 -0.185236576124724 13 0.0769230769230769 "Caprifoliaceae" "forb" "alpine"
"454" "Pla.atr" "Cal" "Cal.B.06" "baresoil" "04" "04.08.2021" 0 "03" "Cal.06.baresoil" "Cal.06.baresoil.04" 2.59 0.703928684356653 11 0 "Plantaginaceae" "forb" "alpine"
"455" "Sca.col" "Cal" "Cal.B.06" "baresoil" "05" "13.10.2021" 2 "07" "Cal.06.baresoil" "Cal.06.baresoil.05" 1.612 -0.12112219301601 12 0.166666666666667 "Caprifoliaceae" "forb" "lowland"
"456" "Lot.alp" "Cal" "Cal.B.06" "baresoil" "06" "04.08.2021" 1 "03" "Cal.06.baresoil" "Cal.06.baresoil.06" 1.172 -0.492310726803302 20 0.05 "Fabaceae" "legume" "alpine"
"457" "Pla.atr" "Cal" "Cal.B.06" "baresoil" "07" "13.10.2021" 0 "07" "Cal.06.baresoil" "Cal.06.baresoil.07" 2.59 0.703928684356653 11 0 "Plantaginaceae" "forb" "alpine"
"458" "Med.lup" "Cal" "Cal.B.06" "baresoil" "08" "13.10.2021" 0 "07" "Cal.06.baresoil" "Cal.06.baresoil.08" 1.391 -0.307560070213718 17 0 "Fabaceae" "legume" "lowland"
"459" "Bro.ere" "Cal" "Cal.B.06" "baresoil" "09" "25.10.2021" 7 "08" "Cal.06.baresoil" "Cal.06.baresoil.09" 4.418 2.24604832018204 16 0.4375 "Poacae" "grass" "lowland"
"460" "Ses.cae" "Cal" "Cal.B.06" "baresoil" "10" "21.09.2021" 0 "06" "Cal.06.baresoil" "Cal.06.baresoil.10" 1.54276 -0.179533770469265 15 0 "Poacae" "grass" "alpine"
"461" "Bro.ere" "Cal" "Cal.B.06" "baresoil" "11" "13.10.2021" 5 "07" "Cal.06.baresoil" "Cal.06.baresoil.11" 4.418 2.24604832018204 16 0.3125 "Poacae" "grass" "lowland"
"462" "Poa.alp" "Cal" "Cal.B.06" "baresoil" "12" "29.06.2021" 4 "01" "Cal.06.baresoil" "Cal.06.baresoil.12" 0.432 -1.1165823518092 25 0.16 "Poacae" "grass" "alpine"
"463" "Lot.alp" "Cal" "Cal.B.06" "baresoil" "13" "21.09.2021" 2 "06" "Cal.06.baresoil" "Cal.06.baresoil.13" 1.172 -0.492310726803302 20 0.1 "Fabaceae" "legume" "alpine"
"464" "Bra.pin" "Cal" "Cal.B.06" "baresoil" "14" "04.08.2021" 3 "03" "Cal.06.baresoil" "Cal.06.baresoil.14" 2.506 0.633065418815443 13 0.230769230769231 "Poacae" "grass" "lowland"
"465" "Med.lup" "Cal" "Cal.B.06" "baresoil" "15" "18.08.2021" 0 "04" "Cal.06.baresoil" "Cal.06.baresoil.15" 1.391 -0.307560070213718 17 0 "Fabaceae" "legume" "lowland"
"466" "Sca.col" "Cal" "Cal.B.06" "baresoil" "16" "18.08.2021" 0 "04" "Cal.06.baresoil" "Cal.06.baresoil.16" 1.612 -0.12112219301601 12 0 "Caprifoliaceae" "forb" "lowland"
"467" "Ses.cae" "Cal" "Cal.B.06" "baresoil" "17" "03.09.2021" 0 "05" "Cal.06.baresoil" "Cal.06.baresoil.17" 1.54276 -0.179533770469265 15 0 "Poacae" "grass" "alpine"
"468" "Pla.atr" "Cal" "Cal.B.06" "baresoil" "18" "29.06.2021" 0 "01" "Cal.06.baresoil" "Cal.06.baresoil.18" 2.59 0.703928684356653 11 0 "Plantaginaceae" "forb" "alpine"
"469" "Sca.luc" "Cal" "Cal.B.06" "baresoil" "19" "04.08.2021" 1 "03" "Cal.06.baresoil" "Cal.06.baresoil.19" 1.536 -0.185236576124724 13 0.0769230769230769 "Caprifoliaceae" "forb" "alpine"
"470" "Poa.alp" "Cal" "Cal.B.06" "baresoil" "20" "04.08.2021" 5 "03" "Cal.06.baresoil" "Cal.06.baresoil.20" 0.432 -1.1165823518092 25 0.2 "Poacae" "grass" "alpine"
"471" "Sca.luc" "Cal" "Cal.B.06" "baresoil" "21" "29.06.2021" 0 "01" "Cal.06.baresoil" "Cal.06.baresoil.21" 1.536 -0.185236576124724 13 0 "Caprifoliaceae" "forb" "alpine"
"472" "Pla.med" "Cal" "Cal.B.06" "baresoil" "22" "29.06.2021" 2 "01" "Cal.06.baresoil" "Cal.06.baresoil.22" 0.356 -1.18069673491792 24 0.0833333333333333 "Plantaginaceae" "forb" "lowland"
"473" "Sca.col" "Cal" "Cal.B.06" "baresoil" "23" "04.08.2021" 0 "03" "Cal.06.baresoil" "Cal.06.baresoil.23" 1.612 -0.12112219301601 12 0 "Caprifoliaceae" "forb" "lowland"
"474" "Bro.ere" "Cal" "Cal.B.06" "baresoil" "24" "21.09.2021" 7 "06" "Cal.06.baresoil" "Cal.06.baresoil.24" 4.418 2.24604832018204 16 0.4375 "Poacae" "grass" "lowland"
"475" "Ses.cae" "Cal" "Cal.B.06" "baresoil" "25" "29.06.2021" 0 "01" "Cal.06.baresoil" "Cal.06.baresoil.25" 1.54276 -0.179533770469265 15 0 "Poacae" "grass" "alpine"
"476" "Med.lup" "Cal" "Cal.B.06" "baresoil" "26" "29.06.2021" 0 "01" "Cal.06.baresoil" "Cal.06.baresoil.26" 1.391 -0.307560070213718 17 0 "Fabaceae" "legume" "lowland"
"477" "Poa.alp" "Cal" "Cal.B.06" "baresoil" "27" "15.07.2021" 2 "02" "Cal.06.baresoil" "Cal.06.baresoil.27" 0.432 -1.1165823518092 25 0.08 "Poacae" "grass" "alpine"
"478" "Bra.pin" "Cal" "Cal.B.06" "baresoil" "28" "13.10.2021" 6 "07" "Cal.06.baresoil" "Cal.06.baresoil.28" 2.506 0.633065418815443 13 0.461538461538462 "Poacae" "grass" "lowland"
"479" "Pla.med" "Cal" "Cal.B.06" "baresoil" "29" "04.08.2021" 4 "03" "Cal.06.baresoil" "Cal.06.baresoil.29" 0.356 -1.18069673491792 24 0.166666666666667 "Plantaginaceae" "forb" "lowland"
"480" "Lot.alp" "Cal" "Cal.B.06" "baresoil" "30" "13.10.2021" 2 "07" "Cal.06.baresoil" "Cal.06.baresoil.30" 1.172 -0.492310726803302 20 0.1 "Fabaceae" "legume" "alpine"
"481" "Pla.med" "Cal" "Cal.B.06" "fakevege" "01" "18.08.2021" 0 "04" "Cal.06.fakevege" "Cal.06.fakevege.01" 0.356 -1.18069673491792 24 0 "Plantaginaceae" "forb" "lowland"
"482" "Bra.pin" "Cal" "Cal.B.06" "fakevege" "02" "13.10.2021" 4 "07" "Cal.06.fakevege" "Cal.06.fakevege.02" 2.506 0.633065418815443 13 0.307692307692308 "Poacae" "grass" "lowland"
"483" "Sca.luc" "Cal" "Cal.B.06" "fakevege" "03" "04.08.2021" 1 "03" "Cal.06.fakevege" "Cal.06.fakevege.03" 1.536 -0.185236576124724 13 0.0769230769230769 "Caprifoliaceae" "forb" "alpine"
"484" "Pla.atr" "Cal" "Cal.B.06" "fakevege" "04" "04.08.2021" 1 "03" "Cal.06.fakevege" "Cal.06.fakevege.04" 2.59 0.703928684356653 11 0.0909090909090909 "Plantaginaceae" "forb" "alpine"
"485" "Sca.col" "Cal" "Cal.B.06" "fakevege" "05" "18.08.2021" 1 "04" "Cal.06.fakevege" "Cal.06.fakevege.05" 1.612 -0.12112219301601 12 0.0833333333333333 "Caprifoliaceae" "forb" "lowland"
"486" "Lot.alp" "Cal" "Cal.B.06" "fakevege" "06" "29.06.2021" 3 "01" "Cal.06.fakevege" "Cal.06.fakevege.06" 1.172 -0.492310726803302 20 0.15 "Fabaceae" "legume" "alpine"
"487" "Pla.atr" "Cal" "Cal.B.06" "fakevege" "07" "18.08.2021" 0 "04" "Cal.06.fakevege" "Cal.06.fakevege.07" 2.59 0.703928684356653 11 0 "Plantaginaceae" "forb" "alpine"
"488" "Med.lup" "Cal" "Cal.B.06" "fakevege" "08" "13.10.2021" 1 "07" "Cal.06.fakevege" "Cal.06.fakevege.08" 1.391 -0.307560070213718 17 0.0588235294117647 "Fabaceae" "legume" "lowland"
"489" "Bro.ere" "Cal" "Cal.B.06" "fakevege" "09" "29.06.2021" 3 "01" "Cal.06.fakevege" "Cal.06.fakevege.09" 4.418 2.24604832018204 16 0.1875 "Poacae" "grass" "lowland"
"490" "Ses.cae" "Cal" "Cal.B.06" "fakevege" "10" "18.08.2021" 0 "04" "Cal.06.fakevege" "Cal.06.fakevege.10" 1.54276 -0.179533770469265 15 0 "Poacae" "grass" "alpine"
"491" "Bro.ere" "Cal" "Cal.B.06" "fakevege" "11" "13.10.2021" 16 "07" "Cal.06.fakevege" "Cal.06.fakevege.11" 4.418 2.24604832018204 16 1 "Poacae" "grass" "lowland"
"492" "Poa.alp" "Cal" "Cal.B.06" "fakevege" "12" "03.09.2021" 5 "05" "Cal.06.fakevege" "Cal.06.fakevege.12" 0.432 -1.1165823518092 25 0.2 "Poacae" "grass" "alpine"
"493" "Lot.alp" "Cal" "Cal.B.06" "fakevege" "13" "21.09.2021" 1 "06" "Cal.06.fakevege" "Cal.06.fakevege.13" 1.172 -0.492310726803302 20 0.05 "Fabaceae" "legume" "alpine"
"494" "Bra.pin" "Cal" "Cal.B.06" "fakevege" "14" "29.06.2021" 1 "01" "Cal.06.fakevege" "Cal.06.fakevege.14" 2.506 0.633065418815443 13 0.0769230769230769 "Poacae" "grass" "lowland"
"495" "Med.lup" "Cal" "Cal.B.06" "fakevege" "15" "18.08.2021" 0 "04" "Cal.06.fakevege" "Cal.06.fakevege.15" 1.391 -0.307560070213718 17 0 "Fabaceae" "legume" "lowland"
"496" "Sca.col" "Cal" "Cal.B.06" "fakevege" "16" "18.08.2021" 1 "04" "Cal.06.fakevege" "Cal.06.fakevege.16" 1.612 -0.12112219301601 12 0.0833333333333333 "Caprifoliaceae" "forb" "lowland"
"497" "Ses.cae" "Cal" "Cal.B.06" "fakevege" "17" "03.09.2021" 0 "05" "Cal.06.fakevege" "Cal.06.fakevege.17" 1.54276 -0.179533770469265 15 0 "Poacae" "grass" "alpine"
"498" "Pla.atr" "Cal" "Cal.B.06" "fakevege" "18" "29.06.2021" 0 "01" "Cal.06.fakevege" "Cal.06.fakevege.18" 2.59 0.703928684356653 11 0 "Plantaginaceae" "forb" "alpine"
"499" "Sca.luc" "Cal" "Cal.B.06" "fakevege" "19" "04.08.2021" 0 "03" "Cal.06.fakevege" "Cal.06.fakevege.19" 1.536 -0.185236576124724 13 0 "Caprifoliaceae" "forb" "alpine"
"500" "Poa.alp" "Cal" "Cal.B.06" "fakevege" "20" "03.09.2021" 5 "05" "Cal.06.fakevege" "Cal.06.fakevege.20" 0.432 -1.1165823518092 25 0.2 "Poacae" "grass" "alpine"
"501" "Sca.luc" "Cal" "Cal.B.06" "fakevege" "21" "13.10.2021" 1 "07" "Cal.06.fakevege" "Cal.06.fakevege.21" 1.536 -0.185236576124724 13 0.0769230769230769 "Caprifoliaceae" "forb" "alpine"
"502" "Pla.med" "Cal" "Cal.B.06" "fakevege" "22" "03.09.2021" 2 "05" "Cal.06.fakevege" "Cal.06.fakevege.22" 0.356 -1.18069673491792 24 0.0833333333333333 "Plantaginaceae" "forb" "lowland"
"503" "Sca.col" "Cal" "Cal.B.06" "fakevege" "23" "04.08.2021" 1 "03" "Cal.06.fakevege" "Cal.06.fakevege.23" 1.612 -0.12112219301601 12 0.0833333333333333 "Caprifoliaceae" "forb" "lowland"
"504" "Bro.ere" "Cal" "Cal.B.06" "fakevege" "24" "04.08.2021" 5 "03" "Cal.06.fakevege" "Cal.06.fakevege.24" 4.418 2.24604832018204 16 0.3125 "Poacae" "grass" "lowland"
"505" "Ses.cae" "Cal" "Cal.B.06" "fakevege" "25" "29.06.2021" 0 "01" "Cal.06.fakevege" "Cal.06.fakevege.25" 1.54276 -0.179533770469265 15 0 "Poacae" "grass" "alpine"
"506" "Med.lup" "Cal" "Cal.B.06" "fakevege" "26" "21.09.2021" 1 "06" "Cal.06.fakevege" "Cal.06.fakevege.26" 1.391 -0.307560070213718 17 0.0588235294117647 "Fabaceae" "legume" "lowland"
"507" "Poa.alp" "Cal" "Cal.B.06" "fakevege" "27" "25.10.2021" 2 "08" "Cal.06.fakevege" "Cal.06.fakevege.27" 0.432 -1.1165823518092 25 0.08 "Poacae" "grass" "alpine"
"508" "Bra.pin" "Cal" "Cal.B.06" "fakevege" "28" "03.09.2021" 7 "05" "Cal.06.fakevege" "Cal.06.fakevege.28" 2.506 0.633065418815443 13 0.538461538461538 "Poacae" "grass" "lowland"
"509" "Pla.med" "Cal" "Cal.B.06" "fakevege" "29" "13.10.2021" 0 "07" "Cal.06.fakevege" "Cal.06.fakevege.29" 0.356 -1.18069673491792 24 0 "Plantaginaceae" "forb" "lowland"
"510" "Lot.alp" "Cal" "Cal.B.06" "fakevege" "30" "13.10.2021" 1 "07" "Cal.06.fakevege" "Cal.06.fakevege.30" 1.172 -0.492310726803302 20 0.05 "Fabaceae" "legume" "alpine"
"511" "Pla.med" "Cal" "Cal.B.06" "natuvege" "01" "18.08.2021" 1 "04" "Cal.06.natuvege" "Cal.06.natuvege.01" 0.356 -1.18069673491792 24 0.0416666666666667 "Plantaginaceae" "forb" "lowland"
"512" "Bra.pin" "Cal" "Cal.B.06" "natuvege" "02" "04.08.2021" 3 "03" "Cal.06.natuvege" "Cal.06.natuvege.02" 2.506 0.633065418815443 13 0.230769230769231 "Poacae" "grass" "lowland"
"513" "Sca.luc" "Cal" "Cal.B.06" "natuvege" "03" "29.06.2021" 2 "01" "Cal.06.natuvege" "Cal.06.natuvege.03" 1.536 -0.185236576124724 13 0.153846153846154 "Caprifoliaceae" "forb" "alpine"
"514" "Pla.atr" "Cal" "Cal.B.06" "natuvege" "04" "04.08.2021" 0 "03" "Cal.06.natuvege" "Cal.06.natuvege.04" 2.59 0.703928684356653 11 0 "Plantaginaceae" "forb" "alpine"
"515" "Sca.col" "Cal" "Cal.B.06" "natuvege" "05" "18.08.2021" 0 "04" "Cal.06.natuvege" "Cal.06.natuvege.05" 1.612 -0.12112219301601 12 0 "Caprifoliaceae" "forb" "lowland"
"516" "Lot.alp" "Cal" "Cal.B.06" "natuvege" "06" "03.09.2021" 4 "05" "Cal.06.natuvege" "Cal.06.natuvege.06" 1.172 -0.492310726803302 20 0.2 "Fabaceae" "legume" "alpine"
"517" "Pla.atr" "Cal" "Cal.B.06" "natuvege" "07" "18.08.2021" 0 "04" "Cal.06.natuvege" "Cal.06.natuvege.07" 2.59 0.703928684356653 11 0 "Plantaginaceae" "forb" "alpine"
"518" "Med.lup" "Cal" "Cal.B.06" "natuvege" "08" "13.10.2021" 0 "07" "Cal.06.natuvege" "Cal.06.natuvege.08" 1.391 -0.307560070213718 17 0 "Fabaceae" "legume" "lowland"
"519" "Bro.ere" "Cal" "Cal.B.06" "natuvege" "09" "04.08.2021" 2 "03" "Cal.06.natuvege" "Cal.06.natuvege.09" 4.418 2.24604832018204 16 0.125 "Poacae" "grass" "lowland"
"520" "Ses.cae" "Cal" "Cal.B.06" "natuvege" "10" "04.08.2021" 1 "03" "Cal.06.natuvege" "Cal.06.natuvege.10" 1.54276 -0.179533770469265 15 0.0666666666666667 "Poacae" "grass" "alpine"
"521" "Bro.ere" "Cal" "Cal.B.06" "natuvege" "11" "21.09.2021" 2 "06" "Cal.06.natuvege" "Cal.06.natuvege.11" 4.418 2.24604832018204 16 0.125 "Poacae" "grass" "lowland"
"522" "Poa.alp" "Cal" "Cal.B.06" "natuvege" "12" "29.06.2021" 0 "01" "Cal.06.natuvege" "Cal.06.natuvege.12" 0.432 -1.1165823518092 25 0 "Poacae" "grass" "alpine"
"523" "Lot.alp" "Cal" "Cal.B.06" "natuvege" "13" "15.07.2021" 1 "02" "Cal.06.natuvege" "Cal.06.natuvege.13" 1.172 -0.492310726803302 20 0.05 "Fabaceae" "legume" "alpine"
"524" "Bra.pin" "Cal" "Cal.B.06" "natuvege" "14" "03.09.2021" 2 "05" "Cal.06.natuvege" "Cal.06.natuvege.14" 2.506 0.633065418815443 13 0.153846153846154 "Poacae" "grass" "lowland"
"525" "Med.lup" "Cal" "Cal.B.06" "natuvege" "15" "29.06.2021" 1 "01" "Cal.06.natuvege" "Cal.06.natuvege.15" 1.391 -0.307560070213718 17 0.0588235294117647 "Fabaceae" "legume" "lowland"
"526" "Sca.col" "Cal" "Cal.B.06" "natuvege" "16" "29.06.2021" 1 "01" "Cal.06.natuvege" "Cal.06.natuvege.16" 1.612 -0.12112219301601 12 0.0833333333333333 "Caprifoliaceae" "forb" "lowland"
"527" "Ses.cae" "Cal" "Cal.B.06" "natuvege" "17" "03.09.2021" 0 "05" "Cal.06.natuvege" "Cal.06.natuvege.17" 1.54276 -0.179533770469265 15 0 "Poacae" "grass" "alpine"
"528" "Pla.atr" "Cal" "Cal.B.06" "natuvege" "18" "29.06.2021" 0 "01" "Cal.06.natuvege" "Cal.06.natuvege.18" 2.59 0.703928684356653 11 0 "Plantaginaceae" "forb" "alpine"
"529" "Sca.luc" "Cal" "Cal.B.06" "natuvege" "19" "29.06.2021" 0 "01" "Cal.06.natuvege" "Cal.06.natuvege.19" 1.536 -0.185236576124724 13 0 "Caprifoliaceae" "forb" "alpine"
"530" "Poa.alp" "Cal" "Cal.B.06" "natuvege" "20" "15.07.2021" 1 "02" "Cal.06.natuvege" "Cal.06.natuvege.20" 0.432 -1.1165823518092 25 0.04 "Poacae" "grass" "alpine"
"531" "Sca.luc" "Cal" "Cal.B.06" "natuvege" "21" "29.06.2021" 0 "01" "Cal.06.natuvege" "Cal.06.natuvege.21" 1.536 -0.185236576124724 13 0 "Caprifoliaceae" "forb" "alpine"
"532" "Pla.med" "Cal" "Cal.B.06" "natuvege" "22" "13.10.2021" 2 "07" "Cal.06.natuvege" "Cal.06.natuvege.22" 0.356 -1.18069673491792 24 0.0833333333333333 "Plantaginaceae" "forb" "lowland"
"533" "Sca.col" "Cal" "Cal.B.06" "natuvege" "23" "04.08.2021" 0 "03" "Cal.06.natuvege" "Cal.06.natuvege.23" 1.612 -0.12112219301601 12 0 "Caprifoliaceae" "forb" "lowland"
"534" "Bro.ere" "Cal" "Cal.B.06" "natuvege" "24" "25.10.2021" 0 "08" "Cal.06.natuvege" "Cal.06.natuvege.24" 4.418 2.24604832018204 16 0 "Poacae" "grass" "lowland"
"535" "Ses.cae" "Cal" "Cal.B.06" "natuvege" "25" "29.06.2021" 0 "01" "Cal.06.natuvege" "Cal.06.natuvege.25" 1.54276 -0.179533770469265 15 0 "Poacae" "grass" "alpine"
"536" "Med.lup" "Cal" "Cal.B.06" "natuvege" "26" "29.06.2021" 0 "01" "Cal.06.natuvege" "Cal.06.natuvege.26" 1.391 -0.307560070213718 17 0 "Fabaceae" "legume" "lowland"
"537" "Poa.alp" "Cal" "Cal.B.06" "natuvege" "27" "29.06.2021" 0 "01" "Cal.06.natuvege" "Cal.06.natuvege.27" 0.432 -1.1165823518092 25 0 "Poacae" "grass" "alpine"
"538" "Bra.pin" "Cal" "Cal.B.06" "natuvege" "28" "04.08.2021" 3 "03" "Cal.06.natuvege" "Cal.06.natuvege.28" 2.506 0.633065418815443 13 0.230769230769231 "Poacae" "grass" "lowland"
"539" "Pla.med" "Cal" "Cal.B.06" "natuvege" "29" "13.10.2021" 0 "07" "Cal.06.natuvege" "Cal.06.natuvege.29" 0.356 -1.18069673491792 24 0 "Plantaginaceae" "forb" "lowland"
"540" "Lot.alp" "Cal" "Cal.B.06" "natuvege" "30" "29.06.2021" 5 "01" "Cal.06.natuvege" "Cal.06.natuvege.30" 1.172 -0.492310726803302 20 0.25 "Fabaceae" "legume" "alpine"
"541" "Pla.med" "Cal" "Cal.B.07" "baresoil" "01" "15.07.2021" 0 "02" "Cal.07.baresoil" "Cal.07.baresoil.01" 0.356 -1.18069673491792 24 0 "Plantaginaceae" "forb" "lowland"
"542" "Bra.pin" "Cal" "Cal.B.07" "baresoil" "02" "13.10.2021" 13 "07" "Cal.07.baresoil" "Cal.07.baresoil.02" 2.506 0.633065418815443 13 1 "Poacae" "grass" "lowland"
"543" "Sca.luc" "Cal" "Cal.B.07" "baresoil" "03" "15.07.2021" 0 "02" "Cal.07.baresoil" "Cal.07.baresoil.03" 1.536 -0.185236576124724 13 0 "Caprifoliaceae" "forb" "alpine"
"544" "Pla.atr" "Cal" "Cal.B.07" "baresoil" "04" "04.08.2021" 0 "03" "Cal.07.baresoil" "Cal.07.baresoil.04" 2.59 0.703928684356653 11 0 "Plantaginaceae" "forb" "alpine"
"545" "Sca.col" "Cal" "Cal.B.07" "baresoil" "05" "18.08.2021" 0 "04" "Cal.07.baresoil" "Cal.07.baresoil.05" 1.612 -0.12112219301601 12 0 "Caprifoliaceae" "forb" "lowland"
"546" "Lot.alp" "Cal" "Cal.B.07" "baresoil" "06" "29.06.2021" 2 "01" "Cal.07.baresoil" "Cal.07.baresoil.06" 1.172 -0.492310726803302 20 0.1 "Fabaceae" "legume" "alpine"
"547" "Pla.atr" "Cal" "Cal.B.07" "baresoil" "07" "04.08.2021" 0 "03" "Cal.07.baresoil" "Cal.07.baresoil.07" 2.59 0.703928684356653 11 0 "Plantaginaceae" "forb" "alpine"
"548" "Med.lup" "Cal" "Cal.B.07" "baresoil" "08" "13.10.2021" 1 "07" "Cal.07.baresoil" "Cal.07.baresoil.08" 1.391 -0.307560070213718 17 0.0588235294117647 "Fabaceae" "legume" "lowland"
"549" "Bro.ere" "Cal" "Cal.B.07" "baresoil" "09" "13.10.2021" 16 "07" "Cal.07.baresoil" "Cal.07.baresoil.09" 4.418 2.24604832018204 16 1 "Poacae" "grass" "lowland"
"550" "Ses.cae" "Cal" "Cal.B.07" "baresoil" "10" "21.09.2021" 0 "06" "Cal.07.baresoil" "Cal.07.baresoil.10" 1.54276 -0.179533770469265 15 0 "Poacae" "grass" "alpine"
"551" "Bro.ere" "Cal" "Cal.B.07" "baresoil" "11" "03.09.2021" 16 "05" "Cal.07.baresoil" "Cal.07.baresoil.11" 4.418 2.24604832018204 16 1 "Poacae" "grass" "lowland"
"552" "Poa.alp" "Cal" "Cal.B.07" "baresoil" "12" "29.06.2021" 4 "01" "Cal.07.baresoil" "Cal.07.baresoil.12" 0.432 -1.1165823518092 25 0.16 "Poacae" "grass" "alpine"
"553" "Lot.alp" "Cal" "Cal.B.07" "baresoil" "13" "18.08.2021" 5 "04" "Cal.07.baresoil" "Cal.07.baresoil.13" 1.172 -0.492310726803302 20 0.25 "Fabaceae" "legume" "alpine"
"554" "Bra.pin" "Cal" "Cal.B.07" "baresoil" "14" "13.10.2021" 7 "07" "Cal.07.baresoil" "Cal.07.baresoil.14" 2.506 0.633065418815443 13 0.538461538461538 "Poacae" "grass" "lowland"
"555" "Med.lup" "Cal" "Cal.B.07" "baresoil" "15" "18.08.2021" 0 "04" "Cal.07.baresoil" "Cal.07.baresoil.15" 1.391 -0.307560070213718 17 0 "Fabaceae" "legume" "lowland"
"556" "Sca.col" "Cal" "Cal.B.07" "baresoil" "16" "15.07.2021" 0 "02" "Cal.07.baresoil" "Cal.07.baresoil.16" 1.612 -0.12112219301601 12 0 "Caprifoliaceae" "forb" "lowland"
"557" "Ses.cae" "Cal" "Cal.B.07" "baresoil" "17" "21.09.2021" 0 "06" "Cal.07.baresoil" "Cal.07.baresoil.17" 1.54276 -0.179533770469265 15 0 "Poacae" "grass" "alpine"
"558" "Pla.atr" "Cal" "Cal.B.07" "baresoil" "18" "29.06.2021" 0 "01" "Cal.07.baresoil" "Cal.07.baresoil.18" 2.59 0.703928684356653 11 0 "Plantaginaceae" "forb" "alpine"
"559" "Sca.luc" "Cal" "Cal.B.07" "baresoil" "19" "04.08.2021" 1 "03" "Cal.07.baresoil" "Cal.07.baresoil.19" 1.536 -0.185236576124724 13 0.0769230769230769 "Caprifoliaceae" "forb" "alpine"
"560" "Poa.alp" "Cal" "Cal.B.07" "baresoil" "20" "13.10.2021" 7 "07" "Cal.07.baresoil" "Cal.07.baresoil.20" 0.432 -1.1165823518092 25 0.28 "Poacae" "grass" "alpine"
"561" "Sca.luc" "Cal" "Cal.B.07" "baresoil" "21" "29.06.2021" 0 "01" "Cal.07.baresoil" "Cal.07.baresoil.21" 1.536 -0.185236576124724 13 0 "Caprifoliaceae" "forb" "alpine"
"562" "Pla.med" "Cal" "Cal.B.07" "baresoil" "22" "15.07.2021" 0 "02" "Cal.07.baresoil" "Cal.07.baresoil.22" 0.356 -1.18069673491792 24 0 "Plantaginaceae" "forb" "lowland"
"563" "Sca.col" "Cal" "Cal.B.07" "baresoil" "23" "18.08.2021" 2 "04" "Cal.07.baresoil" "Cal.07.baresoil.23" 1.612 -0.12112219301601 12 0.166666666666667 "Caprifoliaceae" "forb" "lowland"
"564" "Bro.ere" "Cal" "Cal.B.07" "baresoil" "24" "13.10.2021" 16 "07" "Cal.07.baresoil" "Cal.07.baresoil.24" 4.418 2.24604832018204 16 1 "Poacae" "grass" "lowland"
"565" "Ses.cae" "Cal" "Cal.B.07" "baresoil" "25" "29.06.2021" 0 "01" "Cal.07.baresoil" "Cal.07.baresoil.25" 1.54276 -0.179533770469265 15 0 "Poacae" "grass" "alpine"
"566" "Med.lup" "Cal" "Cal.B.07" "baresoil" "26" "29.06.2021" 0 "01" "Cal.07.baresoil" "Cal.07.baresoil.26" 1.391 -0.307560070213718 17 0 "Fabaceae" "legume" "lowland"
"567" "Poa.alp" "Cal" "Cal.B.07" "baresoil" "27" "13.10.2021" 3 "07" "Cal.07.baresoil" "Cal.07.baresoil.27" 0.432 -1.1165823518092 25 0.12 "Poacae" "grass" "alpine"
"568" "Bra.pin" "Cal" "Cal.B.07" "baresoil" "28" "13.10.2021" 8 "07" "Cal.07.baresoil" "Cal.07.baresoil.28" 2.506 0.633065418815443 13 0.615384615384615 "Poacae" "grass" "lowland"
"569" "Pla.med" "Cal" "Cal.B.07" "baresoil" "29" "15.07.2021" 0 "02" "Cal.07.baresoil" "Cal.07.baresoil.29" 0.356 -1.18069673491792 24 0 "Plantaginaceae" "forb" "lowland"
"570" "Lot.alp" "Cal" "Cal.B.07" "baresoil" "30" "13.10.2021" 0 "07" "Cal.07.baresoil" "Cal.07.baresoil.30" 1.172 -0.492310726803302 20 0 "Fabaceae" "legume" "alpine"
"571" "Pla.med" "Cal" "Cal.B.07" "fakevege" "01" "29.06.2021" 0 "01" "Cal.07.fakevege" "Cal.07.fakevege.01" 0.356 -1.18069673491792 24 0 "Plantaginaceae" "forb" "lowland"
"572" "Bra.pin" "Cal" "Cal.B.07" "fakevege" "02" "21.09.2021" 5 "06" "Cal.07.fakevege" "Cal.07.fakevege.02" 2.506 0.633065418815443 13 0.384615384615385 "Poacae" "grass" "lowland"
"573" "Sca.luc" "Cal" "Cal.B.07" "fakevege" "03" "03.09.2021" 1 "05" "Cal.07.fakevege" "Cal.07.fakevege.03" 1.536 -0.185236576124724 13 0.0769230769230769 "Caprifoliaceae" "forb" "alpine"
"574" "Pla.atr" "Cal" "Cal.B.07" "fakevege" "04" "04.08.2021" 0 "03" "Cal.07.fakevege" "Cal.07.fakevege.04" 2.59 0.703928684356653 11 0 "Plantaginaceae" "forb" "alpine"
"575" "Sca.col" "Cal" "Cal.B.07" "fakevege" "05" "18.08.2021" 0 "04" "Cal.07.fakevege" "Cal.07.fakevege.05" 1.612 -0.12112219301601 12 0 "Caprifoliaceae" "forb" "lowland"
"576" "Lot.alp" "Cal" "Cal.B.07" "fakevege" "06" "04.08.2021" 0 "03" "Cal.07.fakevege" "Cal.07.fakevege.06" 1.172 -0.492310726803302 20 0 "Fabaceae" "legume" "alpine"
"577" "Pla.atr" "Cal" "Cal.B.07" "fakevege" "07" "13.10.2021" 0 "07" "Cal.07.fakevege" "Cal.07.fakevege.07" 2.59 0.703928684356653 11 0 "Plantaginaceae" "forb" "alpine"
"578" "Med.lup" "Cal" "Cal.B.07" "fakevege" "08" "18.08.2021" 3 "04" "Cal.07.fakevege" "Cal.07.fakevege.08" 1.391 -0.307560070213718 17 0.176470588235294 "Fabaceae" "legume" "lowland"
"579" "Bro.ere" "Cal" "Cal.B.07" "fakevege" "09" "29.06.2021" 4 "01" "Cal.07.fakevege" "Cal.07.fakevege.09" 4.418 2.24604832018204 16 0.25 "Poacae" "grass" "lowland"
"580" "Ses.cae" "Cal" "Cal.B.07" "fakevege" "10" "21.09.2021" 0 "06" "Cal.07.fakevege" "Cal.07.fakevege.10" 1.54276 -0.179533770469265 15 0 "Poacae" "grass" "alpine"
"581" "Bro.ere" "Cal" "Cal.B.07" "fakevege" "11" "15.07.2021" 2 "02" "Cal.07.fakevege" "Cal.07.fakevege.11" 4.418 2.24604832018204 16 0.125 "Poacae" "grass" "lowland"
"582" "Poa.alp" "Cal" "Cal.B.07" "fakevege" "12" "18.08.2021" 10 "04" "Cal.07.fakevege" "Cal.07.fakevege.12" 0.432 -1.1165823518092 25 0.4 "Poacae" "grass" "alpine"
"583" "Lot.alp" "Cal" "Cal.B.07" "fakevege" "13" "29.06.2021" 3 "01" "Cal.07.fakevege" "Cal.07.fakevege.13" 1.172 -0.492310726803302 20 0.15 "Fabaceae" "legume" "alpine"
"584" "Bra.pin" "Cal" "Cal.B.07" "fakevege" "14" "21.09.2021" 2 "06" "Cal.07.fakevege" "Cal.07.fakevege.14" 2.506 0.633065418815443 13 0.153846153846154 "Poacae" "grass" "lowland"
"585" "Med.lup" "Cal" "Cal.B.07" "fakevege" "15" "18.08.2021" 0 "04" "Cal.07.fakevege" "Cal.07.fakevege.15" 1.391 -0.307560070213718 17 0 "Fabaceae" "legume" "lowland"
"586" "Sca.col" "Cal" "Cal.B.07" "fakevege" "16" "15.07.2021" 0 "02" "Cal.07.fakevege" "Cal.07.fakevege.16" 1.612 -0.12112219301601 12 0 "Caprifoliaceae" "forb" "lowland"
"587" "Ses.cae" "Cal" "Cal.B.07" "fakevege" "17" "18.08.2021" 0 "04" "Cal.07.fakevege" "Cal.07.fakevege.17" 1.54276 -0.179533770469265 15 0 "Poacae" "grass" "alpine"
"588" "Pla.atr" "Cal" "Cal.B.07" "fakevege" "18" "29.06.2021" 0 "01" "Cal.07.fakevege" "Cal.07.fakevege.18" 2.59 0.703928684356653 11 0 "Plantaginaceae" "forb" "alpine"
"589" "Sca.luc" "Cal" "Cal.B.07" "fakevege" "19" "18.08.2021" 1 "04" "Cal.07.fakevege" "Cal.07.fakevege.19" 1.536 -0.185236576124724 13 0.0769230769230769 "Caprifoliaceae" "forb" "alpine"
"590" "Poa.alp" "Cal" "Cal.B.07" "fakevege" "20" "04.08.2021" 5 "03" "Cal.07.fakevege" "Cal.07.fakevege.20" 0.432 -1.1165823518092 25 0.2 "Poacae" "grass" "alpine"
"591" "Sca.luc" "Cal" "Cal.B.07" "fakevege" "21" "13.10.2021" 2 "07" "Cal.07.fakevege" "Cal.07.fakevege.21" 1.536 -0.185236576124724 13 0.153846153846154 "Caprifoliaceae" "forb" "alpine"
"592" "Pla.med" "Cal" "Cal.B.07" "fakevege" "22" "15.07.2021" 0 "02" "Cal.07.fakevege" "Cal.07.fakevege.22" 0.356 -1.18069673491792 24 0 "Plantaginaceae" "forb" "lowland"
"593" "Sca.col" "Cal" "Cal.B.07" "fakevege" "23" "04.08.2021" 0 "03" "Cal.07.fakevege" "Cal.07.fakevege.23" 1.612 -0.12112219301601 12 0 "Caprifoliaceae" "forb" "lowland"
"594" "Bro.ere" "Cal" "Cal.B.07" "fakevege" "24" "29.06.2021" 7 "01" "Cal.07.fakevege" "Cal.07.fakevege.24" 4.418 2.24604832018204 16 0.4375 "Poacae" "grass" "lowland"
"595" "Ses.cae" "Cal" "Cal.B.07" "fakevege" "25" "29.06.2021" 0 "01" "Cal.07.fakevege" "Cal.07.fakevege.25" 1.54276 -0.179533770469265 15 0 "Poacae" "grass" "alpine"
"596" "Med.lup" "Cal" "Cal.B.07" "fakevege" "26" "29.06.2021" 0 "01" "Cal.07.fakevege" "Cal.07.fakevege.26" 1.391 -0.307560070213718 17 0 "Fabaceae" "legume" "lowland"
"597" "Poa.alp" "Cal" "Cal.B.07" "fakevege" "27" "13.10.2021" 1 "07" "Cal.07.fakevege" "Cal.07.fakevege.27" 0.432 -1.1165823518092 25 0.04 "Poacae" "grass" "alpine"
"598" "Bra.pin" "Cal" "Cal.B.07" "fakevege" "28" "04.08.2021" 4 "03" "Cal.07.fakevege" "Cal.07.fakevege.28" 2.506 0.633065418815443 13 0.307692307692308 "Poacae" "grass" "lowland"
"599" "Pla.med" "Cal" "Cal.B.07" "fakevege" "29" "15.07.2021" 0 "02" "Cal.07.fakevege" "Cal.07.fakevege.29" 0.356 -1.18069673491792 24 0 "Plantaginaceae" "forb" "lowland"
"600" "Lot.alp" "Cal" "Cal.B.07" "fakevege" "30" "13.10.2021" 1 "07" "Cal.07.fakevege" "Cal.07.fakevege.30" 1.172 -0.492310726803302 20 0.05 "Fabaceae" "legume" "alpine"
"601" "Pla.med" "Cal" "Cal.B.07" "natuvege" "01" "15.07.2021" 2 "02" "Cal.07.natuvege" "Cal.07.natuvege.01" 0.356 -1.18069673491792 24 0.0833333333333333 "Plantaginaceae" "forb" "lowland"
"602" "Bra.pin" "Cal" "Cal.B.07" "natuvege" "02" "18.08.2021" 0 "04" "Cal.07.natuvege" "Cal.07.natuvege.02" 2.506 0.633065418815443 13 0 "Poacae" "grass" "lowland"
"603" "Sca.luc" "Cal" "Cal.B.07" "natuvege" "03" "04.08.2021" 0 "03" "Cal.07.natuvege" "Cal.07.natuvege.03" 1.536 -0.185236576124724 13 0 "Caprifoliaceae" "forb" "alpine"
"604" "Pla.atr" "Cal" "Cal.B.07" "natuvege" "04" "04.08.2021" 0 "03" "Cal.07.natuvege" "Cal.07.natuvege.04" 2.59 0.703928684356653 11 0 "Plantaginaceae" "forb" "alpine"
"605" "Sca.col" "Cal" "Cal.B.07" "natuvege" "05" "18.08.2021" 1 "04" "Cal.07.natuvege" "Cal.07.natuvege.05" 1.612 -0.12112219301601 12 0.0833333333333333 "Caprifoliaceae" "forb" "lowland"
"606" "Lot.alp" "Cal" "Cal.B.07" "natuvege" "06" "04.08.2021" 0 "03" "Cal.07.natuvege" "Cal.07.natuvege.06" 1.172 -0.492310726803302 20 0 "Fabaceae" "legume" "alpine"
"607" "Pla.atr" "Cal" "Cal.B.07" "natuvege" "07" "13.10.2021" 0 "07" "Cal.07.natuvege" "Cal.07.natuvege.07" 2.59 0.703928684356653 11 0 "Plantaginaceae" "forb" "alpine"
"608" "Med.lup" "Cal" "Cal.B.07" "natuvege" "08" "18.08.2021" 1 "04" "Cal.07.natuvege" "Cal.07.natuvege.08" 1.391 -0.307560070213718 17 0.0588235294117647 "Fabaceae" "legume" "lowland"
"609" "Bro.ere" "Cal" "Cal.B.07" "natuvege" "09" "29.06.2021" 7 "01" "Cal.07.natuvege" "Cal.07.natuvege.09" 4.418 2.24604832018204 16 0.4375 "Poacae" "grass" "lowland"
"610" "Ses.cae" "Cal" "Cal.B.07" "natuvege" "10" "21.09.2021" 0 "06" "Cal.07.natuvege" "Cal.07.natuvege.10" 1.54276 -0.179533770469265 15 0 "Poacae" "grass" "alpine"
"611" "Bro.ere" "Cal" "Cal.B.07" "natuvege" "11" "15.07.2021" 2 "02" "Cal.07.natuvege" "Cal.07.natuvege.11" 4.418 2.24604832018204 16 0.125 "Poacae" "grass" "lowland"
"612" "Poa.alp" "Cal" "Cal.B.07" "natuvege" "12" "29.06.2021" 4 "01" "Cal.07.natuvege" "Cal.07.natuvege.12" 0.432 -1.1165823518092 25 0.16 "Poacae" "grass" "alpine"
"613" "Lot.alp" "Cal" "Cal.B.07" "natuvege" "13" "29.06.2021" 1 "01" "Cal.07.natuvege" "Cal.07.natuvege.13" 1.172 -0.492310726803302 20 0.05 "Fabaceae" "legume" "alpine"
"614" "Bra.pin" "Cal" "Cal.B.07" "natuvege" "14" "18.08.2021" 2 "04" "Cal.07.natuvege" "Cal.07.natuvege.14" 2.506 0.633065418815443 13 0.153846153846154 "Poacae" "grass" "lowland"
"615" "Med.lup" "Cal" "Cal.B.07" "natuvege" "15" "04.08.2021" 2 "03" "Cal.07.natuvege" "Cal.07.natuvege.15" 1.391 -0.307560070213718 17 0.117647058823529 "Fabaceae" "legume" "lowland"
"616" "Sca.col" "Cal" "Cal.B.07" "natuvege" "16" "04.08.2021" 2 "03" "Cal.07.natuvege" "Cal.07.natuvege.16" 1.612 -0.12112219301601 12 0.166666666666667 "Caprifoliaceae" "forb" "lowland"
"617" "Ses.cae" "Cal" "Cal.B.07" "natuvege" "17" "03.09.2021" 0 "05" "Cal.07.natuvege" "Cal.07.natuvege.17" 1.54276 -0.179533770469265 15 0 "Poacae" "grass" "alpine"
"618" "Pla.atr" "Cal" "Cal.B.07" "natuvege" "18" "29.06.2021" 0 "01" "Cal.07.natuvege" "Cal.07.natuvege.18" 2.59 0.703928684356653 11 0 "Plantaginaceae" "forb" "alpine"
"619" "Sca.luc" "Cal" "Cal.B.07" "natuvege" "19" "04.08.2021" 0 "03" "Cal.07.natuvege" "Cal.07.natuvege.19" 1.536 -0.185236576124724 13 0 "Caprifoliaceae" "forb" "alpine"
"620" "Poa.alp" "Cal" "Cal.B.07" "natuvege" "20" "15.07.2021" 1 "02" "Cal.07.natuvege" "Cal.07.natuvege.20" 0.432 -1.1165823518092 25 0.04 "Poacae" "grass" "alpine"
"621" "Sca.luc" "Cal" "Cal.B.07" "natuvege" "21" "29.06.2021" 0 "01" "Cal.07.natuvege" "Cal.07.natuvege.21" 1.536 -0.185236576124724 13 0 "Caprifoliaceae" "forb" "alpine"
"622" "Pla.med" "Cal" "Cal.B.07" "natuvege" "22" "18.08.2021" 1 "04" "Cal.07.natuvege" "Cal.07.natuvege.22" 0.356 -1.18069673491792 24 0.0416666666666667 "Plantaginaceae" "forb" "lowland"
"623" "Sca.col" "Cal" "Cal.B.07" "natuvege" "23" "04.08.2021" 0 "03" "Cal.07.natuvege" "Cal.07.natuvege.23" 1.612 -0.12112219301601 12 0 "Caprifoliaceae" "forb" "lowland"
"624" "Bro.ere" "Cal" "Cal.B.07" "natuvege" "24" "29.06.2021" 3 "01" "Cal.07.natuvege" "Cal.07.natuvege.24" 4.418 2.24604832018204 16 0.1875 "Poacae" "grass" "lowland"
"625" "Ses.cae" "Cal" "Cal.B.07" "natuvege" "25" "29.06.2021" 0 "01" "Cal.07.natuvege" "Cal.07.natuvege.25" 1.54276 -0.179533770469265 15 0 "Poacae" "grass" "alpine"
"626" "Med.lup" "Cal" "Cal.B.07" "natuvege" "26" "29.06.2021" 0 "01" "Cal.07.natuvege" "Cal.07.natuvege.26" 1.391 -0.307560070213718 17 0 "Fabaceae" "legume" "lowland"
"627" "Poa.alp" "Cal" "Cal.B.07" "natuvege" "27" "29.06.2021" 0 "01" "Cal.07.natuvege" "Cal.07.natuvege.27" 0.432 -1.1165823518092 25 0 "Poacae" "grass" "alpine"
"628" "Bra.pin" "Cal" "Cal.B.07" "natuvege" "28" "18.08.2021" 0 "04" "Cal.07.natuvege" "Cal.07.natuvege.28" 2.506 0.633065418815443 13 0 "Poacae" "grass" "lowland"
"629" "Pla.med" "Cal" "Cal.B.07" "natuvege" "29" "13.10.2021" 0 "07" "Cal.07.natuvege" "Cal.07.natuvege.29" 0.356 -1.18069673491792 24 0 "Plantaginaceae" "forb" "lowland"
"630" "Lot.alp" "Cal" "Cal.B.07" "natuvege" "30" "13.10.2021" 1 "07" "Cal.07.natuvege" "Cal.07.natuvege.30" 1.172 -0.492310726803302 20 0.05 "Fabaceae" "legume" "alpine"
"631" "Pla.med" "Cal" "Cal.B.08" "baresoil" "01" "03.09.2021" 0 "05" "Cal.08.baresoil" "Cal.08.baresoil.01" 0.356 -1.18069673491792 24 0 "Plantaginaceae" "forb" "lowland"
"632" "Bra.pin" "Cal" "Cal.B.08" "baresoil" "02" "13.10.2021" 5 "07" "Cal.08.baresoil" "Cal.08.baresoil.02" 2.506 0.633065418815443 13 0.384615384615385 "Poacae" "grass" "lowland"
"633" "Sca.luc" "Cal" "Cal.B.08" "baresoil" "03" "18.08.2021" 1 "04" "Cal.08.baresoil" "Cal.08.baresoil.03" 1.536 -0.185236576124724 13 0.0769230769230769 "Caprifoliaceae" "forb" "alpine"
"634" "Pla.atr" "Cal" "Cal.B.08" "baresoil" "04" "04.08.2021" 0 "03" "Cal.08.baresoil" "Cal.08.baresoil.04" 2.59 0.703928684356653 11 0 "Plantaginaceae" "forb" "alpine"
"635" "Sca.col" "Cal" "Cal.B.08" "baresoil" "05" "18.08.2021" 0 "04" "Cal.08.baresoil" "Cal.08.baresoil.05" 1.612 -0.12112219301601 12 0 "Caprifoliaceae" "forb" "lowland"
"636" "Lot.alp" "Cal" "Cal.B.08" "baresoil" "06" "03.09.2021" 3 "05" "Cal.08.baresoil" "Cal.08.baresoil.06" 1.172 -0.492310726803302 20 0.15 "Fabaceae" "legume" "alpine"
"637" "Pla.atr" "Cal" "Cal.B.08" "baresoil" "07" "04.08.2021" 0 "03" "Cal.08.baresoil" "Cal.08.baresoil.07" 2.59 0.703928684356653 11 0 "Plantaginaceae" "forb" "alpine"
"638" "Med.lup" "Cal" "Cal.B.08" "baresoil" "08" "03.09.2021" 4 "05" "Cal.08.baresoil" "Cal.08.baresoil.08" 1.391 -0.307560070213718 17 0.235294117647059 "Fabaceae" "legume" "lowland"
"639" "Bro.ere" "Cal" "Cal.B.08" "baresoil" "09" "29.06.2021" 3 "01" "Cal.08.baresoil" "Cal.08.baresoil.09" 4.418 2.24604832018204 16 0.1875 "Poacae" "grass" "lowland"
"640" "Ses.cae" "Cal" "Cal.B.08" "baresoil" "10" "13.10.2021" 0 "07" "Cal.08.baresoil" "Cal.08.baresoil.10" 1.54276 -0.179533770469265 15 0 "Poacae" "grass" "alpine"
"641" "Bro.ere" "Cal" "Cal.B.08" "baresoil" "11" "25.10.2021" 11 "08" "Cal.08.baresoil" "Cal.08.baresoil.11" 4.418 2.24604832018204 16 0.6875 "Poacae" "grass" "lowland"
"642" "Poa.alp" "Cal" "Cal.B.08" "baresoil" "12" "04.08.2021" 2 "03" "Cal.08.baresoil" "Cal.08.baresoil.12" 0.432 -1.1165823518092 25 0.08 "Poacae" "grass" "alpine"
"643" "Lot.alp" "Cal" "Cal.B.08" "baresoil" "13" "29.06.2021" 3 "01" "Cal.08.baresoil" "Cal.08.baresoil.13" 1.172 -0.492310726803302 20 0.15 "Fabaceae" "legume" "alpine"
"644" "Bra.pin" "Cal" "Cal.B.08" "baresoil" "14" "13.10.2021" 8 "07" "Cal.08.baresoil" "Cal.08.baresoil.14" 2.506 0.633065418815443 13 0.615384615384615 "Poacae" "grass" "lowland"
"645" "Med.lup" "Cal" "Cal.B.08" "baresoil" "15" "03.09.2021" 0 "05" "Cal.08.baresoil" "Cal.08.baresoil.15" 1.391 -0.307560070213718 17 0 "Fabaceae" "legume" "lowland"
"646" "Sca.col" "Cal" "Cal.B.08" "baresoil" "16" "15.07.2021" 0 "02" "Cal.08.baresoil" "Cal.08.baresoil.16" 1.612 -0.12112219301601 12 0 "Caprifoliaceae" "forb" "lowland"
"647" "Ses.cae" "Cal" "Cal.B.08" "baresoil" "17" "21.09.2021" 0 "06" "Cal.08.baresoil" "Cal.08.baresoil.17" 1.54276 -0.179533770469265 15 0 "Poacae" "grass" "alpine"
"648" "Pla.atr" "Cal" "Cal.B.08" "baresoil" "18" "18.08.2021" 0 "04" "Cal.08.baresoil" "Cal.08.baresoil.18" 2.59 0.703928684356653 11 0 "Plantaginaceae" "forb" "alpine"
"649" "Sca.luc" "Cal" "Cal.B.08" "baresoil" "19" "15.07.2021" 2 "02" "Cal.08.baresoil" "Cal.08.baresoil.19" 1.536 -0.185236576124724 13 0.153846153846154 "Caprifoliaceae" "forb" "alpine"
"650" "Poa.alp" "Cal" "Cal.B.08" "baresoil" "20" "13.10.2021" 6 "07" "Cal.08.baresoil" "Cal.08.baresoil.20" 0.432 -1.1165823518092 25 0.24 "Poacae" "grass" "alpine"
"651" "Sca.luc" "Cal" "Cal.B.08" "baresoil" "21" "29.06.2021" 0 "01" "Cal.08.baresoil" "Cal.08.baresoil.21" 1.536 -0.185236576124724 13 0 "Caprifoliaceae" "forb" "alpine"
"652" "Pla.med" "Cal" "Cal.B.08" "baresoil" "22" "15.07.2021" 0 "02" "Cal.08.baresoil" "Cal.08.baresoil.22" 0.356 -1.18069673491792 24 0 "Plantaginaceae" "forb" "lowland"
"653" "Sca.col" "Cal" "Cal.B.08" "baresoil" "23" "15.07.2021" 0 "02" "Cal.08.baresoil" "Cal.08.baresoil.23" 1.612 -0.12112219301601 12 0 "Caprifoliaceae" "forb" "lowland"
"654" "Bro.ere" "Cal" "Cal.B.08" "baresoil" "24" "21.09.2021" 15 "06" "Cal.08.baresoil" "Cal.08.baresoil.24" 4.418 2.24604832018204 16 0.9375 "Poacae" "grass" "lowland"
"655" "Ses.cae" "Cal" "Cal.B.08" "baresoil" "25" "04.08.2021" 2 "03" "Cal.08.baresoil" "Cal.08.baresoil.25" 1.54276 -0.179533770469265 15 0.133333333333333 "Poacae" "grass" "alpine"
"656" "Med.lup" "Cal" "Cal.B.08" "baresoil" "26" "15.07.2021" 1 "02" "Cal.08.baresoil" "Cal.08.baresoil.26" 1.391 -0.307560070213718 17 0.0588235294117647 "Fabaceae" "legume" "lowland"
"657" "Poa.alp" "Cal" "Cal.B.08" "baresoil" "27" "04.08.2021" 7 "03" "Cal.08.baresoil" "Cal.08.baresoil.27" 0.432 -1.1165823518092 25 0.28 "Poacae" "grass" "alpine"
"658" "Bra.pin" "Cal" "Cal.B.08" "baresoil" "28" "15.07.2021" 3 "02" "Cal.08.baresoil" "Cal.08.baresoil.28" 2.506 0.633065418815443 13 0.230769230769231 "Poacae" "grass" "lowland"
"659" "Pla.med" "Cal" "Cal.B.08" "baresoil" "29" "25.10.2021" 0 "08" "Cal.08.baresoil" "Cal.08.baresoil.29" 0.356 -1.18069673491792 24 0 "Plantaginaceae" "forb" "lowland"
"660" "Lot.alp" "Cal" "Cal.B.08" "baresoil" "30" "03.09.2021" 1 "05" "Cal.08.baresoil" "Cal.08.baresoil.30" 1.172 -0.492310726803302 20 0.05 "Fabaceae" "legume" "alpine"
"661" "Pla.med" "Cal" "Cal.B.08" "fakevege" "01" "03.09.2021" 0 "05" "Cal.08.fakevege" "Cal.08.fakevege.01" 0.356 -1.18069673491792 24 0 "Plantaginaceae" "forb" "lowland"
"662" "Bra.pin" "Cal" "Cal.B.08" "fakevege" "02" "15.07.2021" 1 "02" "Cal.08.fakevege" "Cal.08.fakevege.02" 2.506 0.633065418815443 13 0.0769230769230769 "Poacae" "grass" "lowland"
"663" "Sca.luc" "Cal" "Cal.B.08" "fakevege" "03" "18.08.2021" 0 "04" "Cal.08.fakevege" "Cal.08.fakevege.03" 1.536 -0.185236576124724 13 0 "Caprifoliaceae" "forb" "alpine"
"664" "Pla.atr" "Cal" "Cal.B.08" "fakevege" "04" "04.08.2021" 0 "03" "Cal.08.fakevege" "Cal.08.fakevege.04" 2.59 0.703928684356653 11 0 "Plantaginaceae" "forb" "alpine"
"665" "Sca.col" "Cal" "Cal.B.08" "fakevege" "05" "18.08.2021" 0 "04" "Cal.08.fakevege" "Cal.08.fakevege.05" 1.612 -0.12112219301601 12 0 "Caprifoliaceae" "forb" "lowland"
"666" "Lot.alp" "Cal" "Cal.B.08" "fakevege" "06" "29.06.2021" 2 "01" "Cal.08.fakevege" "Cal.08.fakevege.06" 1.172 -0.492310726803302 20 0.1 "Fabaceae" "legume" "alpine"
"667" "Pla.atr" "Cal" "Cal.B.08" "fakevege" "07" "15.07.2021" 0 "02" "Cal.08.fakevege" "Cal.08.fakevege.07" 2.59 0.703928684356653 11 0 "Plantaginaceae" "forb" "alpine"
"668" "Med.lup" "Cal" "Cal.B.08" "fakevege" "08" "03.09.2021" 3 "05" "Cal.08.fakevege" "Cal.08.fakevege.08" 1.391 -0.307560070213718 17 0.176470588235294 "Fabaceae" "legume" "lowland"
"669" "Bro.ere" "Cal" "Cal.B.08" "fakevege" "09" "04.08.2021" 0 "03" "Cal.08.fakevege" "Cal.08.fakevege.09" 4.418 2.24604832018204 16 0 "Poacae" "grass" "lowland"
"670" "Ses.cae" "Cal" "Cal.B.08" "fakevege" "10" "13.10.2021" 2 "07" "Cal.08.fakevege" "Cal.08.fakevege.10" 1.54276 -0.179533770469265 15 0.133333333333333 "Poacae" "grass" "alpine"
"671" "Bro.ere" "Cal" "Cal.B.08" "fakevege" "11" "13.10.2021" 2 "07" "Cal.08.fakevege" "Cal.08.fakevege.11" 4.418 2.24604832018204 16 0.125 "Poacae" "grass" "lowland"
"672" "Poa.alp" "Cal" "Cal.B.08" "fakevege" "12" "04.08.2021" 6 "03" "Cal.08.fakevege" "Cal.08.fakevege.12" 0.432 -1.1165823518092 25 0.24 "Poacae" "grass" "alpine"
"673" "Lot.alp" "Cal" "Cal.B.08" "fakevege" "13" "21.09.2021" 2 "06" "Cal.08.fakevege" "Cal.08.fakevege.13" 1.172 -0.492310726803302 20 0.1 "Fabaceae" "legume" "alpine"
"674" "Bra.pin" "Cal" "Cal.B.08" "fakevege" "14" "29.06.2021" 2 "01" "Cal.08.fakevege" "Cal.08.fakevege.14" 2.506 0.633065418815443 13 0.153846153846154 "Poacae" "grass" "lowland"
"675" "Med.lup" "Cal" "Cal.B.08" "fakevege" "15" "03.09.2021" 2 "05" "Cal.08.fakevege" "Cal.08.fakevege.15" 1.391 -0.307560070213718 17 0.117647058823529 "Fabaceae" "legume" "lowland"
"676" "Sca.col" "Cal" "Cal.B.08" "fakevege" "16" "15.07.2021" 0 "02" "Cal.08.fakevege" "Cal.08.fakevege.16" 1.612 -0.12112219301601 12 0 "Caprifoliaceae" "forb" "lowland"
"677" "Ses.cae" "Cal" "Cal.B.08" "fakevege" "17" "21.09.2021" 0 "06" "Cal.08.fakevege" "Cal.08.fakevege.17" 1.54276 -0.179533770469265 15 0 "Poacae" "grass" "alpine"
"678" "Pla.atr" "Cal" "Cal.B.08" "fakevege" "18" "18.08.2021" 0 "04" "Cal.08.fakevege" "Cal.08.fakevege.18" 2.59 0.703928684356653 11 0 "Plantaginaceae" "forb" "alpine"
"679" "Sca.luc" "Cal" "Cal.B.08" "fakevege" "19" "03.09.2021" 3 "05" "Cal.08.fakevege" "Cal.08.fakevege.19" 1.536 -0.185236576124724 13 0.230769230769231 "Caprifoliaceae" "forb" "alpine"
"680" "Poa.alp" "Cal" "Cal.B.08" "fakevege" "20" "04.08.2021" 9 "03" "Cal.08.fakevege" "Cal.08.fakevege.20" 0.432 -1.1165823518092 25 0.36 "Poacae" "grass" "alpine"
"681" "Sca.luc" "Cal" "Cal.B.08" "fakevege" "21" "29.06.2021" 0 "01" "Cal.08.fakevege" "Cal.08.fakevege.21" 1.536 -0.185236576124724 13 0 "Caprifoliaceae" "forb" "alpine"
"682" "Pla.med" "Cal" "Cal.B.08" "fakevege" "22" "15.07.2021" 0 "02" "Cal.08.fakevege" "Cal.08.fakevege.22" 0.356 -1.18069673491792 24 0 "Plantaginaceae" "forb" "lowland"
"683" "Sca.col" "Cal" "Cal.B.08" "fakevege" "23" "15.07.2021" 0 "02" "Cal.08.fakevege" "Cal.08.fakevege.23" 1.612 -0.12112219301601 12 0 "Caprifoliaceae" "forb" "lowland"
"684" "Bro.ere" "Cal" "Cal.B.08" "fakevege" "24" "25.10.2021" 9 "08" "Cal.08.fakevege" "Cal.08.fakevege.24" 4.418 2.24604832018204 16 0.5625 "Poacae" "grass" "lowland"
"685" "Ses.cae" "Cal" "Cal.B.08" "fakevege" "25" "29.06.2021" 0 "01" "Cal.08.fakevege" "Cal.08.fakevege.25" 1.54276 -0.179533770469265 15 0 "Poacae" "grass" "alpine"
"686" "Med.lup" "Cal" "Cal.B.08" "fakevege" "26" "25.10.2021" 3 "08" "Cal.08.fakevege" "Cal.08.fakevege.26" 1.391 -0.307560070213718 17 0.176470588235294 "Fabaceae" "legume" "lowland"
"687" "Poa.alp" "Cal" "Cal.B.08" "fakevege" "27" "13.10.2021" 5 "07" "Cal.08.fakevege" "Cal.08.fakevege.27" 0.432 -1.1165823518092 25 0.2 "Poacae" "grass" "alpine"
"688" "Bra.pin" "Cal" "Cal.B.08" "fakevege" "28" "18.08.2021" 0 "04" "Cal.08.fakevege" "Cal.08.fakevege.28" 2.506 0.633065418815443 13 0 "Poacae" "grass" "lowland"
"689" "Pla.med" "Cal" "Cal.B.08" "fakevege" "29" "29.06.2021" 2 "01" "Cal.08.fakevege" "Cal.08.fakevege.29" 0.356 -1.18069673491792 24 0.0833333333333333 "Plantaginaceae" "forb" "lowland"
"690" "Lot.alp" "Cal" "Cal.B.08" "fakevege" "30" "04.08.2021" 3 "03" "Cal.08.fakevege" "Cal.08.fakevege.30" 1.172 -0.492310726803302 20 0.15 "Fabaceae" "legume" "alpine"
"691" "Pla.med" "Cal" "Cal.B.08" "natuvege" "01" "15.07.2021" 1 "02" "Cal.08.natuvege" "Cal.08.natuvege.01" 0.356 -1.18069673491792 24 0.0416666666666667 "Plantaginaceae" "forb" "lowland"
"692" "Bra.pin" "Cal" "Cal.B.08" "natuvege" "02" "25.10.2021" 1 "08" "Cal.08.natuvege" "Cal.08.natuvege.02" 2.506 0.633065418815443 13 0.0769230769230769 "Poacae" "grass" "lowland"
"693" "Sca.luc" "Cal" "Cal.B.08" "natuvege" "03" "18.08.2021" 0 "04" "Cal.08.natuvege" "Cal.08.natuvege.03" 1.536 -0.185236576124724 13 0 "Caprifoliaceae" "forb" "alpine"
"694" "Pla.atr" "Cal" "Cal.B.08" "natuvege" "04" "04.08.2021" 0 "03" "Cal.08.natuvege" "Cal.08.natuvege.04" 2.59 0.703928684356653 11 0 "Plantaginaceae" "forb" "alpine"
"695" "Sca.col" "Cal" "Cal.B.08" "natuvege" "05" "18.08.2021" 0 "04" "Cal.08.natuvege" "Cal.08.natuvege.05" 1.612 -0.12112219301601 12 0 "Caprifoliaceae" "forb" "lowland"
"696" "Lot.alp" "Cal" "Cal.B.08" "natuvege" "06" "29.06.2021" 3 "01" "Cal.08.natuvege" "Cal.08.natuvege.06" 1.172 -0.492310726803302 20 0.15 "Fabaceae" "legume" "alpine"
"697" "Pla.atr" "Cal" "Cal.B.08" "natuvege" "07" "03.09.2021" 1 "05" "Cal.08.natuvege" "Cal.08.natuvege.07" 2.59 0.703928684356653 11 0.0909090909090909 "Plantaginaceae" "forb" "alpine"
"698" "Med.lup" "Cal" "Cal.B.08" "natuvege" "08" "13.10.2021" 1 "07" "Cal.08.natuvege" "Cal.08.natuvege.08" 1.391 -0.307560070213718 17 0.0588235294117647 "Fabaceae" "legume" "lowland"
"699" "Bro.ere" "Cal" "Cal.B.08" "natuvege" "09" "29.06.2021" 4 "01" "Cal.08.natuvege" "Cal.08.natuvege.09" 4.418 2.24604832018204 16 0.25 "Poacae" "grass" "lowland"
"700" "Ses.cae" "Cal" "Cal.B.08" "natuvege" "10" "21.09.2021" 0 "06" "Cal.08.natuvege" "Cal.08.natuvege.10" 1.54276 -0.179533770469265 15 0 "Poacae" "grass" "alpine"
"701" "Bro.ere" "Cal" "Cal.B.08" "natuvege" "11" "29.06.2021" 1 "01" "Cal.08.natuvege" "Cal.08.natuvege.11" 4.418 2.24604832018204 16 0.0625 "Poacae" "grass" "lowland"
"702" "Poa.alp" "Cal" "Cal.B.08" "natuvege" "12" "04.08.2021" 4 "03" "Cal.08.natuvege" "Cal.08.natuvege.12" 0.432 -1.1165823518092 25 0.16 "Poacae" "grass" "alpine"
"703" "Lot.alp" "Cal" "Cal.B.08" "natuvege" "13" "29.06.2021" 0 "01" "Cal.08.natuvege" "Cal.08.natuvege.13" 1.172 -0.492310726803302 20 0 "Fabaceae" "legume" "alpine"
"704" "Bra.pin" "Cal" "Cal.B.08" "natuvege" "14" "04.08.2021" 2 "03" "Cal.08.natuvege" "Cal.08.natuvege.14" 2.506 0.633065418815443 13 0.153846153846154 "Poacae" "grass" "lowland"
"705" "Med.lup" "Cal" "Cal.B.08" "natuvege" "15" "18.08.2021" 0 "04" "Cal.08.natuvege" "Cal.08.natuvege.15" 1.391 -0.307560070213718 17 0 "Fabaceae" "legume" "lowland"
"706" "Sca.col" "Cal" "Cal.B.08" "natuvege" "16" "15.07.2021" 0 "02" "Cal.08.natuvege" "Cal.08.natuvege.16" 1.612 -0.12112219301601 12 0 "Caprifoliaceae" "forb" "lowland"
"707" "Ses.cae" "Cal" "Cal.B.08" "natuvege" "17" "21.09.2021" 0 "06" "Cal.08.natuvege" "Cal.08.natuvege.17" 1.54276 -0.179533770469265 15 0 "Poacae" "grass" "alpine"
"708" "Pla.atr" "Cal" "Cal.B.08" "natuvege" "18" "18.08.2021" 0 "04" "Cal.08.natuvege" "Cal.08.natuvege.18" 2.59 0.703928684356653 11 0 "Plantaginaceae" "forb" "alpine"
"709" "Sca.luc" "Cal" "Cal.B.08" "natuvege" "19" "15.07.2021" 0 "02" "Cal.08.natuvege" "Cal.08.natuvege.19" 1.536 -0.185236576124724 13 0 "Caprifoliaceae" "forb" "alpine"
"710" "Poa.alp" "Cal" "Cal.B.08" "natuvege" "20" "04.08.2021" 2 "03" "Cal.08.natuvege" "Cal.08.natuvege.20" 0.432 -1.1165823518092 25 0.08 "Poacae" "grass" "alpine"
"711" "Sca.luc" "Cal" "Cal.B.08" "natuvege" "21" "03.09.2021" 1 "05" "Cal.08.natuvege" "Cal.08.natuvege.21" 1.536 -0.185236576124724 13 0.0769230769230769 "Caprifoliaceae" "forb" "alpine"
"712" "Pla.med" "Cal" "Cal.B.08" "natuvege" "22" "15.07.2021" 0 "02" "Cal.08.natuvege" "Cal.08.natuvege.22" 0.356 -1.18069673491792 24 0 "Plantaginaceae" "forb" "lowland"
"713" "Sca.col" "Cal" "Cal.B.08" "natuvege" "23" "15.07.2021" 0 "02" "Cal.08.natuvege" "Cal.08.natuvege.23" 1.612 -0.12112219301601 12 0 "Caprifoliaceae" "forb" "lowland"
"714" "Bro.ere" "Cal" "Cal.B.08" "natuvege" "24" "03.09.2021" 2 "05" "Cal.08.natuvege" "Cal.08.natuvege.24" 4.418 2.24604832018204 16 0.125 "Poacae" "grass" "lowland"
"715" "Ses.cae" "Cal" "Cal.B.08" "natuvege" "25" "29.06.2021" 0 "01" "Cal.08.natuvege" "Cal.08.natuvege.25" 1.54276 -0.179533770469265 15 0 "Poacae" "grass" "alpine"
"716" "Med.lup" "Cal" "Cal.B.08" "natuvege" "26" "04.08.2021" 1 "03" "Cal.08.natuvege" "Cal.08.natuvege.26" 1.391 -0.307560070213718 17 0.0588235294117647 "Fabaceae" "legume" "lowland"
"717" "Poa.alp" "Cal" "Cal.B.08" "natuvege" "27" "04.08.2021" 8 "03" "Cal.08.natuvege" "Cal.08.natuvege.27" 0.432 -1.1165823518092 25 0.32 "Poacae" "grass" "alpine"
"718" "Bra.pin" "Cal" "Cal.B.08" "natuvege" "28" "18.08.2021" 0 "04" "Cal.08.natuvege" "Cal.08.natuvege.28" 2.506 0.633065418815443 13 0 "Poacae" "grass" "lowland"
"719" "Pla.med" "Cal" "Cal.B.08" "natuvege" "29" "03.09.2021" 0 "05" "Cal.08.natuvege" "Cal.08.natuvege.29" 0.356 -1.18069673491792 24 0 "Plantaginaceae" "forb" "lowland"
"720" "Lot.alp" "Cal" "Cal.B.08" "natuvege" "30" "15.07.2021" 2 "02" "Cal.08.natuvege" "Cal.08.natuvege.30" 1.172 -0.492310726803302 20 0.1 "Fabaceae" "legume" "alpine"
"721" "Pla.med" "Cal" "Cal.B.09" "baresoil" "01" "03.09.2021" 0 "05" "Cal.09.baresoil" "Cal.09.baresoil.01" 0.356 -1.18069673491792 24 0 "Plantaginaceae" "forb" "lowland"
"722" "Bra.pin" "Cal" "Cal.B.09" "baresoil" "02" "03.09.2021" 0 "05" "Cal.09.baresoil" "Cal.09.baresoil.02" 2.506 0.633065418815443 13 0 "Poacae" "grass" "lowland"
"723" "Sca.luc" "Cal" "Cal.B.09" "baresoil" "03" "15.07.2021" 0 "02" "Cal.09.baresoil" "Cal.09.baresoil.03" 1.536 -0.185236576124724 13 0 "Caprifoliaceae" "forb" "alpine"
"724" "Pla.atr" "Cal" "Cal.B.09" "baresoil" "04" "04.08.2021" 0 "03" "Cal.09.baresoil" "Cal.09.baresoil.04" 2.59 0.703928684356653 11 0 "Plantaginaceae" "forb" "alpine"
"725" "Sca.col" "Cal" "Cal.B.09" "baresoil" "05" "18.08.2021" 0 "04" "Cal.09.baresoil" "Cal.09.baresoil.05" 1.612 -0.12112219301601 12 0 "Caprifoliaceae" "forb" "lowland"
"726" "Lot.alp" "Cal" "Cal.B.09" "baresoil" "06" "15.07.2021" 0 "02" "Cal.09.baresoil" "Cal.09.baresoil.06" 1.172 -0.492310726803302 20 0 "Fabaceae" "legume" "alpine"
"727" "Pla.atr" "Cal" "Cal.B.09" "baresoil" "07" "25.10.2021" 0 "08" "Cal.09.baresoil" "Cal.09.baresoil.07" 2.59 0.703928684356653 11 0 "Plantaginaceae" "forb" "alpine"
"728" "Med.lup" "Cal" "Cal.B.09" "baresoil" "08" "14.10.2021" 1 "07" "Cal.09.baresoil" "Cal.09.baresoil.08" 1.391 -0.307560070213718 17 0.0588235294117647 "Fabaceae" "legume" "lowland"
"729" "Bro.ere" "Cal" "Cal.B.09" "baresoil" "09" "14.10.2021" 11 "07" "Cal.09.baresoil" "Cal.09.baresoil.09" 4.418 2.24604832018204 16 0.6875 "Poacae" "grass" "lowland"
"730" "Ses.cae" "Cal" "Cal.B.09" "baresoil" "10" "15.07.2021" 0 "02" "Cal.09.baresoil" "Cal.09.baresoil.10" 1.54276 -0.179533770469265 15 0 "Poacae" "grass" "alpine"
"731" "Bro.ere" "Cal" "Cal.B.09" "baresoil" "11" "21.09.2021" 10 "06" "Cal.09.baresoil" "Cal.09.baresoil.11" 4.418 2.24604832018204 16 0.625 "Poacae" "grass" "lowland"
"732" "Poa.alp" "Cal" "Cal.B.09" "baresoil" "12" "29.06.2021" 2 "01" "Cal.09.baresoil" "Cal.09.baresoil.12" 0.432 -1.1165823518092 25 0.08 "Poacae" "grass" "alpine"
"733" "Lot.alp" "Cal" "Cal.B.09" "baresoil" "13" "21.09.2021" 1 "06" "Cal.09.baresoil" "Cal.09.baresoil.13" 1.172 -0.492310726803302 20 0.05 "Fabaceae" "legume" "alpine"
"734" "Bra.pin" "Cal" "Cal.B.09" "baresoil" "14" "14.10.2021" 13 "07" "Cal.09.baresoil" "Cal.09.baresoil.14" 2.506 0.633065418815443 13 1 "Poacae" "grass" "lowland"
"735" "Med.lup" "Cal" "Cal.B.09" "baresoil" "15" "03.09.2021" 1 "05" "Cal.09.baresoil" "Cal.09.baresoil.15" 1.391 -0.307560070213718 17 0.0588235294117647 "Fabaceae" "legume" "lowland"
"736" "Sca.col" "Cal" "Cal.B.09" "baresoil" "16" "15.07.2021" 0 "02" "Cal.09.baresoil" "Cal.09.baresoil.16" 1.612 -0.12112219301601 12 0 "Caprifoliaceae" "forb" "lowland"
"737" "Ses.cae" "Cal" "Cal.B.09" "baresoil" "17" "21.09.2021" 0 "06" "Cal.09.baresoil" "Cal.09.baresoil.17" 1.54276 -0.179533770469265 15 0 "Poacae" "grass" "alpine"
"738" "Pla.atr" "Cal" "Cal.B.09" "baresoil" "18" "15.07.2021" 0 "02" "Cal.09.baresoil" "Cal.09.baresoil.18" 2.59 0.703928684356653 11 0 "Plantaginaceae" "forb" "alpine"
"739" "Sca.luc" "Cal" "Cal.B.09" "baresoil" "19" "15.07.2021" 0 "02" "Cal.09.baresoil" "Cal.09.baresoil.19" 1.536 -0.185236576124724 13 0 "Caprifoliaceae" "forb" "alpine"
"740" "Poa.alp" "Cal" "Cal.B.09" "baresoil" "20" "15.07.2021" 2 "02" "Cal.09.baresoil" "Cal.09.baresoil.20" 0.432 -1.1165823518092 25 0.08 "Poacae" "grass" "alpine"
"741" "Sca.luc" "Cal" "Cal.B.09" "baresoil" "21" "03.09.2021" 1 "05" "Cal.09.baresoil" "Cal.09.baresoil.21" 1.536 -0.185236576124724 13 0.0769230769230769 "Caprifoliaceae" "forb" "alpine"
"742" "Pla.med" "Cal" "Cal.B.09" "baresoil" "22" "15.07.2021" 2 "02" "Cal.09.baresoil" "Cal.09.baresoil.22" 0.356 -1.18069673491792 24 0.0833333333333333 "Plantaginaceae" "forb" "lowland"
"743" "Sca.col" "Cal" "Cal.B.09" "baresoil" "23" "15.07.2021" 1 "02" "Cal.09.baresoil" "Cal.09.baresoil.23" 1.612 -0.12112219301601 12 0.0833333333333333 "Caprifoliaceae" "forb" "lowland"
"744" "Bro.ere" "Cal" "Cal.B.09" "baresoil" "24" "14.10.2021" 7 "07" "Cal.09.baresoil" "Cal.09.baresoil.24" 4.418 2.24604832018204 16 0.4375 "Poacae" "grass" "lowland"
"745" "Ses.cae" "Cal" "Cal.B.09" "baresoil" "25" "29.06.2021" 0 "01" "Cal.09.baresoil" "Cal.09.baresoil.25" 1.54276 -0.179533770469265 15 0 "Poacae" "grass" "alpine"
"746" "Med.lup" "Cal" "Cal.B.09" "baresoil" "26" "29.06.2021" 0 "01" "Cal.09.baresoil" "Cal.09.baresoil.26" 1.391 -0.307560070213718 17 0 "Fabaceae" "legume" "lowland"
"747" "Poa.alp" "Cal" "Cal.B.09" "baresoil" "27" "29.06.2021" 4 "01" "Cal.09.baresoil" "Cal.09.baresoil.27" 0.432 -1.1165823518092 25 0.16 "Poacae" "grass" "alpine"
"748" "Bra.pin" "Cal" "Cal.B.09" "baresoil" "28" "25.10.2021" 4 "08" "Cal.09.baresoil" "Cal.09.baresoil.28" 2.506 0.633065418815443 13 0.307692307692308 "Poacae" "grass" "lowland"
"749" "Pla.med" "Cal" "Cal.B.09" "baresoil" "29" "15.07.2021" 2 "02" "Cal.09.baresoil" "Cal.09.baresoil.29" 0.356 -1.18069673491792 24 0.0833333333333333 "Plantaginaceae" "forb" "lowland"
"750" "Lot.alp" "Cal" "Cal.B.09" "baresoil" "30" "03.09.2021" 0 "05" "Cal.09.baresoil" "Cal.09.baresoil.30" 1.172 -0.492310726803302 20 0 "Fabaceae" "legume" "alpine"
"751" "Pla.med" "Cal" "Cal.B.09" "fakevege" "01" "25.10.2021" 2 "08" "Cal.09.fakevege" "Cal.09.fakevege.01" 0.356 -1.18069673491792 24 0.0833333333333333 "Plantaginaceae" "forb" "lowland"
"752" "Bra.pin" "Cal" "Cal.B.09" "fakevege" "02" "18.08.2021" 2 "04" "Cal.09.fakevege" "Cal.09.fakevege.02" 2.506 0.633065418815443 13 0.153846153846154 "Poacae" "grass" "lowland"
"753" "Sca.luc" "Cal" "Cal.B.09" "fakevege" "03" "04.08.2021" 1 "03" "Cal.09.fakevege" "Cal.09.fakevege.03" 1.536 -0.185236576124724 13 0.0769230769230769 "Caprifoliaceae" "forb" "alpine"
"754" "Pla.atr" "Cal" "Cal.B.09" "fakevege" "04" "04.08.2021" 0 "03" "Cal.09.fakevege" "Cal.09.fakevege.04" 2.59 0.703928684356653 11 0 "Plantaginaceae" "forb" "alpine"
"755" "Sca.col" "Cal" "Cal.B.09" "fakevege" "05" "18.08.2021" 0 "04" "Cal.09.fakevege" "Cal.09.fakevege.05" 1.612 -0.12112219301601 12 0 "Caprifoliaceae" "forb" "lowland"
"756" "Lot.alp" "Cal" "Cal.B.09" "fakevege" "06" "29.06.2021" 1 "01" "Cal.09.fakevege" "Cal.09.fakevege.06" 1.172 -0.492310726803302 20 0.05 "Fabaceae" "legume" "alpine"
"757" "Pla.atr" "Cal" "Cal.B.09" "fakevege" "07" "25.10.2021" 0 "08" "Cal.09.fakevege" "Cal.09.fakevege.07" 2.59 0.703928684356653 11 0 "Plantaginaceae" "forb" "alpine"
"758" "Med.lup" "Cal" "Cal.B.09" "fakevege" "08" "18.08.2021" 2 "04" "Cal.09.fakevege" "Cal.09.fakevege.08" 1.391 -0.307560070213718 17 0.117647058823529 "Fabaceae" "legume" "lowland"
"759" "Bro.ere" "Cal" "Cal.B.09" "fakevege" "09" "29.06.2021" 5 "01" "Cal.09.fakevege" "Cal.09.fakevege.09" 4.418 2.24604832018204 16 0.3125 "Poacae" "grass" "lowland"
"760" "Ses.cae" "Cal" "Cal.B.09" "fakevege" "10" "14.10.2021" 0 "07" "Cal.09.fakevege" "Cal.09.fakevege.10" 1.54276 -0.179533770469265 15 0 "Poacae" "grass" "alpine"
"761" "Bro.ere" "Cal" "Cal.B.09" "fakevege" "11" "29.06.2021" 6 "01" "Cal.09.fakevege" "Cal.09.fakevege.11" 4.418 2.24604832018204 16 0.375 "Poacae" "grass" "lowland"
"762" "Poa.alp" "Cal" "Cal.B.09" "fakevege" "12" "04.08.2021" 12 "03" "Cal.09.fakevege" "Cal.09.fakevege.12" 0.432 -1.1165823518092 25 0.48 "Poacae" "grass" "alpine"
"763" "Lot.alp" "Cal" "Cal.B.09" "fakevege" "13" "21.09.2021" 4 "06" "Cal.09.fakevege" "Cal.09.fakevege.13" 1.172 -0.492310726803302 20 0.2 "Fabaceae" "legume" "alpine"
"764" "Bra.pin" "Cal" "Cal.B.09" "fakevege" "14" "29.06.2021" 2 "01" "Cal.09.fakevege" "Cal.09.fakevege.14" 2.506 0.633065418815443 13 0.153846153846154 "Poacae" "grass" "lowland"
"765" "Med.lup" "Cal" "Cal.B.09" "fakevege" "15" "03.09.2021" 1 "05" "Cal.09.fakevege" "Cal.09.fakevege.15" 1.391 -0.307560070213718 17 0.0588235294117647 "Fabaceae" "legume" "lowland"
"766" "Sca.col" "Cal" "Cal.B.09" "fakevege" "16" "15.07.2021" 1 "02" "Cal.09.fakevege" "Cal.09.fakevege.16" 1.612 -0.12112219301601 12 0.0833333333333333 "Caprifoliaceae" "forb" "lowland"
"767" "Ses.cae" "Cal" "Cal.B.09" "fakevege" "17" "21.09.2021" 0 "06" "Cal.09.fakevege" "Cal.09.fakevege.17" 1.54276 -0.179533770469265 15 0 "Poacae" "grass" "alpine"
"768" "Pla.atr" "Cal" "Cal.B.09" "fakevege" "18" "18.08.2021" 0 "04" "Cal.09.fakevege" "Cal.09.fakevege.18" 2.59 0.703928684356653 11 0 "Plantaginaceae" "forb" "alpine"
"769" "Sca.luc" "Cal" "Cal.B.09" "fakevege" "19" "15.07.2021" 0 "02" "Cal.09.fakevege" "Cal.09.fakevege.19" 1.536 -0.185236576124724 13 0 "Caprifoliaceae" "forb" "alpine"
"770" "Poa.alp" "Cal" "Cal.B.09" "fakevege" "20" "29.06.2021" 6 "01" "Cal.09.fakevege" "Cal.09.fakevege.20" 0.432 -1.1165823518092 25 0.24 "Poacae" "grass" "alpine"
"771" "Sca.luc" "Cal" "Cal.B.09" "fakevege" "21" "03.09.2021" 1 "05" "Cal.09.fakevege" "Cal.09.fakevege.21" 1.536 -0.185236576124724 13 0.0769230769230769 "Caprifoliaceae" "forb" "alpine"
"772" "Pla.med" "Cal" "Cal.B.09" "fakevege" "22" "03.09.2021" 10 "05" "Cal.09.fakevege" "Cal.09.fakevege.22" 0.356 -1.18069673491792 24 0.416666666666667 "Plantaginaceae" "forb" "lowland"
"773" "Sca.col" "Cal" "Cal.B.09" "fakevege" "23" "15.07.2021" 0 "02" "Cal.09.fakevege" "Cal.09.fakevege.23" 1.612 -0.12112219301601 12 0 "Caprifoliaceae" "forb" "lowland"
"774" "Bro.ere" "Cal" "Cal.B.09" "fakevege" "24" "29.06.2021" 3 "01" "Cal.09.fakevege" "Cal.09.fakevege.24" 4.418 2.24604832018204 16 0.1875 "Poacae" "grass" "lowland"
"775" "Ses.cae" "Cal" "Cal.B.09" "fakevege" "25" "29.06.2021" 0 "01" "Cal.09.fakevege" "Cal.09.fakevege.25" 1.54276 -0.179533770469265 15 0 "Poacae" "grass" "alpine"
"776" "Med.lup" "Cal" "Cal.B.09" "fakevege" "26" "15.07.2021" 1 "02" "Cal.09.fakevege" "Cal.09.fakevege.26" 1.391 -0.307560070213718 17 0.0588235294117647 "Fabaceae" "legume" "lowland"
"777" "Poa.alp" "Cal" "Cal.B.09" "fakevege" "27" "03.09.2021" 14 "05" "Cal.09.fakevege" "Cal.09.fakevege.27" 0.432 -1.1165823518092 25 0.56 "Poacae" "grass" "alpine"
"778" "Bra.pin" "Cal" "Cal.B.09" "fakevege" "28" "03.09.2021" 3 "05" "Cal.09.fakevege" "Cal.09.fakevege.28" 2.506 0.633065418815443 13 0.230769230769231 "Poacae" "grass" "lowland"
"779" "Pla.med" "Cal" "Cal.B.09" "fakevege" "29" "03.09.2021" 2 "05" "Cal.09.fakevege" "Cal.09.fakevege.29" 0.356 -1.18069673491792 24 0.0833333333333333 "Plantaginaceae" "forb" "lowland"
"780" "Lot.alp" "Cal" "Cal.B.09" "fakevege" "30" "29.06.2021" 5 "01" "Cal.09.fakevege" "Cal.09.fakevege.30" 1.172 -0.492310726803302 20 0.25 "Fabaceae" "legume" "alpine"
"781" "Pla.med" "Cal" "Cal.B.09" "natuvege" "01" "03.09.2021" 0 "05" "Cal.09.natuvege" "Cal.09.natuvege.01" 0.356 -1.18069673491792 24 0 "Plantaginaceae" "forb" "lowland"
"782" "Bra.pin" "Cal" "Cal.B.09" "natuvege" "02" "15.07.2021" 1 "02" "Cal.09.natuvege" "Cal.09.natuvege.02" 2.506 0.633065418815443 13 0.0769230769230769 "Poacae" "grass" "lowland"
"783" "Sca.luc" "Cal" "Cal.B.09" "natuvege" "03" "18.08.2021" 0 "04" "Cal.09.natuvege" "Cal.09.natuvege.03" 1.536 -0.185236576124724 13 0 "Caprifoliaceae" "forb" "alpine"
"784" "Pla.atr" "Cal" "Cal.B.09" "natuvege" "04" "04.08.2021" 0 "03" "Cal.09.natuvege" "Cal.09.natuvege.04" 2.59 0.703928684356653 11 0 "Plantaginaceae" "forb" "alpine"
"785" "Sca.col" "Cal" "Cal.B.09" "natuvege" "05" "18.08.2021" 0 "04" "Cal.09.natuvege" "Cal.09.natuvege.05" 1.612 -0.12112219301601 12 0 "Caprifoliaceae" "forb" "lowland"
"786" "Lot.alp" "Cal" "Cal.B.09" "natuvege" "06" "04.08.2021" 2 "03" "Cal.09.natuvege" "Cal.09.natuvege.06" 1.172 -0.492310726803302 20 0.1 "Fabaceae" "legume" "alpine"
"787" "Pla.atr" "Cal" "Cal.B.09" "natuvege" "07" "25.10.2021" 0 "08" "Cal.09.natuvege" "Cal.09.natuvege.07" 2.59 0.703928684356653 11 0 "Plantaginaceae" "forb" "alpine"
"788" "Med.lup" "Cal" "Cal.B.09" "natuvege" "08" "14.10.2021" 0 "07" "Cal.09.natuvege" "Cal.09.natuvege.08" 1.391 -0.307560070213718 17 0 "Fabaceae" "legume" "lowland"
"789" "Bro.ere" "Cal" "Cal.B.09" "natuvege" "09" "29.06.2021" 4 "01" "Cal.09.natuvege" "Cal.09.natuvege.09" 4.418 2.24604832018204 16 0.25 "Poacae" "grass" "lowland"
"790" "Ses.cae" "Cal" "Cal.B.09" "natuvege" "10" "14.10.2021" 0 "07" "Cal.09.natuvege" "Cal.09.natuvege.10" 1.54276 -0.179533770469265 15 0 "Poacae" "grass" "alpine"
"791" "Bro.ere" "Cal" "Cal.B.09" "natuvege" "11" "25.10.2021" 0 "08" "Cal.09.natuvege" "Cal.09.natuvege.11" 4.418 2.24604832018204 16 0 "Poacae" "grass" "lowland"
"792" "Poa.alp" "Cal" "Cal.B.09" "natuvege" "12" "04.08.2021" 2 "03" "Cal.09.natuvege" "Cal.09.natuvege.12" 0.432 -1.1165823518092 25 0.08 "Poacae" "grass" "alpine"
"793" "Lot.alp" "Cal" "Cal.B.09" "natuvege" "13" "29.06.2021" 0 "01" "Cal.09.natuvege" "Cal.09.natuvege.13" 1.172 -0.492310726803302 20 0 "Fabaceae" "legume" "alpine"
"794" "Bra.pin" "Cal" "Cal.B.09" "natuvege" "14" "29.06.2021" 2 "01" "Cal.09.natuvege" "Cal.09.natuvege.14" 2.506 0.633065418815443 13 0.153846153846154 "Poacae" "grass" "lowland"
"795" "Med.lup" "Cal" "Cal.B.09" "natuvege" "15" "03.09.2021" 0 "05" "Cal.09.natuvege" "Cal.09.natuvege.15" 1.391 -0.307560070213718 17 0 "Fabaceae" "legume" "lowland"
"796" "Sca.col" "Cal" "Cal.B.09" "natuvege" "16" "14.10.2021" 2 "07" "Cal.09.natuvege" "Cal.09.natuvege.16" 1.612 -0.12112219301601 12 0.166666666666667 "Caprifoliaceae" "forb" "lowland"
"797" "Ses.cae" "Cal" "Cal.B.09" "natuvege" "17" "21.09.2021" 0 "06" "Cal.09.natuvege" "Cal.09.natuvege.17" 1.54276 -0.179533770469265 15 0 "Poacae" "grass" "alpine"
"798" "Pla.atr" "Cal" "Cal.B.09" "natuvege" "18" "18.08.2021" 0 "04" "Cal.09.natuvege" "Cal.09.natuvege.18" 2.59 0.703928684356653 11 0 "Plantaginaceae" "forb" "alpine"
"799" "Sca.luc" "Cal" "Cal.B.09" "natuvege" "19" "15.07.2021" 0 "02" "Cal.09.natuvege" "Cal.09.natuvege.19" 1.536 -0.185236576124724 13 0 "Caprifoliaceae" "forb" "alpine"
"800" "Poa.alp" "Cal" "Cal.B.09" "natuvege" "20" "29.06.2021" 3 "01" "Cal.09.natuvege" "Cal.09.natuvege.20" 0.432 -1.1165823518092 25 0.12 "Poacae" "grass" "alpine"
"801" "Sca.luc" "Cal" "Cal.B.09" "natuvege" "21" "15.07.2021" 1 "02" "Cal.09.natuvege" "Cal.09.natuvege.21" 1.536 -0.185236576124724 13 0.0769230769230769 "Caprifoliaceae" "forb" "alpine"
"802" "Pla.med" "Cal" "Cal.B.09" "natuvege" "22" "25.10.2021" 2 "08" "Cal.09.natuvege" "Cal.09.natuvege.22" 0.356 -1.18069673491792 24 0.0833333333333333 "Plantaginaceae" "forb" "lowland"
"803" "Sca.col" "Cal" "Cal.B.09" "natuvege" "23" "29.06.2021" 2 "01" "Cal.09.natuvege" "Cal.09.natuvege.23" 1.612 -0.12112219301601 12 0.166666666666667 "Caprifoliaceae" "forb" "lowland"
"804" "Bro.ere" "Cal" "Cal.B.09" "natuvege" "24" "29.06.2021" 2 "01" "Cal.09.natuvege" "Cal.09.natuvege.24" 4.418 2.24604832018204 16 0.125 "Poacae" "grass" "lowland"
"805" "Ses.cae" "Cal" "Cal.B.09" "natuvege" "25" "29.06.2021" 2 "01" "Cal.09.natuvege" "Cal.09.natuvege.25" 1.54276 -0.179533770469265 15 0.133333333333333 "Poacae" "grass" "alpine"
"806" "Med.lup" "Cal" "Cal.B.09" "natuvege" "26" "29.06.2021" 0 "01" "Cal.09.natuvege" "Cal.09.natuvege.26" 1.391 -0.307560070213718 17 0 "Fabaceae" "legume" "lowland"
"807" "Poa.alp" "Cal" "Cal.B.09" "natuvege" "27" "29.06.2021" 0 "01" "Cal.09.natuvege" "Cal.09.natuvege.27" 0.432 -1.1165823518092 25 0 "Poacae" "grass" "alpine"
"808" "Bra.pin" "Cal" "Cal.B.09" "natuvege" "28" "15.07.2021" 1 "02" "Cal.09.natuvege" "Cal.09.natuvege.28" 2.506 0.633065418815443 13 0.0769230769230769 "Poacae" "grass" "lowland"
"809" "Pla.med" "Cal" "Cal.B.09" "natuvege" "29" "25.10.2021" 0 "08" "Cal.09.natuvege" "Cal.09.natuvege.29" 0.356 -1.18069673491792 24 0 "Plantaginaceae" "forb" "lowland"
"810" "Lot.alp" "Cal" "Cal.B.09" "natuvege" "30" "03.09.2021" 0 "05" "Cal.09.natuvege" "Cal.09.natuvege.30" 1.172 -0.492310726803302 20 0 "Fabaceae" "legume" "alpine"
"811" "Pla.med" "Cal" "Cal.B.10" "baresoil" "01" "03.09.2021" 0 "05" "Cal.10.baresoil" "Cal.10.baresoil.01" 0.356 -1.18069673491792 24 0 "Plantaginaceae" "forb" "lowland"
"812" "Bra.pin" "Cal" "Cal.B.10" "baresoil" "02" "14.10.2021" 11 "07" "Cal.10.baresoil" "Cal.10.baresoil.02" 2.506 0.633065418815443 13 0.846153846153846 "Poacae" "grass" "lowland"
"813" "Sca.luc" "Cal" "Cal.B.10" "baresoil" "03" "15.07.2021" 1 "02" "Cal.10.baresoil" "Cal.10.baresoil.03" 1.536 -0.185236576124724 13 0.0769230769230769 "Caprifoliaceae" "forb" "alpine"
"814" "Pla.atr" "Cal" "Cal.B.10" "baresoil" "04" "04.08.2021" 0 "03" "Cal.10.baresoil" "Cal.10.baresoil.04" 2.59 0.703928684356653 11 0 "Plantaginaceae" "forb" "alpine"
"815" "Sca.col" "Cal" "Cal.B.10" "baresoil" "05" "18.08.2021" 0 "04" "Cal.10.baresoil" "Cal.10.baresoil.05" 1.612 -0.12112219301601 12 0 "Caprifoliaceae" "forb" "lowland"
"816" "Lot.alp" "Cal" "Cal.B.10" "baresoil" "06" "18.08.2021" 1 "04" "Cal.10.baresoil" "Cal.10.baresoil.06" 1.172 -0.492310726803302 20 0.05 "Fabaceae" "legume" "alpine"
"817" "Pla.atr" "Cal" "Cal.B.10" "baresoil" "07" "18.08.2021" 0 "04" "Cal.10.baresoil" "Cal.10.baresoil.07" 2.59 0.703928684356653 11 0 "Plantaginaceae" "forb" "alpine"
"818" "Med.lup" "Cal" "Cal.B.10" "baresoil" "08" "14.10.2021" 0 "07" "Cal.10.baresoil" "Cal.10.baresoil.08" 1.391 -0.307560070213718 17 0 "Fabaceae" "legume" "lowland"
"819" "Bro.ere" "Cal" "Cal.B.10" "baresoil" "09" "03.09.2021" 16 "05" "Cal.10.baresoil" "Cal.10.baresoil.09" 4.418 2.24604832018204 16 1 "Poacae" "grass" "lowland"
"820" "Ses.cae" "Cal" "Cal.B.10" "baresoil" "10" "15.07.2021" 0 "02" "Cal.10.baresoil" "Cal.10.baresoil.10" 1.54276 -0.179533770469265 15 0 "Poacae" "grass" "alpine"
"821" "Bro.ere" "Cal" "Cal.B.10" "baresoil" "11" "14.10.2021" 16 "07" "Cal.10.baresoil" "Cal.10.baresoil.11" 4.418 2.24604832018204 16 1 "Poacae" "grass" "lowland"
"822" "Poa.alp" "Cal" "Cal.B.10" "baresoil" "12" "14.10.2021" 4 "07" "Cal.10.baresoil" "Cal.10.baresoil.12" 0.432 -1.1165823518092 25 0.16 "Poacae" "grass" "alpine"
"823" "Lot.alp" "Cal" "Cal.B.10" "baresoil" "13" "03.09.2021" 3 "05" "Cal.10.baresoil" "Cal.10.baresoil.13" 1.172 -0.492310726803302 20 0.15 "Fabaceae" "legume" "alpine"
"824" "Bra.pin" "Cal" "Cal.B.10" "baresoil" "14" "18.08.2021" 5 "04" "Cal.10.baresoil" "Cal.10.baresoil.14" 2.506 0.633065418815443 13 0.384615384615385 "Poacae" "grass" "lowland"
"825" "Med.lup" "Cal" "Cal.B.10" "baresoil" "15" "03.09.2021" 0 "05" "Cal.10.baresoil" "Cal.10.baresoil.15" 1.391 -0.307560070213718 17 0 "Fabaceae" "legume" "lowland"
"826" "Sca.col" "Cal" "Cal.B.10" "baresoil" "16" "03.09.2021" 1 "05" "Cal.10.baresoil" "Cal.10.baresoil.16" 1.612 -0.12112219301601 12 0.0833333333333333 "Caprifoliaceae" "forb" "lowland"
"827" "Ses.cae" "Cal" "Cal.B.10" "baresoil" "17" "03.09.2021" 0 "05" "Cal.10.baresoil" "Cal.10.baresoil.17" 1.54276 -0.179533770469265 15 0 "Poacae" "grass" "alpine"
"828" "Pla.atr" "Cal" "Cal.B.10" "baresoil" "18" "15.07.2021" 0 "02" "Cal.10.baresoil" "Cal.10.baresoil.18" 2.59 0.703928684356653 11 0 "Plantaginaceae" "forb" "alpine"
"829" "Sca.luc" "Cal" "Cal.B.10" "baresoil" "19" "18.08.2021" 1 "04" "Cal.10.baresoil" "Cal.10.baresoil.19" 1.536 -0.185236576124724 13 0.0769230769230769 "Caprifoliaceae" "forb" "alpine"
"830" "Poa.alp" "Cal" "Cal.B.10" "baresoil" "20" "15.07.2021" 2 "02" "Cal.10.baresoil" "Cal.10.baresoil.20" 0.432 -1.1165823518092 25 0.08 "Poacae" "grass" "alpine"
"831" "Sca.luc" "Cal" "Cal.B.10" "baresoil" "21" "15.07.2021" 1 "02" "Cal.10.baresoil" "Cal.10.baresoil.21" 1.536 -0.185236576124724 13 0.0769230769230769 "Caprifoliaceae" "forb" "alpine"
"832" "Pla.med" "Cal" "Cal.B.10" "baresoil" "22" "15.07.2021" 1 "02" "Cal.10.baresoil" "Cal.10.baresoil.22" 0.356 -1.18069673491792 24 0.0416666666666667 "Plantaginaceae" "forb" "lowland"
"833" "Sca.col" "Cal" "Cal.B.10" "baresoil" "23" "15.07.2021" 0 "02" "Cal.10.baresoil" "Cal.10.baresoil.23" 1.612 -0.12112219301601 12 0 "Caprifoliaceae" "forb" "lowland"
"834" "Bro.ere" "Cal" "Cal.B.10" "baresoil" "24" "25.10.2021" 3 "08" "Cal.10.baresoil" "Cal.10.baresoil.24" 4.418 2.24604832018204 16 0.1875 "Poacae" "grass" "lowland"
"835" "Ses.cae" "Cal" "Cal.B.10" "baresoil" "25" "29.06.2021" 0 "01" "Cal.10.baresoil" "Cal.10.baresoil.25" 1.54276 -0.179533770469265 15 0 "Poacae" "grass" "alpine"
"836" "Med.lup" "Cal" "Cal.B.10" "baresoil" "26" "29.06.2021" 0 "01" "Cal.10.baresoil" "Cal.10.baresoil.26" 1.391 -0.307560070213718 17 0 "Fabaceae" "legume" "lowland"
"837" "Poa.alp" "Cal" "Cal.B.10" "baresoil" "27" "14.10.2021" 6 "07" "Cal.10.baresoil" "Cal.10.baresoil.27" 0.432 -1.1165823518092 25 0.24 "Poacae" "grass" "alpine"
"838" "Bra.pin" "Cal" "Cal.B.10" "baresoil" "28" "14.10.2021" 7 "07" "Cal.10.baresoil" "Cal.10.baresoil.28" 2.506 0.633065418815443 13 0.538461538461538 "Poacae" "grass" "lowland"
"839" "Pla.med" "Cal" "Cal.B.10" "baresoil" "29" "25.10.2021" 0 "08" "Cal.10.baresoil" "Cal.10.baresoil.29" 0.356 -1.18069673491792 24 0 "Plantaginaceae" "forb" "lowland"
"840" "Lot.alp" "Cal" "Cal.B.10" "baresoil" "30" "03.09.2021" 1 "05" "Cal.10.baresoil" "Cal.10.baresoil.30" 1.172 -0.492310726803302 20 0.05 "Fabaceae" "legume" "alpine"
"841" "Pla.med" "Cal" "Cal.B.10" "fakevege" "01" "18.08.2021" 6 "04" "Cal.10.fakevege" "Cal.10.fakevege.01" 0.356 -1.18069673491792 24 0.25 "Plantaginaceae" "forb" "lowland"
"842" "Bra.pin" "Cal" "Cal.B.10" "fakevege" "02" "18.08.2021" 2 "04" "Cal.10.fakevege" "Cal.10.fakevege.02" 2.506 0.633065418815443 13 0.153846153846154 "Poacae" "grass" "lowland"
"843" "Sca.luc" "Cal" "Cal.B.10" "fakevege" "03" "04.08.2021" 2 "03" "Cal.10.fakevege" "Cal.10.fakevege.03" 1.536 -0.185236576124724 13 0.153846153846154 "Caprifoliaceae" "forb" "alpine"
"844" "Pla.atr" "Cal" "Cal.B.10" "fakevege" "04" "04.08.2021" 0 "03" "Cal.10.fakevege" "Cal.10.fakevege.04" 2.59 0.703928684356653 11 0 "Plantaginaceae" "forb" "alpine"
"845" "Sca.col" "Cal" "Cal.B.10" "fakevege" "05" "03.09.2021" 4 "05" "Cal.10.fakevege" "Cal.10.fakevege.05" 1.612 -0.12112219301601 12 0.333333333333333 "Caprifoliaceae" "forb" "lowland"
"846" "Lot.alp" "Cal" "Cal.B.10" "fakevege" "06" "03.09.2021" 3 "05" "Cal.10.fakevege" "Cal.10.fakevege.06" 1.172 -0.492310726803302 20 0.15 "Fabaceae" "legume" "alpine"
"847" "Pla.atr" "Cal" "Cal.B.10" "fakevege" "07" "25.10.2021" 0 "08" "Cal.10.fakevege" "Cal.10.fakevege.07" 2.59 0.703928684356653 11 0 "Plantaginaceae" "forb" "alpine"
"848" "Med.lup" "Cal" "Cal.B.10" "fakevege" "08" "03.09.2021" 5 "05" "Cal.10.fakevege" "Cal.10.fakevege.08" 1.391 -0.307560070213718 17 0.294117647058824 "Fabaceae" "legume" "lowland"
"849" "Bro.ere" "Cal" "Cal.B.10" "fakevege" "09" "03.09.2021" 7 "05" "Cal.10.fakevege" "Cal.10.fakevege.09" 4.418 2.24604832018204 16 0.4375 "Poacae" "grass" "lowland"
"850" "Ses.cae" "Cal" "Cal.B.10" "fakevege" "10" "15.07.2021" 0 "02" "Cal.10.fakevege" "Cal.10.fakevege.10" 1.54276 -0.179533770469265 15 0 "Poacae" "grass" "alpine"
"851" "Bro.ere" "Cal" "Cal.B.10" "fakevege" "11" "14.10.2021" 16 "07" "Cal.10.fakevege" "Cal.10.fakevege.11" 4.418 2.24604832018204 16 1 "Poacae" "grass" "lowland"
"852" "Poa.alp" "Cal" "Cal.B.10" "fakevege" "12" "29.06.2021" 2 "01" "Cal.10.fakevege" "Cal.10.fakevege.12" 0.432 -1.1165823518092 25 0.08 "Poacae" "grass" "alpine"
"853" "Lot.alp" "Cal" "Cal.B.10" "fakevege" "13" "29.06.2021" 1 "01" "Cal.10.fakevege" "Cal.10.fakevege.13" 1.172 -0.492310726803302 20 0.05 "Fabaceae" "legume" "alpine"
"854" "Bra.pin" "Cal" "Cal.B.10" "fakevege" "14" "29.06.2021" 0 "01" "Cal.10.fakevege" "Cal.10.fakevege.14" 2.506 0.633065418815443 13 0 "Poacae" "grass" "lowland"
"855" "Med.lup" "Cal" "Cal.B.10" "fakevege" "15" "04.08.2021" 4 "03" "Cal.10.fakevege" "Cal.10.fakevege.15" 1.391 -0.307560070213718 17 0.235294117647059 "Fabaceae" "legume" "lowland"
"856" "Sca.col" "Cal" "Cal.B.10" "fakevege" "16" "03.09.2021" 0 "05" "Cal.10.fakevege" "Cal.10.fakevege.16" 1.612 -0.12112219301601 12 0 "Caprifoliaceae" "forb" "lowland"
"857" "Ses.cae" "Cal" "Cal.B.10" "fakevege" "17" "03.09.2021" 0 "05" "Cal.10.fakevege" "Cal.10.fakevege.17" 1.54276 -0.179533770469265 15 0 "Poacae" "grass" "alpine"
"858" "Pla.atr" "Cal" "Cal.B.10" "fakevege" "18" "15.07.2021" 0 "02" "Cal.10.fakevege" "Cal.10.fakevege.18" 2.59 0.703928684356653 11 0 "Plantaginaceae" "forb" "alpine"
"859" "Sca.luc" "Cal" "Cal.B.10" "fakevege" "19" "15.07.2021" 0 "02" "Cal.10.fakevege" "Cal.10.fakevege.19" 1.536 -0.185236576124724 13 0 "Caprifoliaceae" "forb" "alpine"
"860" "Poa.alp" "Cal" "Cal.B.10" "fakevege" "20" "18.08.2021" 10 "04" "Cal.10.fakevege" "Cal.10.fakevege.20" 0.432 -1.1165823518092 25 0.4 "Poacae" "grass" "alpine"
"861" "Sca.luc" "Cal" "Cal.B.10" "fakevege" "21" "03.09.2021" 1 "05" "Cal.10.fakevege" "Cal.10.fakevege.21" 1.536 -0.185236576124724 13 0.0769230769230769 "Caprifoliaceae" "forb" "alpine"
"862" "Pla.med" "Cal" "Cal.B.10" "fakevege" "22" "03.09.2021" 3 "05" "Cal.10.fakevege" "Cal.10.fakevege.22" 0.356 -1.18069673491792 24 0.125 "Plantaginaceae" "forb" "lowland"
"863" "Sca.col" "Cal" "Cal.B.10" "fakevege" "23" "03.09.2021" 2 "05" "Cal.10.fakevege" "Cal.10.fakevege.23" 1.612 -0.12112219301601 12 0.166666666666667 "Caprifoliaceae" "forb" "lowland"
"864" "Bro.ere" "Cal" "Cal.B.10" "fakevege" "24" "04.08.2021" 6 "03" "Cal.10.fakevege" "Cal.10.fakevege.24" 4.418 2.24604832018204 16 0.375 "Poacae" "grass" "lowland"
"865" "Ses.cae" "Cal" "Cal.B.10" "fakevege" "25" "03.09.2021" 5 "05" "Cal.10.fakevege" "Cal.10.fakevege.25" 1.54276 -0.179533770469265 15 0.333333333333333 "Poacae" "grass" "alpine"
"866" "Med.lup" "Cal" "Cal.B.10" "fakevege" "26" "29.06.2021" 0 "01" "Cal.10.fakevege" "Cal.10.fakevege.26" 1.391 -0.307560070213718 17 0 "Fabaceae" "legume" "lowland"
"867" "Poa.alp" "Cal" "Cal.B.10" "fakevege" "27" "14.10.2021" 14 "07" "Cal.10.fakevege" "Cal.10.fakevege.27" 0.432 -1.1165823518092 25 0.56 "Poacae" "grass" "alpine"
"868" "Bra.pin" "Cal" "Cal.B.10" "fakevege" "28" "03.09.2021" 8 "05" "Cal.10.fakevege" "Cal.10.fakevege.28" 2.506 0.633065418815443 13 0.615384615384615 "Poacae" "grass" "lowland"
"869" "Pla.med" "Cal" "Cal.B.10" "fakevege" "29" "25.10.2021" 0 "08" "Cal.10.fakevege" "Cal.10.fakevege.29" 0.356 -1.18069673491792 24 0 "Plantaginaceae" "forb" "lowland"
"870" "Lot.alp" "Cal" "Cal.B.10" "fakevege" "30" "03.09.2021" 2 "05" "Cal.10.fakevege" "Cal.10.fakevege.30" 1.172 -0.492310726803302 20 0.1 "Fabaceae" "legume" "alpine"
"871" "Pla.med" "Cal" "Cal.B.10" "natuvege" "01" "03.09.2021" 0 "05" "Cal.10.natuvege" "Cal.10.natuvege.01" 0.356 -1.18069673491792 24 0 "Plantaginaceae" "forb" "lowland"
"872" "Bra.pin" "Cal" "Cal.B.10" "natuvege" "02" "18.08.2021" 0 "04" "Cal.10.natuvege" "Cal.10.natuvege.02" 2.506 0.633065418815443 13 0 "Poacae" "grass" "lowland"
"873" "Sca.luc" "Cal" "Cal.B.10" "natuvege" "03" "15.07.2021" 0 "02" "Cal.10.natuvege" "Cal.10.natuvege.03" 1.536 -0.185236576124724 13 0 "Caprifoliaceae" "forb" "alpine"
"874" "Pla.atr" "Cal" "Cal.B.10" "natuvege" "04" "04.08.2021" 0 "03" "Cal.10.natuvege" "Cal.10.natuvege.04" 2.59 0.703928684356653 11 0 "Plantaginaceae" "forb" "alpine"
"875" "Sca.col" "Cal" "Cal.B.10" "natuvege" "05" "15.07.2021" 2 "02" "Cal.10.natuvege" "Cal.10.natuvege.05" 1.612 -0.12112219301601 12 0.166666666666667 "Caprifoliaceae" "forb" "lowland"
"876" "Lot.alp" "Cal" "Cal.B.10" "natuvege" "06" "15.07.2021" 3 "02" "Cal.10.natuvege" "Cal.10.natuvege.06" 1.172 -0.492310726803302 20 0.15 "Fabaceae" "legume" "alpine"
"877" "Pla.atr" "Cal" "Cal.B.10" "natuvege" "07" "25.10.2021" 2 "08" "Cal.10.natuvege" "Cal.10.natuvege.07" 2.59 0.703928684356653 11 0.181818181818182 "Plantaginaceae" "forb" "alpine"
"878" "Med.lup" "Cal" "Cal.B.10" "natuvege" "08" "14.10.2021" 0 "07" "Cal.10.natuvege" "Cal.10.natuvege.08" 1.391 -0.307560070213718 17 0 "Fabaceae" "legume" "lowland"
"879" "Bro.ere" "Cal" "Cal.B.10" "natuvege" "09" "29.06.2021" 4 "01" "Cal.10.natuvege" "Cal.10.natuvege.09" 4.418 2.24604832018204 16 0.25 "Poacae" "grass" "lowland"
"880" "Ses.cae" "Cal" "Cal.B.10" "natuvege" "10" "15.07.2021" 0 "02" "Cal.10.natuvege" "Cal.10.natuvege.10" 1.54276 -0.179533770469265 15 0 "Poacae" "grass" "alpine"
"881" "Bro.ere" "Cal" "Cal.B.10" "natuvege" "11" "29.06.2021" 3 "01" "Cal.10.natuvege" "Cal.10.natuvege.11" 4.418 2.24604832018204 16 0.1875 "Poacae" "grass" "lowland"
"882" "Poa.alp" "Cal" "Cal.B.10" "natuvege" "12" "29.06.2021" 5 "01" "Cal.10.natuvege" "Cal.10.natuvege.12" 0.432 -1.1165823518092 25 0.2 "Poacae" "grass" "alpine"
"883" "Lot.alp" "Cal" "Cal.B.10" "natuvege" "13" "04.08.2021" 2 "03" "Cal.10.natuvege" "Cal.10.natuvege.13" 1.172 -0.492310726803302 20 0.1 "Fabaceae" "legume" "alpine"
"884" "Bra.pin" "Cal" "Cal.B.10" "natuvege" "14" "15.07.2021" 1 "02" "Cal.10.natuvege" "Cal.10.natuvege.14" 2.506 0.633065418815443 13 0.0769230769230769 "Poacae" "grass" "lowland"
"885" "Med.lup" "Cal" "Cal.B.10" "natuvege" "15" "04.08.2021" 1 "03" "Cal.10.natuvege" "Cal.10.natuvege.15" 1.391 -0.307560070213718 17 0.0588235294117647 "Fabaceae" "legume" "lowland"
"886" "Sca.col" "Cal" "Cal.B.10" "natuvege" "16" "18.08.2021" 3 "04" "Cal.10.natuvege" "Cal.10.natuvege.16" 1.612 -0.12112219301601 12 0.25 "Caprifoliaceae" "forb" "lowland"
"887" "Ses.cae" "Cal" "Cal.B.10" "natuvege" "17" "21.09.2021" 0 "06" "Cal.10.natuvege" "Cal.10.natuvege.17" 1.54276 -0.179533770469265 15 0 "Poacae" "grass" "alpine"
"888" "Pla.atr" "Cal" "Cal.B.10" "natuvege" "18" "15.07.2021" 0 "02" "Cal.10.natuvege" "Cal.10.natuvege.18" 2.59 0.703928684356653 11 0 "Plantaginaceae" "forb" "alpine"
"889" "Sca.luc" "Cal" "Cal.B.10" "natuvege" "19" "15.07.2021" 1 "02" "Cal.10.natuvege" "Cal.10.natuvege.19" 1.536 -0.185236576124724 13 0.0769230769230769 "Caprifoliaceae" "forb" "alpine"
"890" "Poa.alp" "Cal" "Cal.B.10" "natuvege" "20" "15.07.2021" 0 "02" "Cal.10.natuvege" "Cal.10.natuvege.20" 0.432 -1.1165823518092 25 0 "Poacae" "grass" "alpine"
"891" "Sca.luc" "Cal" "Cal.B.10" "natuvege" "21" "25.10.2021" 1 "08" "Cal.10.natuvege" "Cal.10.natuvege.21" 1.536 -0.185236576124724 13 0.0769230769230769 "Caprifoliaceae" "forb" "alpine"
"892" "Pla.med" "Cal" "Cal.B.10" "natuvege" "22" "15.07.2021" 1 "02" "Cal.10.natuvege" "Cal.10.natuvege.22" 0.356 -1.18069673491792 24 0.0416666666666667 "Plantaginaceae" "forb" "lowland"
"893" "Sca.col" "Cal" "Cal.B.10" "natuvege" "23" "04.08.2021" 1 "03" "Cal.10.natuvege" "Cal.10.natuvege.23" 1.612 -0.12112219301601 12 0.0833333333333333 "Caprifoliaceae" "forb" "lowland"
"894" "Bro.ere" "Cal" "Cal.B.10" "natuvege" "24" "29.06.2021" 2 "01" "Cal.10.natuvege" "Cal.10.natuvege.24" 4.418 2.24604832018204 16 0.125 "Poacae" "grass" "lowland"
"895" "Ses.cae" "Cal" "Cal.B.10" "natuvege" "25" "29.06.2021" 0 "01" "Cal.10.natuvege" "Cal.10.natuvege.25" 1.54276 -0.179533770469265 15 0 "Poacae" "grass" "alpine"
"896" "Med.lup" "Cal" "Cal.B.10" "natuvege" "26" "29.06.2021" 0 "01" "Cal.10.natuvege" "Cal.10.natuvege.26" 1.391 -0.307560070213718 17 0 "Fabaceae" "legume" "lowland"
"897" "Poa.alp" "Cal" "Cal.B.10" "natuvege" "27" "29.06.2021" 2 "01" "Cal.10.natuvege" "Cal.10.natuvege.27" 0.432 -1.1165823518092 25 0.08 "Poacae" "grass" "alpine"
"898" "Bra.pin" "Cal" "Cal.B.10" "natuvege" "28" "04.08.2021" 1 "03" "Cal.10.natuvege" "Cal.10.natuvege.28" 2.506 0.633065418815443 13 0.0769230769230769 "Poacae" "grass" "lowland"
"899" "Pla.med" "Cal" "Cal.B.10" "natuvege" "29" "03.09.2021" 1 "05" "Cal.10.natuvege" "Cal.10.natuvege.29" 0.356 -1.18069673491792 24 0.0416666666666667 "Plantaginaceae" "forb" "lowland"
"900" "Lot.alp" "Cal" "Cal.B.10" "natuvege" "30" "03.09.2021" 0 "05" "Cal.10.natuvege" "Cal.10.natuvege.30" 1.172 -0.492310726803302 20 0 "Fabaceae" "legume" "alpine"
"901" "Pla.med" "Nes" "Nes.B.01" "baresoil" "01" "28.06.2021" 0 "01" "Nes.01.baresoil" "Nes.01.baresoil.01" 0.356 -1.18069673491792 24 0 "Plantaginaceae" "forb" "lowland"
"902" "Bra.pin" "Nes" "Nes.B.01" "baresoil" "02" "14.07.2021" 2 "02" "Nes.01.baresoil" "Nes.01.baresoil.02" 2.506 0.633065418815443 13 0.153846153846154 "Poacae" "grass" "lowland"
"903" "Sca.luc" "Nes" "Nes.B.01" "baresoil" "03" "03.08.2021" 0 "03" "Nes.01.baresoil" "Nes.01.baresoil.03" 1.536 -0.185236576124724 13 0 "Caprifoliaceae" "forb" "alpine"
"904" "Pla.atr" "Nes" "Nes.B.01" "baresoil" "04" "28.06.2021" 0 "01" "Nes.01.baresoil" "Nes.01.baresoil.04" 2.59 0.703928684356653 11 0 "Plantaginaceae" "forb" "alpine"
"905" "Sca.col" "Nes" "Nes.B.01" "baresoil" "05" "03.09.2021" 0 "05" "Nes.01.baresoil" "Nes.01.baresoil.05" 1.612 -0.12112219301601 12 0 "Caprifoliaceae" "forb" "lowland"
"906" "Lot.alp" "Nes" "Nes.B.01" "baresoil" "06" "03.08.2021" 0 "03" "Nes.01.baresoil" "Nes.01.baresoil.06" 1.172 -0.492310726803302 20 0 "Fabaceae" "legume" "alpine"
"907" "Pla.atr" "Nes" "Nes.B.01" "baresoil" "07" "03.09.2021" 0 "05" "Nes.01.baresoil" "Nes.01.baresoil.07" 2.59 0.703928684356653 11 0 "Plantaginaceae" "forb" "alpine"
"908" "Med.lup" "Nes" "Nes.B.01" "baresoil" "08" "26.10.2021" 0 "08" "Nes.01.baresoil" "Nes.01.baresoil.08" 1.391 -0.307560070213718 17 0 "Fabaceae" "legume" "lowland"
"909" "Bro.ere" "Nes" "Nes.B.01" "baresoil" "09" "12.10.2021" 5 "07" "Nes.01.baresoil" "Nes.01.baresoil.09" 4.418 2.24604832018204 16 0.3125 "Poacae" "grass" "lowland"
"910" "Ses.cae" "Nes" "Nes.B.01" "baresoil" "10" "03.08.2021" 0 "03" "Nes.01.baresoil" "Nes.01.baresoil.10" 1.54276 -0.179533770469265 15 0 "Poacae" "grass" "alpine"
"911" "Bro.ere" "Nes" "Nes.B.01" "baresoil" "11" "03.08.2021" 9 "03" "Nes.01.baresoil" "Nes.01.baresoil.11" 4.418 2.24604832018204 16 0.5625 "Poacae" "grass" "lowland"
"912" "Poa.alp" "Nes" "Nes.B.01" "baresoil" "12" "14.07.2021" 5 "02" "Nes.01.baresoil" "Nes.01.baresoil.12" 0.432 -1.1165823518092 25 0.2 "Poacae" "grass" "alpine"
"913" "Lot.alp" "Nes" "Nes.B.01" "baresoil" "13" "14.07.2021" 1 "02" "Nes.01.baresoil" "Nes.01.baresoil.13" 1.172 -0.492310726803302 20 0.05 "Fabaceae" "legume" "alpine"
"914" "Bra.pin" "Nes" "Nes.B.01" "baresoil" "14" "12.10.2021" 8 "07" "Nes.01.baresoil" "Nes.01.baresoil.14" 2.506 0.633065418815443 13 0.615384615384615 "Poacae" "grass" "lowland"
"915" "Med.lup" "Nes" "Nes.B.01" "baresoil" "15" "17.08.2021" 3 "04" "Nes.01.baresoil" "Nes.01.baresoil.15" 1.391 -0.307560070213718 17 0.176470588235294 "Fabaceae" "legume" "lowland"
"916" "Sca.col" "Nes" "Nes.B.01" "baresoil" "16" "21.09.2021" 0 "06" "Nes.01.baresoil" "Nes.01.baresoil.16" 1.612 -0.12112219301601 12 0 "Caprifoliaceae" "forb" "lowland"
"917" "Ses.cae" "Nes" "Nes.B.01" "baresoil" "17" "03.08.2021" 0 "03" "Nes.01.baresoil" "Nes.01.baresoil.17" 1.54276 -0.179533770469265 15 0 "Poacae" "grass" "alpine"
"918" "Pla.atr" "Nes" "Nes.B.01" "baresoil" "18" "14.07.2021" 0 "02" "Nes.01.baresoil" "Nes.01.baresoil.18" 2.59 0.703928684356653 11 0 "Plantaginaceae" "forb" "alpine"
"919" "Sca.luc" "Nes" "Nes.B.01" "baresoil" "19" "03.08.2021" 0 "03" "Nes.01.baresoil" "Nes.01.baresoil.19" 1.536 -0.185236576124724 13 0 "Caprifoliaceae" "forb" "alpine"
"920" "Poa.alp" "Nes" "Nes.B.01" "baresoil" "20" "14.07.2021" 2 "02" "Nes.01.baresoil" "Nes.01.baresoil.20" 0.432 -1.1165823518092 25 0.08 "Poacae" "grass" "alpine"
"921" "Sca.luc" "Nes" "Nes.B.01" "baresoil" "21" "03.08.2021" 1 "03" "Nes.01.baresoil" "Nes.01.baresoil.21" 1.536 -0.185236576124724 13 0.0769230769230769 "Caprifoliaceae" "forb" "alpine"
"922" "Pla.med" "Nes" "Nes.B.01" "baresoil" "22" "28.06.2021" 0 "01" "Nes.01.baresoil" "Nes.01.baresoil.22" 0.356 -1.18069673491792 24 0 "Plantaginaceae" "forb" "lowland"
"923" "Sca.col" "Nes" "Nes.B.01" "baresoil" "23" "03.08.2021" 0 "03" "Nes.01.baresoil" "Nes.01.baresoil.23" 1.612 -0.12112219301601 12 0 "Caprifoliaceae" "forb" "lowland"
"924" "Bro.ere" "Nes" "Nes.B.01" "baresoil" "24" "03.08.2021" 8 "03" "Nes.01.baresoil" "Nes.01.baresoil.24" 4.418 2.24604832018204 16 0.5 "Poacae" "grass" "lowland"
"925" "Ses.cae" "Nes" "Nes.B.01" "baresoil" "25" "14.07.2021" 0 "02" "Nes.01.baresoil" "Nes.01.baresoil.25" 1.54276 -0.179533770469265 15 0 "Poacae" "grass" "alpine"
"926" "Med.lup" "Nes" "Nes.B.01" "baresoil" "26" "03.08.2021" 2 "03" "Nes.01.baresoil" "Nes.01.baresoil.26" 1.391 -0.307560070213718 17 0.117647058823529 "Fabaceae" "legume" "lowland"
"927" "Poa.alp" "Nes" "Nes.B.01" "baresoil" "27" "14.07.2021" 2 "02" "Nes.01.baresoil" "Nes.01.baresoil.27" 0.432 -1.1165823518092 25 0.08 "Poacae" "grass" "alpine"
"928" "Bra.pin" "Nes" "Nes.B.01" "baresoil" "28" "03.09.2021" 1 "05" "Nes.01.baresoil" "Nes.01.baresoil.28" 2.506 0.633065418815443 13 0.0769230769230769 "Poacae" "grass" "lowland"
"929" "Pla.med" "Nes" "Nes.B.01" "baresoil" "29" "14.07.2021" 1 "02" "Nes.01.baresoil" "Nes.01.baresoil.29" 0.356 -1.18069673491792 24 0.0416666666666667 "Plantaginaceae" "forb" "lowland"
"930" "Lot.alp" "Nes" "Nes.B.01" "baresoil" "30" "21.09.2021" 0 "06" "Nes.01.baresoil" "Nes.01.baresoil.30" 1.172 -0.492310726803302 20 0 "Fabaceae" "legume" "alpine"
"931" "Pla.med" "Nes" "Nes.B.01" "fakevege" "01" "28.06.2021" 0 "01" "Nes.01.fakevege" "Nes.01.fakevege.01" 0.356 -1.18069673491792 24 0 "Plantaginaceae" "forb" "lowland"
"932" "Bra.pin" "Nes" "Nes.B.01" "fakevege" "02" "12.10.2021" 4 "07" "Nes.01.fakevege" "Nes.01.fakevege.02" 2.506 0.633065418815443 13 0.307692307692308 "Poacae" "grass" "lowland"
"933" "Sca.luc" "Nes" "Nes.B.01" "fakevege" "03" "03.08.2021" 3 "03" "Nes.01.fakevege" "Nes.01.fakevege.03" 1.536 -0.185236576124724 13 0.230769230769231 "Caprifoliaceae" "forb" "alpine"
"934" "Pla.atr" "Nes" "Nes.B.01" "fakevege" "04" "26.10.2021" 3 "08" "Nes.01.fakevege" "Nes.01.fakevege.04" 2.59 0.703928684356653 11 0.272727272727273 "Plantaginaceae" "forb" "alpine"
"935" "Sca.col" "Nes" "Nes.B.01" "fakevege" "05" "21.09.2021" 2 "06" "Nes.01.fakevege" "Nes.01.fakevege.05" 1.612 -0.12112219301601 12 0.166666666666667 "Caprifoliaceae" "forb" "lowland"
"936" "Lot.alp" "Nes" "Nes.B.01" "fakevege" "06" "03.08.2021" 0 "03" "Nes.01.fakevege" "Nes.01.fakevege.06" 1.172 -0.492310726803302 20 0 "Fabaceae" "legume" "alpine"
"937" "Pla.atr" "Nes" "Nes.B.01" "fakevege" "07" "03.09.2021" 0 "05" "Nes.01.fakevege" "Nes.01.fakevege.07" 2.59 0.703928684356653 11 0 "Plantaginaceae" "forb" "alpine"
"938" "Med.lup" "Nes" "Nes.B.01" "fakevege" "08" "26.10.2021" 0 "08" "Nes.01.fakevege" "Nes.01.fakevege.08" 1.391 -0.307560070213718 17 0 "Fabaceae" "legume" "lowland"
"939" "Bro.ere" "Nes" "Nes.B.01" "fakevege" "09" "28.06.2021" 5 "01" "Nes.01.fakevege" "Nes.01.fakevege.09" 4.418 2.24604832018204 16 0.3125 "Poacae" "grass" "lowland"
"940" "Ses.cae" "Nes" "Nes.B.01" "fakevege" "10" "17.08.2021" 3 "04" "Nes.01.fakevege" "Nes.01.fakevege.10" 1.54276 -0.179533770469265 15 0.2 "Poacae" "grass" "alpine"
"941" "Bro.ere" "Nes" "Nes.B.01" "fakevege" "11" "28.06.2021" 5 "01" "Nes.01.fakevege" "Nes.01.fakevege.11" 4.418 2.24604832018204 16 0.3125 "Poacae" "grass" "lowland"
"942" "Poa.alp" "Nes" "Nes.B.01" "fakevege" "12" "14.07.2021" 1 "02" "Nes.01.fakevege" "Nes.01.fakevege.12" 0.432 -1.1165823518092 25 0.04 "Poacae" "grass" "alpine"
"943" "Lot.alp" "Nes" "Nes.B.01" "fakevege" "13" "14.07.2021" 0 "02" "Nes.01.fakevege" "Nes.01.fakevege.13" 1.172 -0.492310726803302 20 0 "Fabaceae" "legume" "alpine"
"944" "Bra.pin" "Nes" "Nes.B.01" "fakevege" "14" "28.06.2021" 2 "01" "Nes.01.fakevege" "Nes.01.fakevege.14" 2.506 0.633065418815443 13 0.153846153846154 "Poacae" "grass" "lowland"
"945" "Med.lup" "Nes" "Nes.B.01" "fakevege" "15" "03.09.2021" 1 "05" "Nes.01.fakevege" "Nes.01.fakevege.15" 1.391 -0.307560070213718 17 0.0588235294117647 "Fabaceae" "legume" "lowland"
"946" "Sca.col" "Nes" "Nes.B.01" "fakevege" "16" "28.06.2021" 1 "01" "Nes.01.fakevege" "Nes.01.fakevege.16" 1.612 -0.12112219301601 12 0.0833333333333333 "Caprifoliaceae" "forb" "lowland"
"947" "Ses.cae" "Nes" "Nes.B.01" "fakevege" "17" "21.09.2021" 1 "06" "Nes.01.fakevege" "Nes.01.fakevege.17" 1.54276 -0.179533770469265 15 0.0666666666666667 "Poacae" "grass" "alpine"
"948" "Pla.atr" "Nes" "Nes.B.01" "fakevege" "18" "17.08.2021" 2 "04" "Nes.01.fakevege" "Nes.01.fakevege.18" 2.59 0.703928684356653 11 0.181818181818182 "Plantaginaceae" "forb" "alpine"
"949" "Sca.luc" "Nes" "Nes.B.01" "fakevege" "19" "14.07.2021" 1 "02" "Nes.01.fakevege" "Nes.01.fakevege.19" 1.536 -0.185236576124724 13 0.0769230769230769 "Caprifoliaceae" "forb" "alpine"
"950" "Poa.alp" "Nes" "Nes.B.01" "fakevege" "20" "03.08.2021" 6 "03" "Nes.01.fakevege" "Nes.01.fakevege.20" 0.432 -1.1165823518092 25 0.24 "Poacae" "grass" "alpine"
"951" "Sca.luc" "Nes" "Nes.B.01" "fakevege" "21" "03.08.2021" 1 "03" "Nes.01.fakevege" "Nes.01.fakevege.21" 1.536 -0.185236576124724 13 0.0769230769230769 "Caprifoliaceae" "forb" "alpine"
"952" "Pla.med" "Nes" "Nes.B.01" "fakevege" "22" "28.06.2021" 8 "01" "Nes.01.fakevege" "Nes.01.fakevege.22" 0.356 -1.18069673491792 24 0.333333333333333 "Plantaginaceae" "forb" "lowland"
"953" "Sca.col" "Nes" "Nes.B.01" "fakevege" "23" "03.08.2021" 0 "03" "Nes.01.fakevege" "Nes.01.fakevege.23" 1.612 -0.12112219301601 12 0 "Caprifoliaceae" "forb" "lowland"
"954" "Bro.ere" "Nes" "Nes.B.01" "fakevege" "24" "28.06.2021" 5 "01" "Nes.01.fakevege" "Nes.01.fakevege.24" 4.418 2.24604832018204 16 0.3125 "Poacae" "grass" "lowland"
"955" "Ses.cae" "Nes" "Nes.B.01" "fakevege" "25" "21.09.2021" 1 "06" "Nes.01.fakevege" "Nes.01.fakevege.25" 1.54276 -0.179533770469265 15 0.0666666666666667 "Poacae" "grass" "alpine"
"956" "Med.lup" "Nes" "Nes.B.01" "fakevege" "26" "28.06.2021" 0 "01" "Nes.01.fakevege" "Nes.01.fakevege.26" 1.391 -0.307560070213718 17 0 "Fabaceae" "legume" "lowland"
"957" "Poa.alp" "Nes" "Nes.B.01" "fakevege" "27" "28.06.2021" 2 "01" "Nes.01.fakevege" "Nes.01.fakevege.27" 0.432 -1.1165823518092 25 0.08 "Poacae" "grass" "alpine"
"958" "Bra.pin" "Nes" "Nes.B.01" "fakevege" "28" "28.06.2021" 3 "01" "Nes.01.fakevege" "Nes.01.fakevege.28" 2.506 0.633065418815443 13 0.230769230769231 "Poacae" "grass" "lowland"
"959" "Pla.med" "Nes" "Nes.B.01" "fakevege" "29" "28.06.2021" 1 "01" "Nes.01.fakevege" "Nes.01.fakevege.29" 0.356 -1.18069673491792 24 0.0416666666666667 "Plantaginaceae" "forb" "lowland"
"960" "Lot.alp" "Nes" "Nes.B.01" "fakevege" "30" "28.06.2021" 1 "01" "Nes.01.fakevege" "Nes.01.fakevege.30" 1.172 -0.492310726803302 20 0.05 "Fabaceae" "legume" "alpine"
"961" "Pla.med" "Nes" "Nes.B.01" "natuvege" "01" "28.06.2021" 2 "01" "Nes.01.natuvege" "Nes.01.natuvege.01" 0.356 -1.18069673491792 24 0.0833333333333333 "Plantaginaceae" "forb" "lowland"
"962" "Bra.pin" "Nes" "Nes.B.01" "natuvege" "02" "28.06.2021" 3 "01" "Nes.01.natuvege" "Nes.01.natuvege.02" 2.506 0.633065418815443 13 0.230769230769231 "Poacae" "grass" "lowland"
"963" "Sca.luc" "Nes" "Nes.B.01" "natuvege" "03" "14.07.2021" 3 "02" "Nes.01.natuvege" "Nes.01.natuvege.03" 1.536 -0.185236576124724 13 0.230769230769231 "Caprifoliaceae" "forb" "alpine"
"964" "Pla.atr" "Nes" "Nes.B.01" "natuvege" "04" "28.06.2021" 0 "01" "Nes.01.natuvege" "Nes.01.natuvege.04" 2.59 0.703928684356653 11 0 "Plantaginaceae" "forb" "alpine"
"965" "Sca.col" "Nes" "Nes.B.01" "natuvege" "05" "14.07.2021" 2 "02" "Nes.01.natuvege" "Nes.01.natuvege.05" 1.612 -0.12112219301601 12 0.166666666666667 "Caprifoliaceae" "forb" "lowland"
"966" "Lot.alp" "Nes" "Nes.B.01" "natuvege" "06" "28.06.2021" 1 "01" "Nes.01.natuvege" "Nes.01.natuvege.06" 1.172 -0.492310726803302 20 0.05 "Fabaceae" "legume" "alpine"
"967" "Pla.atr" "Nes" "Nes.B.01" "natuvege" "07" "03.09.2021" 0 "05" "Nes.01.natuvege" "Nes.01.natuvege.07" 2.59 0.703928684356653 11 0 "Plantaginaceae" "forb" "alpine"
"968" "Med.lup" "Nes" "Nes.B.01" "natuvege" "08" "26.10.2021" 0 "08" "Nes.01.natuvege" "Nes.01.natuvege.08" 1.391 -0.307560070213718 17 0 "Fabaceae" "legume" "lowland"
"969" "Bro.ere" "Nes" "Nes.B.01" "natuvege" "09" "17.08.2021" 5 "04" "Nes.01.natuvege" "Nes.01.natuvege.09" 4.418 2.24604832018204 16 0.3125 "Poacae" "grass" "lowland"
"970" "Ses.cae" "Nes" "Nes.B.01" "natuvege" "10" "03.08.2021" 0 "03" "Nes.01.natuvege" "Nes.01.natuvege.10" 1.54276 -0.179533770469265 15 0 "Poacae" "grass" "alpine"
"971" "Bro.ere" "Nes" "Nes.B.01" "natuvege" "11" "28.06.2021" 2 "01" "Nes.01.natuvege" "Nes.01.natuvege.11" 4.418 2.24604832018204 16 0.125 "Poacae" "grass" "lowland"
"972" "Poa.alp" "Nes" "Nes.B.01" "natuvege" "12" "14.07.2021" 0 "02" "Nes.01.natuvege" "Nes.01.natuvege.12" 0.432 -1.1165823518092 25 0 "Poacae" "grass" "alpine"
"973" "Lot.alp" "Nes" "Nes.B.01" "natuvege" "13" "28.06.2021" 1 "01" "Nes.01.natuvege" "Nes.01.natuvege.13" 1.172 -0.492310726803302 20 0.05 "Fabaceae" "legume" "alpine"
"974" "Bra.pin" "Nes" "Nes.B.01" "natuvege" "14" "28.06.2021" 2 "01" "Nes.01.natuvege" "Nes.01.natuvege.14" 2.506 0.633065418815443 13 0.153846153846154 "Poacae" "grass" "lowland"
"975" "Med.lup" "Nes" "Nes.B.01" "natuvege" "15" "21.09.2021" 0 "06" "Nes.01.natuvege" "Nes.01.natuvege.15" 1.391 -0.307560070213718 17 0 "Fabaceae" "legume" "lowland"
"976" "Sca.col" "Nes" "Nes.B.01" "natuvege" "16" "21.09.2021" 0 "06" "Nes.01.natuvege" "Nes.01.natuvege.16" 1.612 -0.12112219301601 12 0 "Caprifoliaceae" "forb" "lowland"
"977" "Ses.cae" "Nes" "Nes.B.01" "natuvege" "17" "17.08.2021" 1 "04" "Nes.01.natuvege" "Nes.01.natuvege.17" 1.54276 -0.179533770469265 15 0.0666666666666667 "Poacae" "grass" "alpine"
"978" "Pla.atr" "Nes" "Nes.B.01" "natuvege" "18" "14.07.2021" 2 "02" "Nes.01.natuvege" "Nes.01.natuvege.18" 2.59 0.703928684356653 11 0.181818181818182 "Plantaginaceae" "forb" "alpine"
"979" "Sca.luc" "Nes" "Nes.B.01" "natuvege" "19" "03.08.2021" 1 "03" "Nes.01.natuvege" "Nes.01.natuvege.19" 1.536 -0.185236576124724 13 0.0769230769230769 "Caprifoliaceae" "forb" "alpine"
"980" "Poa.alp" "Nes" "Nes.B.01" "natuvege" "20" "17.08.2021" 2 "04" "Nes.01.natuvege" "Nes.01.natuvege.20" 0.432 -1.1165823518092 25 0.08 "Poacae" "grass" "alpine"
"981" "Sca.luc" "Nes" "Nes.B.01" "natuvege" "21" "17.08.2021" 1 "04" "Nes.01.natuvege" "Nes.01.natuvege.21" 1.536 -0.185236576124724 13 0.0769230769230769 "Caprifoliaceae" "forb" "alpine"
"982" "Pla.med" "Nes" "Nes.B.01" "natuvege" "22" "28.06.2021" 2 "01" "Nes.01.natuvege" "Nes.01.natuvege.22" 0.356 -1.18069673491792 24 0.0833333333333333 "Plantaginaceae" "forb" "lowland"
"983" "Sca.col" "Nes" "Nes.B.01" "natuvege" "23" "14.07.2021" 1 "02" "Nes.01.natuvege" "Nes.01.natuvege.23" 1.612 -0.12112219301601 12 0.0833333333333333 "Caprifoliaceae" "forb" "lowland"
"984" "Bro.ere" "Nes" "Nes.B.01" "natuvege" "24" "12.10.2021" 6 "07" "Nes.01.natuvege" "Nes.01.natuvege.24" 4.418 2.24604832018204 16 0.375 "Poacae" "grass" "lowland"
"985" "Ses.cae" "Nes" "Nes.B.01" "natuvege" "25" "14.07.2021" 0 "02" "Nes.01.natuvege" "Nes.01.natuvege.25" 1.54276 -0.179533770469265 15 0 "Poacae" "grass" "alpine"
"986" "Med.lup" "Nes" "Nes.B.01" "natuvege" "26" "28.06.2021" 1 "01" "Nes.01.natuvege" "Nes.01.natuvege.26" 1.391 -0.307560070213718 17 0.0588235294117647 "Fabaceae" "legume" "lowland"
"987" "Poa.alp" "Nes" "Nes.B.01" "natuvege" "27" "03.08.2021" 7 "03" "Nes.01.natuvege" "Nes.01.natuvege.27" 0.432 -1.1165823518092 25 0.28 "Poacae" "grass" "alpine"
"988" "Bra.pin" "Nes" "Nes.B.01" "natuvege" "28" "03.09.2021" 0 "05" "Nes.01.natuvege" "Nes.01.natuvege.28" 2.506 0.633065418815443 13 0 "Poacae" "grass" "lowland"
"989" "Pla.med" "Nes" "Nes.B.01" "natuvege" "29" "03.08.2021" 1 "03" "Nes.01.natuvege" "Nes.01.natuvege.29" 0.356 -1.18069673491792 24 0.0416666666666667 "Plantaginaceae" "forb" "lowland"
"990" "Lot.alp" "Nes" "Nes.B.01" "natuvege" "30" "21.09.2021" 0 "06" "Nes.01.natuvege" "Nes.01.natuvege.30" 1.172 -0.492310726803302 20 0 "Fabaceae" "legume" "alpine"
"991" "Pla.med" "Nes" "Nes.B.02" "baresoil" "01" "17.08.2021" 0 "04" "Nes.02.baresoil" "Nes.02.baresoil.01" 0.356 -1.18069673491792 24 0 "Plantaginaceae" "forb" "lowland"
"992" "Bra.pin" "Nes" "Nes.B.02" "baresoil" "02" "03.08.2021" 4 "03" "Nes.02.baresoil" "Nes.02.baresoil.02" 2.506 0.633065418815443 13 0.307692307692308 "Poacae" "grass" "lowland"
"993" "Sca.luc" "Nes" "Nes.B.02" "baresoil" "03" "17.08.2021" 0 "04" "Nes.02.baresoil" "Nes.02.baresoil.03" 1.536 -0.185236576124724 13 0 "Caprifoliaceae" "forb" "alpine"
"994" "Pla.atr" "Nes" "Nes.B.02" "baresoil" "04" "28.06.2021" 0 "01" "Nes.02.baresoil" "Nes.02.baresoil.04" 2.59 0.703928684356653 11 0 "Plantaginaceae" "forb" "alpine"
"995" "Sca.col" "Nes" "Nes.B.02" "baresoil" "05" "03.09.2021" 0 "05" "Nes.02.baresoil" "Nes.02.baresoil.05" 1.612 -0.12112219301601 12 0 "Caprifoliaceae" "forb" "lowland"
"996" "Lot.alp" "Nes" "Nes.B.02" "baresoil" "06" "14.07.2021" 2 "02" "Nes.02.baresoil" "Nes.02.baresoil.06" 1.172 -0.492310726803302 20 0.1 "Fabaceae" "legume" "alpine"
"997" "Pla.atr" "Nes" "Nes.B.02" "baresoil" "07" "03.09.2021" 0 "05" "Nes.02.baresoil" "Nes.02.baresoil.07" 2.59 0.703928684356653 11 0 "Plantaginaceae" "forb" "alpine"
"998" "Med.lup" "Nes" "Nes.B.02" "baresoil" "08" "03.08.2021" 3 "03" "Nes.02.baresoil" "Nes.02.baresoil.08" 1.391 -0.307560070213718 17 0.176470588235294 "Fabaceae" "legume" "lowland"
"999" "Bro.ere" "Nes" "Nes.B.02" "baresoil" "09" "14.07.2021" 2 "02" "Nes.02.baresoil" "Nes.02.baresoil.09" 4.418 2.24604832018204 16 0.125 "Poacae" "grass" "lowland"
"1000" "Ses.cae" "Nes" "Nes.B.02" "baresoil" "10" "03.08.2021" 0 "03" "Nes.02.baresoil" "Nes.02.baresoil.10" 1.54276 -0.179533770469265 15 0 "Poacae" "grass" "alpine"
"1001" "Bro.ere" "Nes" "Nes.B.02" "baresoil" "11" "28.06.2021" 7 "01" "Nes.02.baresoil" "Nes.02.baresoil.11" 4.418 2.24604832018204 16 0.4375 "Poacae" "grass" "lowland"
"1002" "Poa.alp" "Nes" "Nes.B.02" "baresoil" "12" "14.07.2021" 0 "02" "Nes.02.baresoil" "Nes.02.baresoil.12" 0.432 -1.1165823518092 25 0 "Poacae" "grass" "alpine"
"1003" "Lot.alp" "Nes" "Nes.B.02" "baresoil" "13" "03.08.2021" 2 "03" "Nes.02.baresoil" "Nes.02.baresoil.13" 1.172 -0.492310726803302 20 0.1 "Fabaceae" "legume" "alpine"
"1004" "Bra.pin" "Nes" "Nes.B.02" "baresoil" "14" "03.08.2021" 1 "03" "Nes.02.baresoil" "Nes.02.baresoil.14" 2.506 0.633065418815443 13 0.0769230769230769 "Poacae" "grass" "lowland"
"1005" "Med.lup" "Nes" "Nes.B.02" "baresoil" "15" "17.08.2021" 2 "04" "Nes.02.baresoil" "Nes.02.baresoil.15" 1.391 -0.307560070213718 17 0.117647058823529 "Fabaceae" "legume" "lowland"
"1006" "Sca.col" "Nes" "Nes.B.02" "baresoil" "16" "21.09.2021" 0 "06" "Nes.02.baresoil" "Nes.02.baresoil.16" 1.612 -0.12112219301601 12 0 "Caprifoliaceae" "forb" "lowland"
"1007" "Ses.cae" "Nes" "Nes.B.02" "baresoil" "17" "03.08.2021" 0 "03" "Nes.02.baresoil" "Nes.02.baresoil.17" 1.54276 -0.179533770469265 15 0 "Poacae" "grass" "alpine"
"1008" "Pla.atr" "Nes" "Nes.B.02" "baresoil" "18" "14.07.2021" 0 "02" "Nes.02.baresoil" "Nes.02.baresoil.18" 2.59 0.703928684356653 11 0 "Plantaginaceae" "forb" "alpine"
"1009" "Sca.luc" "Nes" "Nes.B.02" "baresoil" "19" "03.08.2021" 0 "03" "Nes.02.baresoil" "Nes.02.baresoil.19" 1.536 -0.185236576124724 13 0 "Caprifoliaceae" "forb" "alpine"
"1010" "Poa.alp" "Nes" "Nes.B.02" "baresoil" "20" "14.07.2021" 0 "02" "Nes.02.baresoil" "Nes.02.baresoil.20" 0.432 -1.1165823518092 25 0 "Poacae" "grass" "alpine"
"1011" "Sca.luc" "Nes" "Nes.B.02" "baresoil" "21" "03.08.2021" 1 "03" "Nes.02.baresoil" "Nes.02.baresoil.21" 1.536 -0.185236576124724 13 0.0769230769230769 "Caprifoliaceae" "forb" "alpine"
"1012" "Pla.med" "Nes" "Nes.B.02" "baresoil" "22" "14.07.2021" 1 "02" "Nes.02.baresoil" "Nes.02.baresoil.22" 0.356 -1.18069673491792 24 0.0416666666666667 "Plantaginaceae" "forb" "lowland"
"1013" "Sca.col" "Nes" "Nes.B.02" "baresoil" "23" "03.08.2021" 0 "03" "Nes.02.baresoil" "Nes.02.baresoil.23" 1.612 -0.12112219301601 12 0 "Caprifoliaceae" "forb" "lowland"
"1014" "Bro.ere" "Nes" "Nes.B.02" "baresoil" "24" "03.08.2021" 8 "03" "Nes.02.baresoil" "Nes.02.baresoil.24" 4.418 2.24604832018204 16 0.5 "Poacae" "grass" "lowland"
"1015" "Ses.cae" "Nes" "Nes.B.02" "baresoil" "25" "14.07.2021" 0 "02" "Nes.02.baresoil" "Nes.02.baresoil.25" 1.54276 -0.179533770469265 15 0 "Poacae" "grass" "alpine"
"1016" "Med.lup" "Nes" "Nes.B.02" "baresoil" "26" "28.06.2021" 0 "01" "Nes.02.baresoil" "Nes.02.baresoil.26" 1.391 -0.307560070213718 17 0 "Fabaceae" "legume" "lowland"
"1017" "Poa.alp" "Nes" "Nes.B.02" "baresoil" "27" "03.08.2021" 0 "03" "Nes.02.baresoil" "Nes.02.baresoil.27" 0.432 -1.1165823518092 25 0 "Poacae" "grass" "alpine"
"1018" "Bra.pin" "Nes" "Nes.B.02" "baresoil" "28" "21.09.2021" 0 "06" "Nes.02.baresoil" "Nes.02.baresoil.28" 2.506 0.633065418815443 13 0 "Poacae" "grass" "lowland"
"1019" "Pla.med" "Nes" "Nes.B.02" "baresoil" "29" "28.06.2021" 1 "01" "Nes.02.baresoil" "Nes.02.baresoil.29" 0.356 -1.18069673491792 24 0.0416666666666667 "Plantaginaceae" "forb" "lowland"
"1020" "Lot.alp" "Nes" "Nes.B.02" "baresoil" "30" "21.09.2021" 0 "06" "Nes.02.baresoil" "Nes.02.baresoil.30" 1.172 -0.492310726803302 20 0 "Fabaceae" "legume" "alpine"
"1021" "Pla.med" "Nes" "Nes.B.02" "fakevege" "01" "17.08.2021" 2 "04" "Nes.02.fakevege" "Nes.02.fakevege.01" 0.356 -1.18069673491792 24 0.0833333333333333 "Plantaginaceae" "forb" "lowland"
"1022" "Bra.pin" "Nes" "Nes.B.02" "fakevege" "02" "21.09.2021" 0 "06" "Nes.02.fakevege" "Nes.02.fakevege.02" 2.506 0.633065418815443 13 0 "Poacae" "grass" "lowland"
"1023" "Sca.luc" "Nes" "Nes.B.02" "fakevege" "03" "03.08.2021" 2 "03" "Nes.02.fakevege" "Nes.02.fakevege.03" 1.536 -0.185236576124724 13 0.153846153846154 "Caprifoliaceae" "forb" "alpine"
"1024" "Pla.atr" "Nes" "Nes.B.02" "fakevege" "04" "14.07.2021" 2 "02" "Nes.02.fakevege" "Nes.02.fakevege.04" 2.59 0.703928684356653 11 0.181818181818182 "Plantaginaceae" "forb" "alpine"
"1025" "Sca.col" "Nes" "Nes.B.02" "fakevege" "05" "14.07.2021" 2 "02" "Nes.02.fakevege" "Nes.02.fakevege.05" 1.612 -0.12112219301601 12 0.166666666666667 "Caprifoliaceae" "forb" "lowland"
"1026" "Lot.alp" "Nes" "Nes.B.02" "fakevege" "06" "03.09.2021" 1 "05" "Nes.02.fakevege" "Nes.02.fakevege.06" 1.172 -0.492310726803302 20 0.05 "Fabaceae" "legume" "alpine"
"1027" "Pla.atr" "Nes" "Nes.B.02" "fakevege" "07" "14.07.2021" 1 "02" "Nes.02.fakevege" "Nes.02.fakevege.07" 2.59 0.703928684356653 11 0.0909090909090909 "Plantaginaceae" "forb" "alpine"
"1028" "Med.lup" "Nes" "Nes.B.02" "fakevege" "08" "03.09.2021" 1 "05" "Nes.02.fakevege" "Nes.02.fakevege.08" 1.391 -0.307560070213718 17 0.0588235294117647 "Fabaceae" "legume" "lowland"
"1029" "Bro.ere" "Nes" "Nes.B.02" "fakevege" "09" "28.06.2021" 11 "01" "Nes.02.fakevege" "Nes.02.fakevege.09" 4.418 2.24604832018204 16 0.6875 "Poacae" "grass" "lowland"
"1030" "Ses.cae" "Nes" "Nes.B.02" "fakevege" "10" "03.08.2021" 0 "03" "Nes.02.fakevege" "Nes.02.fakevege.10" 1.54276 -0.179533770469265 15 0 "Poacae" "grass" "alpine"
"1031" "Bro.ere" "Nes" "Nes.B.02" "fakevege" "11" "28.06.2021" 11 "01" "Nes.02.fakevege" "Nes.02.fakevege.11" 4.418 2.24604832018204 16 0.6875 "Poacae" "grass" "lowland"
"1032" "Poa.alp" "Nes" "Nes.B.02" "fakevege" "12" "03.08.2021" 5 "03" "Nes.02.fakevege" "Nes.02.fakevege.12" 0.432 -1.1165823518092 25 0.2 "Poacae" "grass" "alpine"
"1033" "Lot.alp" "Nes" "Nes.B.02" "fakevege" "13" "14.07.2021" 0 "02" "Nes.02.fakevege" "Nes.02.fakevege.13" 1.172 -0.492310726803302 20 0 "Fabaceae" "legume" "alpine"
"1034" "Bra.pin" "Nes" "Nes.B.02" "fakevege" "14" "03.09.2021" 5 "05" "Nes.02.fakevege" "Nes.02.fakevege.14" 2.506 0.633065418815443 13 0.384615384615385 "Poacae" "grass" "lowland"
"1035" "Med.lup" "Nes" "Nes.B.02" "fakevege" "15" "28.06.2021" 1 "01" "Nes.02.fakevege" "Nes.02.fakevege.15" 1.391 -0.307560070213718 17 0.0588235294117647 "Fabaceae" "legume" "lowland"
"1036" "Sca.col" "Nes" "Nes.B.02" "fakevege" "16" "17.08.2021" 3 "04" "Nes.02.fakevege" "Nes.02.fakevege.16" 1.612 -0.12112219301601 12 0.25 "Caprifoliaceae" "forb" "lowland"
"1037" "Ses.cae" "Nes" "Nes.B.02" "fakevege" "17" "17.08.2021" 2 "04" "Nes.02.fakevege" "Nes.02.fakevege.17" 1.54276 -0.179533770469265 15 0.133333333333333 "Poacae" "grass" "alpine"
"1038" "Pla.atr" "Nes" "Nes.B.02" "fakevege" "18" "14.07.2021" 1 "02" "Nes.02.fakevege" "Nes.02.fakevege.18" 2.59 0.703928684356653 11 0.0909090909090909 "Plantaginaceae" "forb" "alpine"
"1039" "Sca.luc" "Nes" "Nes.B.02" "fakevege" "19" "03.08.2021" 1 "03" "Nes.02.fakevege" "Nes.02.fakevege.19" 1.536 -0.185236576124724 13 0.0769230769230769 "Caprifoliaceae" "forb" "alpine"
"1040" "Poa.alp" "Nes" "Nes.B.02" "fakevege" "20" "28.06.2021" 3 "01" "Nes.02.fakevege" "Nes.02.fakevege.20" 0.432 -1.1165823518092 25 0.12 "Poacae" "grass" "alpine"
"1041" "Sca.luc" "Nes" "Nes.B.02" "fakevege" "21" "03.08.2021" 1 "03" "Nes.02.fakevege" "Nes.02.fakevege.21" 1.536 -0.185236576124724 13 0.0769230769230769 "Caprifoliaceae" "forb" "alpine"
"1042" "Pla.med" "Nes" "Nes.B.02" "fakevege" "22" "28.06.2021" 1 "01" "Nes.02.fakevege" "Nes.02.fakevege.22" 0.356 -1.18069673491792 24 0.0416666666666667 "Plantaginaceae" "forb" "lowland"
"1043" "Sca.col" "Nes" "Nes.B.02" "fakevege" "23" "03.08.2021" 0 "03" "Nes.02.fakevege" "Nes.02.fakevege.23" 1.612 -0.12112219301601 12 0 "Caprifoliaceae" "forb" "lowland"
"1044" "Bro.ere" "Nes" "Nes.B.02" "fakevege" "24" "03.08.2021" 10 "03" "Nes.02.fakevege" "Nes.02.fakevege.24" 4.418 2.24604832018204 16 0.625 "Poacae" "grass" "lowland"
"1045" "Ses.cae" "Nes" "Nes.B.02" "fakevege" "25" "14.07.2021" 0 "02" "Nes.02.fakevege" "Nes.02.fakevege.25" 1.54276 -0.179533770469265 15 0 "Poacae" "grass" "alpine"
"1046" "Med.lup" "Nes" "Nes.B.02" "fakevege" "26" "03.08.2021" 2 "03" "Nes.02.fakevege" "Nes.02.fakevege.26" 1.391 -0.307560070213718 17 0.117647058823529 "Fabaceae" "legume" "lowland"
"1047" "Poa.alp" "Nes" "Nes.B.02" "fakevege" "27" "28.06.2021" 5 "01" "Nes.02.fakevege" "Nes.02.fakevege.27" 0.432 -1.1165823518092 25 0.2 "Poacae" "grass" "alpine"
"1048" "Bra.pin" "Nes" "Nes.B.02" "fakevege" "28" "28.06.2021" 3 "01" "Nes.02.fakevege" "Nes.02.fakevege.28" 2.506 0.633065418815443 13 0.230769230769231 "Poacae" "grass" "lowland"
"1049" "Pla.med" "Nes" "Nes.B.02" "fakevege" "29" "21.09.2021" 3 "06" "Nes.02.fakevege" "Nes.02.fakevege.29" 0.356 -1.18069673491792 24 0.125 "Plantaginaceae" "forb" "lowland"
"1050" "Lot.alp" "Nes" "Nes.B.02" "fakevege" "30" "21.09.2021" 2 "06" "Nes.02.fakevege" "Nes.02.fakevege.30" 1.172 -0.492310726803302 20 0.1 "Fabaceae" "legume" "alpine"
"1051" "Pla.med" "Nes" "Nes.B.02" "natuvege" "01" "17.08.2021" 1 "04" "Nes.02.natuvege" "Nes.02.natuvege.01" 0.356 -1.18069673491792 24 0.0416666666666667 "Plantaginaceae" "forb" "lowland"
"1052" "Bra.pin" "Nes" "Nes.B.02" "natuvege" "02" "03.09.2021" 0 "05" "Nes.02.natuvege" "Nes.02.natuvege.02" 2.506 0.633065418815443 13 0 "Poacae" "grass" "lowland"
"1053" "Sca.luc" "Nes" "Nes.B.02" "natuvege" "03" "03.08.2021" 2 "03" "Nes.02.natuvege" "Nes.02.natuvege.03" 1.536 -0.185236576124724 13 0.153846153846154 "Caprifoliaceae" "forb" "alpine"
"1054" "Pla.atr" "Nes" "Nes.B.02" "natuvege" "04" "28.06.2021" 0 "01" "Nes.02.natuvege" "Nes.02.natuvege.04" 2.59 0.703928684356653 11 0 "Plantaginaceae" "forb" "alpine"
"1055" "Sca.col" "Nes" "Nes.B.02" "natuvege" "05" "03.09.2021" 1 "05" "Nes.02.natuvege" "Nes.02.natuvege.05" 1.612 -0.12112219301601 12 0.0833333333333333 "Caprifoliaceae" "forb" "lowland"
"1056" "Lot.alp" "Nes" "Nes.B.02" "natuvege" "06" "28.06.2021" 6 "01" "Nes.02.natuvege" "Nes.02.natuvege.06" 1.172 -0.492310726803302 20 0.3 "Fabaceae" "legume" "alpine"
"1057" "Pla.atr" "Nes" "Nes.B.02" "natuvege" "07" "03.09.2021" 0 "05" "Nes.02.natuvege" "Nes.02.natuvege.07" 2.59 0.703928684356653 11 0 "Plantaginaceae" "forb" "alpine"
"1058" "Med.lup" "Nes" "Nes.B.02" "natuvege" "08" "26.10.2021" 0 "08" "Nes.02.natuvege" "Nes.02.natuvege.08" 1.391 -0.307560070213718 17 0 "Fabaceae" "legume" "lowland"
"1059" "Bro.ere" "Nes" "Nes.B.02" "natuvege" "09" "03.08.2021" 5 "03" "Nes.02.natuvege" "Nes.02.natuvege.09" 4.418 2.24604832018204 16 0.3125 "Poacae" "grass" "lowland"
"1060" "Ses.cae" "Nes" "Nes.B.02" "natuvege" "10" "03.08.2021" 0 "03" "Nes.02.natuvege" "Nes.02.natuvege.10" 1.54276 -0.179533770469265 15 0 "Poacae" "grass" "alpine"
"1061" "Bro.ere" "Nes" "Nes.B.02" "natuvege" "11" "03.08.2021" 2 "03" "Nes.02.natuvege" "Nes.02.natuvege.11" 4.418 2.24604832018204 16 0.125 "Poacae" "grass" "lowland"
"1062" "Poa.alp" "Nes" "Nes.B.02" "natuvege" "12" "14.07.2021" 0 "02" "Nes.02.natuvege" "Nes.02.natuvege.12" 0.432 -1.1165823518092 25 0 "Poacae" "grass" "alpine"
"1063" "Lot.alp" "Nes" "Nes.B.02" "natuvege" "13" "14.07.2021" 0 "02" "Nes.02.natuvege" "Nes.02.natuvege.13" 1.172 -0.492310726803302 20 0 "Fabaceae" "legume" "alpine"
"1064" "Bra.pin" "Nes" "Nes.B.02" "natuvege" "14" "03.08.2021" 2 "03" "Nes.02.natuvege" "Nes.02.natuvege.14" 2.506 0.633065418815443 13 0.153846153846154 "Poacae" "grass" "lowland"
"1065" "Med.lup" "Nes" "Nes.B.02" "natuvege" "15" "28.06.2021" 2 "01" "Nes.02.natuvege" "Nes.02.natuvege.15" 1.391 -0.307560070213718 17 0.117647058823529 "Fabaceae" "legume" "lowland"
"1066" "Sca.col" "Nes" "Nes.B.02" "natuvege" "16" "03.08.2021" 1 "03" "Nes.02.natuvege" "Nes.02.natuvege.16" 1.612 -0.12112219301601 12 0.0833333333333333 "Caprifoliaceae" "forb" "lowland"
"1067" "Ses.cae" "Nes" "Nes.B.02" "natuvege" "17" "03.08.2021" 0 "03" "Nes.02.natuvege" "Nes.02.natuvege.17" 1.54276 -0.179533770469265 15 0 "Poacae" "grass" "alpine"
"1068" "Pla.atr" "Nes" "Nes.B.02" "natuvege" "18" "03.09.2021" 1 "05" "Nes.02.natuvege" "Nes.02.natuvege.18" 2.59 0.703928684356653 11 0.0909090909090909 "Plantaginaceae" "forb" "alpine"
"1069" "Sca.luc" "Nes" "Nes.B.02" "natuvege" "19" "03.08.2021" 0 "03" "Nes.02.natuvege" "Nes.02.natuvege.19" 1.536 -0.185236576124724 13 0 "Caprifoliaceae" "forb" "alpine"
"1070" "Poa.alp" "Nes" "Nes.B.02" "natuvege" "20" "28.06.2021" 2 "01" "Nes.02.natuvege" "Nes.02.natuvege.20" 0.432 -1.1165823518092 25 0.08 "Poacae" "grass" "alpine"
"1071" "Sca.luc" "Nes" "Nes.B.02" "natuvege" "21" "03.08.2021" 1 "03" "Nes.02.natuvege" "Nes.02.natuvege.21" 1.536 -0.185236576124724 13 0.0769230769230769 "Caprifoliaceae" "forb" "alpine"
"1072" "Pla.med" "Nes" "Nes.B.02" "natuvege" "22" "28.06.2021" 0 "01" "Nes.02.natuvege" "Nes.02.natuvege.22" 0.356 -1.18069673491792 24 0 "Plantaginaceae" "forb" "lowland"
"1073" "Sca.col" "Nes" "Nes.B.02" "natuvege" "23" "03.08.2021" 0 "03" "Nes.02.natuvege" "Nes.02.natuvege.23" 1.612 -0.12112219301601 12 0 "Caprifoliaceae" "forb" "lowland"
"1074" "Bro.ere" "Nes" "Nes.B.02" "natuvege" "24" "28.06.2021" 5 "01" "Nes.02.natuvege" "Nes.02.natuvege.24" 4.418 2.24604832018204 16 0.3125 "Poacae" "grass" "lowland"
"1075" "Ses.cae" "Nes" "Nes.B.02" "natuvege" "25" "14.07.2021" 1 "02" "Nes.02.natuvege" "Nes.02.natuvege.25" 1.54276 -0.179533770469265 15 0.0666666666666667 "Poacae" "grass" "alpine"
"1076" "Med.lup" "Nes" "Nes.B.02" "natuvege" "26" "28.06.2021" 1 "01" "Nes.02.natuvege" "Nes.02.natuvege.26" 1.391 -0.307560070213718 17 0.0588235294117647 "Fabaceae" "legume" "lowland"
"1077" "Poa.alp" "Nes" "Nes.B.02" "natuvege" "27" "17.08.2021" 2 "04" "Nes.02.natuvege" "Nes.02.natuvege.27" 0.432 -1.1165823518092 25 0.08 "Poacae" "grass" "alpine"
"1078" "Bra.pin" "Nes" "Nes.B.02" "natuvege" "28" "28.06.2021" 1 "01" "Nes.02.natuvege" "Nes.02.natuvege.28" 2.506 0.633065418815443 13 0.0769230769230769 "Poacae" "grass" "lowland"
"1079" "Pla.med" "Nes" "Nes.B.02" "natuvege" "29" "17.08.2021" 0 "04" "Nes.02.natuvege" "Nes.02.natuvege.29" 0.356 -1.18069673491792 24 0 "Plantaginaceae" "forb" "lowland"
"1080" "Lot.alp" "Nes" "Nes.B.02" "natuvege" "30" "14.07.2021" 1 "02" "Nes.02.natuvege" "Nes.02.natuvege.30" 1.172 -0.492310726803302 20 0.05 "Fabaceae" "legume" "alpine"
"1081" "Pla.med" "Nes" "Nes.B.03" "baresoil" "01" "14.07.2021" 1 "02" "Nes.03.baresoil" "Nes.03.baresoil.01" 0.356 -1.18069673491792 24 0.0416666666666667 "Plantaginaceae" "forb" "lowland"
"1082" "Bra.pin" "Nes" "Nes.B.03" "baresoil" "02" "21.09.2021" 3 "06" "Nes.03.baresoil" "Nes.03.baresoil.02" 2.506 0.633065418815443 13 0.230769230769231 "Poacae" "grass" "lowland"
"1083" "Sca.luc" "Nes" "Nes.B.03" "baresoil" "03" "17.08.2021" 1 "04" "Nes.03.baresoil" "Nes.03.baresoil.03" 1.536 -0.185236576124724 13 0.0769230769230769 "Caprifoliaceae" "forb" "alpine"
"1084" "Pla.atr" "Nes" "Nes.B.03" "baresoil" "04" "28.06.2021" 0 "01" "Nes.03.baresoil" "Nes.03.baresoil.04" 2.59 0.703928684356653 11 0 "Plantaginaceae" "forb" "alpine"
"1085" "Sca.col" "Nes" "Nes.B.03" "baresoil" "05" "03.09.2021" 0 "05" "Nes.03.baresoil" "Nes.03.baresoil.05" 1.612 -0.12112219301601 12 0 "Caprifoliaceae" "forb" "lowland"
"1086" "Lot.alp" "Nes" "Nes.B.03" "baresoil" "06" "03.09.2021" 1 "05" "Nes.03.baresoil" "Nes.03.baresoil.06" 1.172 -0.492310726803302 20 0.05 "Fabaceae" "legume" "alpine"
"1087" "Pla.atr" "Nes" "Nes.B.03" "baresoil" "07" "26.10.2021" 1 "08" "Nes.03.baresoil" "Nes.03.baresoil.07" 2.59 0.703928684356653 11 0.0909090909090909 "Plantaginaceae" "forb" "alpine"
"1088" "Med.lup" "Nes" "Nes.B.03" "baresoil" "08" "17.08.2021" 2 "04" "Nes.03.baresoil" "Nes.03.baresoil.08" 1.391 -0.307560070213718 17 0.117647058823529 "Fabaceae" "legume" "lowland"
"1089" "Bro.ere" "Nes" "Nes.B.03" "baresoil" "09" "14.07.2021" 1 "02" "Nes.03.baresoil" "Nes.03.baresoil.09" 4.418 2.24604832018204 16 0.0625 "Poacae" "grass" "lowland"
"1090" "Ses.cae" "Nes" "Nes.B.03" "baresoil" "10" "03.08.2021" 0 "03" "Nes.03.baresoil" "Nes.03.baresoil.10" 1.54276 -0.179533770469265 15 0 "Poacae" "grass" "alpine"
"1091" "Bro.ere" "Nes" "Nes.B.03" "baresoil" "11" "14.07.2021" 2 "02" "Nes.03.baresoil" "Nes.03.baresoil.11" 4.418 2.24604832018204 16 0.125 "Poacae" "grass" "lowland"
"1092" "Poa.alp" "Nes" "Nes.B.03" "baresoil" "12" "14.07.2021" 2 "02" "Nes.03.baresoil" "Nes.03.baresoil.12" 0.432 -1.1165823518092 25 0.08 "Poacae" "grass" "alpine"
"1093" "Lot.alp" "Nes" "Nes.B.03" "baresoil" "13" "14.07.2021" 0 "02" "Nes.03.baresoil" "Nes.03.baresoil.13" 1.172 -0.492310726803302 20 0 "Fabaceae" "legume" "alpine"
"1094" "Bra.pin" "Nes" "Nes.B.03" "baresoil" "14" "12.10.2021" 11 "07" "Nes.03.baresoil" "Nes.03.baresoil.14" 2.506 0.633065418815443 13 0.846153846153846 "Poacae" "grass" "lowland"
"1095" "Med.lup" "Nes" "Nes.B.03" "baresoil" "15" "14.07.2021" 2 "02" "Nes.03.baresoil" "Nes.03.baresoil.15" 1.391 -0.307560070213718 17 0.117647058823529 "Fabaceae" "legume" "lowland"
"1096" "Sca.col" "Nes" "Nes.B.03" "baresoil" "16" "17.08.2021" 2 "04" "Nes.03.baresoil" "Nes.03.baresoil.16" 1.612 -0.12112219301601 12 0.166666666666667 "Caprifoliaceae" "forb" "lowland"
"1097" "Ses.cae" "Nes" "Nes.B.03" "baresoil" "17" "12.10.2021" 0 "07" "Nes.03.baresoil" "Nes.03.baresoil.17" 1.54276 -0.179533770469265 15 0 "Poacae" "grass" "alpine"
"1098" "Pla.atr" "Nes" "Nes.B.03" "baresoil" "18" "14.07.2021" 0 "02" "Nes.03.baresoil" "Nes.03.baresoil.18" 2.59 0.703928684356653 11 0 "Plantaginaceae" "forb" "alpine"
"1099" "Sca.luc" "Nes" "Nes.B.03" "baresoil" "19" "14.07.2021" 2 "02" "Nes.03.baresoil" "Nes.03.baresoil.19" 1.536 -0.185236576124724 13 0.153846153846154 "Caprifoliaceae" "forb" "alpine"
"1100" "Poa.alp" "Nes" "Nes.B.03" "baresoil" "20" "14.07.2021" 3 "02" "Nes.03.baresoil" "Nes.03.baresoil.20" 0.432 -1.1165823518092 25 0.12 "Poacae" "grass" "alpine"
"1101" "Sca.luc" "Nes" "Nes.B.03" "baresoil" "21" "03.08.2021" 2 "03" "Nes.03.baresoil" "Nes.03.baresoil.21" 1.536 -0.185236576124724 13 0.153846153846154 "Caprifoliaceae" "forb" "alpine"
"1102" "Pla.med" "Nes" "Nes.B.03" "baresoil" "22" "12.10.2021" 0 "07" "Nes.03.baresoil" "Nes.03.baresoil.22" 0.356 -1.18069673491792 24 0 "Plantaginaceae" "forb" "lowland"
"1103" "Sca.col" "Nes" "Nes.B.03" "baresoil" "23" "03.08.2021" 0 "03" "Nes.03.baresoil" "Nes.03.baresoil.23" 1.612 -0.12112219301601 12 0 "Caprifoliaceae" "forb" "lowland"
"1104" "Bro.ere" "Nes" "Nes.B.03" "baresoil" "24" "14.07.2021" 4 "02" "Nes.03.baresoil" "Nes.03.baresoil.24" 4.418 2.24604832018204 16 0.25 "Poacae" "grass" "lowland"
"1105" "Ses.cae" "Nes" "Nes.B.03" "baresoil" "25" "14.07.2021" 0 "02" "Nes.03.baresoil" "Nes.03.baresoil.25" 1.54276 -0.179533770469265 15 0 "Poacae" "grass" "alpine"
"1106" "Med.lup" "Nes" "Nes.B.03" "baresoil" "26" "03.08.2021" 4 "03" "Nes.03.baresoil" "Nes.03.baresoil.26" 1.391 -0.307560070213718 17 0.235294117647059 "Fabaceae" "legume" "lowland"
"1107" "Poa.alp" "Nes" "Nes.B.03" "baresoil" "27" "14.07.2021" 4 "02" "Nes.03.baresoil" "Nes.03.baresoil.27" 0.432 -1.1165823518092 25 0.16 "Poacae" "grass" "alpine"
"1108" "Bra.pin" "Nes" "Nes.B.03" "baresoil" "28" "21.09.2021" 1 "06" "Nes.03.baresoil" "Nes.03.baresoil.28" 2.506 0.633065418815443 13 0.0769230769230769 "Poacae" "grass" "lowland"
"1109" "Pla.med" "Nes" "Nes.B.03" "baresoil" "29" "12.10.2021" 0 "07" "Nes.03.baresoil" "Nes.03.baresoil.29" 0.356 -1.18069673491792 24 0 "Plantaginaceae" "forb" "lowland"
"1110" "Lot.alp" "Nes" "Nes.B.03" "baresoil" "30" "21.09.2021" 0 "06" "Nes.03.baresoil" "Nes.03.baresoil.30" 1.172 -0.492310726803302 20 0 "Fabaceae" "legume" "alpine"
"1111" "Pla.med" "Nes" "Nes.B.03" "fakevege" "01" "28.06.2021" 4 "01" "Nes.03.fakevege" "Nes.03.fakevege.01" 0.356 -1.18069673491792 24 0.166666666666667 "Plantaginaceae" "forb" "lowland"
"1112" "Bra.pin" "Nes" "Nes.B.03" "fakevege" "02" "21.09.2021" 0 "06" "Nes.03.fakevege" "Nes.03.fakevege.02" 2.506 0.633065418815443 13 0 "Poacae" "grass" "lowland"
"1113" "Sca.luc" "Nes" "Nes.B.03" "fakevege" "03" "17.08.2021" 1 "04" "Nes.03.fakevege" "Nes.03.fakevege.03" 1.536 -0.185236576124724 13 0.0769230769230769 "Caprifoliaceae" "forb" "alpine"
"1114" "Pla.atr" "Nes" "Nes.B.03" "fakevege" "04" "28.06.2021" 1 "01" "Nes.03.fakevege" "Nes.03.fakevege.04" 2.59 0.703928684356653 11 0.0909090909090909 "Plantaginaceae" "forb" "alpine"
"1115" "Sca.col" "Nes" "Nes.B.03" "fakevege" "05" "03.09.2021" 0 "05" "Nes.03.fakevege" "Nes.03.fakevege.05" 1.612 -0.12112219301601 12 0 "Caprifoliaceae" "forb" "lowland"
"1116" "Lot.alp" "Nes" "Nes.B.03" "fakevege" "06" "03.08.2021" 3 "03" "Nes.03.fakevege" "Nes.03.fakevege.06" 1.172 -0.492310726803302 20 0.15 "Fabaceae" "legume" "alpine"
"1117" "Pla.atr" "Nes" "Nes.B.03" "fakevege" "07" "03.09.2021" 0 "05" "Nes.03.fakevege" "Nes.03.fakevege.07" 2.59 0.703928684356653 11 0 "Plantaginaceae" "forb" "alpine"
"1118" "Med.lup" "Nes" "Nes.B.03" "fakevege" "08" "26.10.2021" 1 "08" "Nes.03.fakevege" "Nes.03.fakevege.08" 1.391 -0.307560070213718 17 0.0588235294117647 "Fabaceae" "legume" "lowland"
"1119" "Bro.ere" "Nes" "Nes.B.03" "fakevege" "09" "28.06.2021" 3 "01" "Nes.03.fakevege" "Nes.03.fakevege.09" 4.418 2.24604832018204 16 0.1875 "Poacae" "grass" "lowland"
"1120" "Ses.cae" "Nes" "Nes.B.03" "fakevege" "10" "03.08.2021" 0 "03" "Nes.03.fakevege" "Nes.03.fakevege.10" 1.54276 -0.179533770469265 15 0 "Poacae" "grass" "alpine"
"1121" "Bro.ere" "Nes" "Nes.B.03" "fakevege" "11" "28.06.2021" 4 "01" "Nes.03.fakevege" "Nes.03.fakevege.11" 4.418 2.24604832018204 16 0.25 "Poacae" "grass" "lowland"
"1122" "Poa.alp" "Nes" "Nes.B.03" "fakevege" "12" "03.08.2021" 3 "03" "Nes.03.fakevege" "Nes.03.fakevege.12" 0.432 -1.1165823518092 25 0.12 "Poacae" "grass" "alpine"
"1123" "Lot.alp" "Nes" "Nes.B.03" "fakevege" "13" "14.07.2021" 2 "02" "Nes.03.fakevege" "Nes.03.fakevege.13" 1.172 -0.492310726803302 20 0.1 "Fabaceae" "legume" "alpine"
"1124" "Bra.pin" "Nes" "Nes.B.03" "fakevege" "14" "28.06.2021" 1 "01" "Nes.03.fakevege" "Nes.03.fakevege.14" 2.506 0.633065418815443 13 0.0769230769230769 "Poacae" "grass" "lowland"
"1125" "Med.lup" "Nes" "Nes.B.03" "fakevege" "15" "28.06.2021" 0 "01" "Nes.03.fakevege" "Nes.03.fakevege.15" 1.391 -0.307560070213718 17 0 "Fabaceae" "legume" "lowland"
"1126" "Sca.col" "Nes" "Nes.B.03" "fakevege" "16" "21.09.2021" 0 "06" "Nes.03.fakevege" "Nes.03.fakevege.16" 1.612 -0.12112219301601 12 0 "Caprifoliaceae" "forb" "lowland"
"1127" "Ses.cae" "Nes" "Nes.B.03" "fakevege" "17" "12.10.2021" 0 "07" "Nes.03.fakevege" "Nes.03.fakevege.17" 1.54276 -0.179533770469265 15 0 "Poacae" "grass" "alpine"
"1128" "Pla.atr" "Nes" "Nes.B.03" "fakevege" "18" "14.07.2021" 0 "02" "Nes.03.fakevege" "Nes.03.fakevege.18" 2.59 0.703928684356653 11 0 "Plantaginaceae" "forb" "alpine"
"1129" "Sca.luc" "Nes" "Nes.B.03" "fakevege" "19" "03.08.2021" 1 "03" "Nes.03.fakevege" "Nes.03.fakevege.19" 1.536 -0.185236576124724 13 0.0769230769230769 "Caprifoliaceae" "forb" "alpine"
"1130" "Poa.alp" "Nes" "Nes.B.03" "fakevege" "20" "28.06.2021" 1 "01" "Nes.03.fakevege" "Nes.03.fakevege.20" 0.432 -1.1165823518092 25 0.04 "Poacae" "grass" "alpine"
"1131" "Sca.luc" "Nes" "Nes.B.03" "fakevege" "21" "03.08.2021" 7 "03" "Nes.03.fakevege" "Nes.03.fakevege.21" 1.536 -0.185236576124724 13 0.538461538461538 "Caprifoliaceae" "forb" "alpine"
"1132" "Pla.med" "Nes" "Nes.B.03" "fakevege" "22" "28.06.2021" 3 "01" "Nes.03.fakevege" "Nes.03.fakevege.22" 0.356 -1.18069673491792 24 0.125 "Plantaginaceae" "forb" "lowland"
"1133" "Sca.col" "Nes" "Nes.B.03" "fakevege" "23" "17.08.2021" 4 "04" "Nes.03.fakevege" "Nes.03.fakevege.23" 1.612 -0.12112219301601 12 0.333333333333333 "Caprifoliaceae" "forb" "lowland"
"1134" "Bro.ere" "Nes" "Nes.B.03" "fakevege" "24" "28.06.2021" 5 "01" "Nes.03.fakevege" "Nes.03.fakevege.24" 4.418 2.24604832018204 16 0.3125 "Poacae" "grass" "lowland"
"1135" "Ses.cae" "Nes" "Nes.B.03" "fakevege" "25" "14.07.2021" 0 "02" "Nes.03.fakevege" "Nes.03.fakevege.25" 1.54276 -0.179533770469265 15 0 "Poacae" "grass" "alpine"
"1136" "Med.lup" "Nes" "Nes.B.03" "fakevege" "26" "14.07.2021" 3 "02" "Nes.03.fakevege" "Nes.03.fakevege.26" 1.391 -0.307560070213718 17 0.176470588235294 "Fabaceae" "legume" "lowland"
"1137" "Poa.alp" "Nes" "Nes.B.03" "fakevege" "27" "17.08.2021" 5 "04" "Nes.03.fakevege" "Nes.03.fakevege.27" 0.432 -1.1165823518092 25 0.2 "Poacae" "grass" "alpine"
"1138" "Bra.pin" "Nes" "Nes.B.03" "fakevege" "28" "17.08.2021" 2 "04" "Nes.03.fakevege" "Nes.03.fakevege.28" 2.506 0.633065418815443 13 0.153846153846154 "Poacae" "grass" "lowland"
"1139" "Pla.med" "Nes" "Nes.B.03" "fakevege" "29" "12.10.2021" 0 "07" "Nes.03.fakevege" "Nes.03.fakevege.29" 0.356 -1.18069673491792 24 0 "Plantaginaceae" "forb" "lowland"
"1140" "Lot.alp" "Nes" "Nes.B.03" "fakevege" "30" "03.08.2021" 1 "03" "Nes.03.fakevege" "Nes.03.fakevege.30" 1.172 -0.492310726803302 20 0.05 "Fabaceae" "legume" "alpine"
"1141" "Pla.med" "Nes" "Nes.B.03" "natuvege" "01" "17.08.2021" 0 "04" "Nes.03.natuvege" "Nes.03.natuvege.01" 0.356 -1.18069673491792 24 0 "Plantaginaceae" "forb" "lowland"
"1142" "Bra.pin" "Nes" "Nes.B.03" "natuvege" "02" "03.08.2021" 2 "03" "Nes.03.natuvege" "Nes.03.natuvege.02" 2.506 0.633065418815443 13 0.153846153846154 "Poacae" "grass" "lowland"
"1143" "Sca.luc" "Nes" "Nes.B.03" "natuvege" "03" "14.07.2021" 2 "02" "Nes.03.natuvege" "Nes.03.natuvege.03" 1.536 -0.185236576124724 13 0.153846153846154 "Caprifoliaceae" "forb" "alpine"
"1144" "Pla.atr" "Nes" "Nes.B.03" "natuvege" "04" "28.06.2021" 0 "01" "Nes.03.natuvege" "Nes.03.natuvege.04" 2.59 0.703928684356653 11 0 "Plantaginaceae" "forb" "alpine"
"1145" "Sca.col" "Nes" "Nes.B.03" "natuvege" "05" "28.06.2021" 2 "01" "Nes.03.natuvege" "Nes.03.natuvege.05" 1.612 -0.12112219301601 12 0.166666666666667 "Caprifoliaceae" "forb" "lowland"
"1146" "Lot.alp" "Nes" "Nes.B.03" "natuvege" "06" "03.09.2021" 0 "05" "Nes.03.natuvege" "Nes.03.natuvege.06" 1.172 -0.492310726803302 20 0 "Fabaceae" "legume" "alpine"
"1147" "Pla.atr" "Nes" "Nes.B.03" "natuvege" "07" "03.09.2021" 0 "05" "Nes.03.natuvege" "Nes.03.natuvege.07" 2.59 0.703928684356653 11 0 "Plantaginaceae" "forb" "alpine"
"1148" "Med.lup" "Nes" "Nes.B.03" "natuvege" "08" "28.06.2021" 1 "01" "Nes.03.natuvege" "Nes.03.natuvege.08" 1.391 -0.307560070213718 17 0.0588235294117647 "Fabaceae" "legume" "lowland"
"1149" "Bro.ere" "Nes" "Nes.B.03" "natuvege" "09" "28.06.2021" 6 "01" "Nes.03.natuvege" "Nes.03.natuvege.09" 4.418 2.24604832018204 16 0.375 "Poacae" "grass" "lowland"
"1150" "Ses.cae" "Nes" "Nes.B.03" "natuvege" "10" "14.07.2021" 1 "02" "Nes.03.natuvege" "Nes.03.natuvege.10" 1.54276 -0.179533770469265 15 0.0666666666666667 "Poacae" "grass" "alpine"
"1151" "Bro.ere" "Nes" "Nes.B.03" "natuvege" "11" "14.07.2021" 1 "02" "Nes.03.natuvege" "Nes.03.natuvege.11" 4.418 2.24604832018204 16 0.0625 "Poacae" "grass" "lowland"
"1152" "Poa.alp" "Nes" "Nes.B.03" "natuvege" "12" "28.06.2021" 11 "01" "Nes.03.natuvege" "Nes.03.natuvege.12" 0.432 -1.1165823518092 25 0.44 "Poacae" "grass" "alpine"
"1153" "Lot.alp" "Nes" "Nes.B.03" "natuvege" "13" "14.07.2021" 1 "02" "Nes.03.natuvege" "Nes.03.natuvege.13" 1.172 -0.492310726803302 20 0.05 "Fabaceae" "legume" "alpine"
"1154" "Bra.pin" "Nes" "Nes.B.03" "natuvege" "14" "28.06.2021" 4 "01" "Nes.03.natuvege" "Nes.03.natuvege.14" 2.506 0.633065418815443 13 0.307692307692308 "Poacae" "grass" "lowland"
"1155" "Med.lup" "Nes" "Nes.B.03" "natuvege" "15" "28.06.2021" 0 "01" "Nes.03.natuvege" "Nes.03.natuvege.15" 1.391 -0.307560070213718 17 0 "Fabaceae" "legume" "lowland"
"1156" "Sca.col" "Nes" "Nes.B.03" "natuvege" "16" "21.09.2021" 1 "06" "Nes.03.natuvege" "Nes.03.natuvege.16" 1.612 -0.12112219301601 12 0.0833333333333333 "Caprifoliaceae" "forb" "lowland"
"1157" "Ses.cae" "Nes" "Nes.B.03" "natuvege" "17" "28.06.2021" 0 "01" "Nes.03.natuvege" "Nes.03.natuvege.17" 1.54276 -0.179533770469265 15 0 "Poacae" "grass" "alpine"
"1158" "Pla.atr" "Nes" "Nes.B.03" "natuvege" "18" "14.07.2021" 0 "02" "Nes.03.natuvege" "Nes.03.natuvege.18" 2.59 0.703928684356653 11 0 "Plantaginaceae" "forb" "alpine"
"1159" "Sca.luc" "Nes" "Nes.B.03" "natuvege" "19" "03.08.2021" 0 "03" "Nes.03.natuvege" "Nes.03.natuvege.19" 1.536 -0.185236576124724 13 0 "Caprifoliaceae" "forb" "alpine"
"1160" "Poa.alp" "Nes" "Nes.B.03" "natuvege" "20" "28.06.2021" 2 "01" "Nes.03.natuvege" "Nes.03.natuvege.20" 0.432 -1.1165823518092 25 0.08 "Poacae" "grass" "alpine"
"1161" "Sca.luc" "Nes" "Nes.B.03" "natuvege" "21" "03.08.2021" 1 "03" "Nes.03.natuvege" "Nes.03.natuvege.21" 1.536 -0.185236576124724 13 0.0769230769230769 "Caprifoliaceae" "forb" "alpine"
"1162" "Pla.med" "Nes" "Nes.B.03" "natuvege" "22" "12.10.2021" 0 "07" "Nes.03.natuvege" "Nes.03.natuvege.22" 0.356 -1.18069673491792 24 0 "Plantaginaceae" "forb" "lowland"
"1163" "Sca.col" "Nes" "Nes.B.03" "natuvege" "23" "14.07.2021" 2 "02" "Nes.03.natuvege" "Nes.03.natuvege.23" 1.612 -0.12112219301601 12 0.166666666666667 "Caprifoliaceae" "forb" "lowland"
"1164" "Bro.ere" "Nes" "Nes.B.03" "natuvege" "24" "28.06.2021" 8 "01" "Nes.03.natuvege" "Nes.03.natuvege.24" 4.418 2.24604832018204 16 0.5 "Poacae" "grass" "lowland"
"1165" "Ses.cae" "Nes" "Nes.B.03" "natuvege" "25" "14.07.2021" 0 "02" "Nes.03.natuvege" "Nes.03.natuvege.25" 1.54276 -0.179533770469265 15 0 "Poacae" "grass" "alpine"
"1166" "Med.lup" "Nes" "Nes.B.03" "natuvege" "26" "03.08.2021" 1 "03" "Nes.03.natuvege" "Nes.03.natuvege.26" 1.391 -0.307560070213718 17 0.0588235294117647 "Fabaceae" "legume" "lowland"
"1167" "Poa.alp" "Nes" "Nes.B.03" "natuvege" "27" "28.06.2021" 1 "01" "Nes.03.natuvege" "Nes.03.natuvege.27" 0.432 -1.1165823518092 25 0.04 "Poacae" "grass" "alpine"
"1168" "Bra.pin" "Nes" "Nes.B.03" "natuvege" "28" "03.08.2021" 2 "03" "Nes.03.natuvege" "Nes.03.natuvege.28" 2.506 0.633065418815443 13 0.153846153846154 "Poacae" "grass" "lowland"
"1169" "Pla.med" "Nes" "Nes.B.03" "natuvege" "29" "28.06.2021" 3 "01" "Nes.03.natuvege" "Nes.03.natuvege.29" 0.356 -1.18069673491792 24 0.125 "Plantaginaceae" "forb" "lowland"
"1170" "Lot.alp" "Nes" "Nes.B.03" "natuvege" "30" "03.08.2021" 1 "03" "Nes.03.natuvege" "Nes.03.natuvege.30" 1.172 -0.492310726803302 20 0.05 "Fabaceae" "legume" "alpine"
"1171" "Pla.med" "Nes" "Nes.B.04" "baresoil" "01" "17.08.2021" 0 "04" "Nes.04.baresoil" "Nes.04.baresoil.01" 0.356 -1.18069673491792 24 0 "Plantaginaceae" "forb" "lowland"
"1172" "Bra.pin" "Nes" "Nes.B.04" "baresoil" "02" "14.07.2021" 2 "02" "Nes.04.baresoil" "Nes.04.baresoil.02" 2.506 0.633065418815443 13 0.153846153846154 "Poacae" "grass" "lowland"
"1173" "Sca.luc" "Nes" "Nes.B.04" "baresoil" "03" "17.08.2021" 0 "04" "Nes.04.baresoil" "Nes.04.baresoil.03" 1.536 -0.185236576124724 13 0 "Caprifoliaceae" "forb" "alpine"
"1174" "Pla.atr" "Nes" "Nes.B.04" "baresoil" "04" "28.06.2021" 0 "01" "Nes.04.baresoil" "Nes.04.baresoil.04" 2.59 0.703928684356653 11 0 "Plantaginaceae" "forb" "alpine"
"1175" "Sca.col" "Nes" "Nes.B.04" "baresoil" "05" "03.09.2021" 0 "05" "Nes.04.baresoil" "Nes.04.baresoil.05" 1.612 -0.12112219301601 12 0 "Caprifoliaceae" "forb" "lowland"
"1176" "Lot.alp" "Nes" "Nes.B.04" "baresoil" "06" "17.08.2021" 5 "04" "Nes.04.baresoil" "Nes.04.baresoil.06" 1.172 -0.492310726803302 20 0.25 "Fabaceae" "legume" "alpine"
"1177" "Pla.atr" "Nes" "Nes.B.04" "baresoil" "07" "17.08.2021" 0 "04" "Nes.04.baresoil" "Nes.04.baresoil.07" 2.59 0.703928684356653 11 0 "Plantaginaceae" "forb" "alpine"
"1178" "Med.lup" "Nes" "Nes.B.04" "baresoil" "08" "14.07.2021" 2 "02" "Nes.04.baresoil" "Nes.04.baresoil.08" 1.391 -0.307560070213718 17 0.117647058823529 "Fabaceae" "legume" "lowland"
"1179" "Bro.ere" "Nes" "Nes.B.04" "baresoil" "09" "14.07.2021" 2 "02" "Nes.04.baresoil" "Nes.04.baresoil.09" 4.418 2.24604832018204 16 0.125 "Poacae" "grass" "lowland"
"1180" "Ses.cae" "Nes" "Nes.B.04" "baresoil" "10" "03.08.2021" 0 "03" "Nes.04.baresoil" "Nes.04.baresoil.10" 1.54276 -0.179533770469265 15 0 "Poacae" "grass" "alpine"
"1181" "Bro.ere" "Nes" "Nes.B.04" "baresoil" "11" "28.06.2021" 1 "01" "Nes.04.baresoil" "Nes.04.baresoil.11" 4.418 2.24604832018204 16 0.0625 "Poacae" "grass" "lowland"
"1182" "Poa.alp" "Nes" "Nes.B.04" "baresoil" "12" "14.07.2021" 0 "02" "Nes.04.baresoil" "Nes.04.baresoil.12" 0.432 -1.1165823518092 25 0 "Poacae" "grass" "alpine"
"1183" "Lot.alp" "Nes" "Nes.B.04" "baresoil" "13" "14.07.2021" 0 "02" "Nes.04.baresoil" "Nes.04.baresoil.13" 1.172 -0.492310726803302 20 0 "Fabaceae" "legume" "alpine"
"1184" "Bra.pin" "Nes" "Nes.B.04" "baresoil" "14" "28.06.2021" 0 "01" "Nes.04.baresoil" "Nes.04.baresoil.14" 2.506 0.633065418815443 13 0 "Poacae" "grass" "lowland"
"1185" "Med.lup" "Nes" "Nes.B.04" "baresoil" "15" "17.08.2021" 0 "04" "Nes.04.baresoil" "Nes.04.baresoil.15" 1.391 -0.307560070213718 17 0 "Fabaceae" "legume" "lowland"
"1186" "Sca.col" "Nes" "Nes.B.04" "baresoil" "16" "03.08.2021" 0 "03" "Nes.04.baresoil" "Nes.04.baresoil.16" 1.612 -0.12112219301601 12 0 "Caprifoliaceae" "forb" "lowland"
"1187" "Ses.cae" "Nes" "Nes.B.04" "baresoil" "17" "21.09.2021" 0 "06" "Nes.04.baresoil" "Nes.04.baresoil.17" 1.54276 -0.179533770469265 15 0 "Poacae" "grass" "alpine"
"1188" "Pla.atr" "Nes" "Nes.B.04" "baresoil" "18" "14.07.2021" 0 "02" "Nes.04.baresoil" "Nes.04.baresoil.18" 2.59 0.703928684356653 11 0 "Plantaginaceae" "forb" "alpine"
"1189" "Sca.luc" "Nes" "Nes.B.04" "baresoil" "19" "03.08.2021" 2 "03" "Nes.04.baresoil" "Nes.04.baresoil.19" 1.536 -0.185236576124724 13 0.153846153846154 "Caprifoliaceae" "forb" "alpine"
"1190" "Poa.alp" "Nes" "Nes.B.04" "baresoil" "20" "14.07.2021" 2 "02" "Nes.04.baresoil" "Nes.04.baresoil.20" 0.432 -1.1165823518092 25 0.08 "Poacae" "grass" "alpine"
"1191" "Sca.luc" "Nes" "Nes.B.04" "baresoil" "21" "03.08.2021" 0 "03" "Nes.04.baresoil" "Nes.04.baresoil.21" 1.536 -0.185236576124724 13 0 "Caprifoliaceae" "forb" "alpine"
"1192" "Pla.med" "Nes" "Nes.B.04" "baresoil" "22" "14.07.2021" 2 "02" "Nes.04.baresoil" "Nes.04.baresoil.22" 0.356 -1.18069673491792 24 0.0833333333333333 "Plantaginaceae" "forb" "lowland"
"1193" "Sca.col" "Nes" "Nes.B.04" "baresoil" "23" "03.08.2021" 2 "03" "Nes.04.baresoil" "Nes.04.baresoil.23" 1.612 -0.12112219301601 12 0.166666666666667 "Caprifoliaceae" "forb" "lowland"
"1194" "Bro.ere" "Nes" "Nes.B.04" "baresoil" "24" "14.07.2021" 3 "02" "Nes.04.baresoil" "Nes.04.baresoil.24" 4.418 2.24604832018204 16 0.1875 "Poacae" "grass" "lowland"
"1195" "Ses.cae" "Nes" "Nes.B.04" "baresoil" "25" "14.07.2021" 0 "02" "Nes.04.baresoil" "Nes.04.baresoil.25" 1.54276 -0.179533770469265 15 0 "Poacae" "grass" "alpine"
"1196" "Med.lup" "Nes" "Nes.B.04" "baresoil" "26" "03.08.2021" 0 "03" "Nes.04.baresoil" "Nes.04.baresoil.26" 1.391 -0.307560070213718 17 0 "Fabaceae" "legume" "lowland"
"1197" "Poa.alp" "Nes" "Nes.B.04" "baresoil" "27" "03.08.2021" 0 "03" "Nes.04.baresoil" "Nes.04.baresoil.27" 0.432 -1.1165823518092 25 0 "Poacae" "grass" "alpine"
"1198" "Bra.pin" "Nes" "Nes.B.04" "baresoil" "28" "14.07.2021" 1 "02" "Nes.04.baresoil" "Nes.04.baresoil.28" 2.506 0.633065418815443 13 0.0769230769230769 "Poacae" "grass" "lowland"
"1199" "Pla.med" "Nes" "Nes.B.04" "baresoil" "29" "12.10.2021" 1 "07" "Nes.04.baresoil" "Nes.04.baresoil.29" 0.356 -1.18069673491792 24 0.0416666666666667 "Plantaginaceae" "forb" "lowland"
"1200" "Lot.alp" "Nes" "Nes.B.04" "baresoil" "30" "03.08.2021" 1 "03" "Nes.04.baresoil" "Nes.04.baresoil.30" 1.172 -0.492310726803302 20 0.05 "Fabaceae" "legume" "alpine"
"1201" "Pla.med" "Nes" "Nes.B.04" "fakevege" "01" "17.08.2021" 4 "04" "Nes.04.fakevege" "Nes.04.fakevege.01" 0.356 -1.18069673491792 24 0.166666666666667 "Plantaginaceae" "forb" "lowland"
"1202" "Bra.pin" "Nes" "Nes.B.04" "fakevege" "02" "28.06.2021" 3 "01" "Nes.04.fakevege" "Nes.04.fakevege.02" 2.506 0.633065418815443 13 0.230769230769231 "Poacae" "grass" "lowland"
"1203" "Sca.luc" "Nes" "Nes.B.04" "fakevege" "03" "03.08.2021" 3 "03" "Nes.04.fakevege" "Nes.04.fakevege.03" 1.536 -0.185236576124724 13 0.230769230769231 "Caprifoliaceae" "forb" "alpine"
"1204" "Pla.atr" "Nes" "Nes.B.04" "fakevege" "04" "28.06.2021" 0 "01" "Nes.04.fakevege" "Nes.04.fakevege.04" 2.59 0.703928684356653 11 0 "Plantaginaceae" "forb" "alpine"
"1205" "Sca.col" "Nes" "Nes.B.04" "fakevege" "05" "03.09.2021" 1 "05" "Nes.04.fakevege" "Nes.04.fakevege.05" 1.612 -0.12112219301601 12 0.0833333333333333 "Caprifoliaceae" "forb" "lowland"
"1206" "Lot.alp" "Nes" "Nes.B.04" "fakevege" "06" "03.09.2021" 1 "05" "Nes.04.fakevege" "Nes.04.fakevege.06" 1.172 -0.492310726803302 20 0.05 "Fabaceae" "legume" "alpine"
"1207" "Pla.atr" "Nes" "Nes.B.04" "fakevege" "07" "17.08.2021" 0 "04" "Nes.04.fakevege" "Nes.04.fakevege.07" 2.59 0.703928684356653 11 0 "Plantaginaceae" "forb" "alpine"
"1208" "Med.lup" "Nes" "Nes.B.04" "fakevege" "08" "03.08.2021" 0 "03" "Nes.04.fakevege" "Nes.04.fakevege.08" 1.391 -0.307560070213718 17 0 "Fabaceae" "legume" "lowland"
"1209" "Bro.ere" "Nes" "Nes.B.04" "fakevege" "09" "28.06.2021" 2 "01" "Nes.04.fakevege" "Nes.04.fakevege.09" 4.418 2.24604832018204 16 0.125 "Poacae" "grass" "lowland"
"1210" "Ses.cae" "Nes" "Nes.B.04" "fakevege" "10" "03.08.2021" 0 "03" "Nes.04.fakevege" "Nes.04.fakevege.10" 1.54276 -0.179533770469265 15 0 "Poacae" "grass" "alpine"
"1211" "Bro.ere" "Nes" "Nes.B.04" "fakevege" "11" "28.06.2021" 5 "01" "Nes.04.fakevege" "Nes.04.fakevege.11" 4.418 2.24604832018204 16 0.3125 "Poacae" "grass" "lowland"
"1212" "Poa.alp" "Nes" "Nes.B.04" "fakevege" "12" "28.06.2021" 9 "01" "Nes.04.fakevege" "Nes.04.fakevege.12" 0.432 -1.1165823518092 25 0.36 "Poacae" "grass" "alpine"
"1213" "Lot.alp" "Nes" "Nes.B.04" "fakevege" "13" "14.07.2021" 0 "02" "Nes.04.fakevege" "Nes.04.fakevege.13" 1.172 -0.492310726803302 20 0 "Fabaceae" "legume" "alpine"
"1214" "Bra.pin" "Nes" "Nes.B.04" "fakevege" "14" "28.06.2021" 3 "01" "Nes.04.fakevege" "Nes.04.fakevege.14" 2.506 0.633065418815443 13 0.230769230769231 "Poacae" "grass" "lowland"
"1215" "Med.lup" "Nes" "Nes.B.04" "fakevege" "15" "17.08.2021" 0 "04" "Nes.04.fakevege" "Nes.04.fakevege.15" 1.391 -0.307560070213718 17 0 "Fabaceae" "legume" "lowland"
"1216" "Sca.col" "Nes" "Nes.B.04" "fakevege" "16" "03.08.2021" 1 "03" "Nes.04.fakevege" "Nes.04.fakevege.16" 1.612 -0.12112219301601 12 0.0833333333333333 "Caprifoliaceae" "forb" "lowland"
"1217" "Ses.cae" "Nes" "Nes.B.04" "fakevege" "17" "21.09.2021" 0 "06" "Nes.04.fakevege" "Nes.04.fakevege.17" 1.54276 -0.179533770469265 15 0 "Poacae" "grass" "alpine"
"1218" "Pla.atr" "Nes" "Nes.B.04" "fakevege" "18" "28.06.2021" 1 "01" "Nes.04.fakevege" "Nes.04.fakevege.18" 2.59 0.703928684356653 11 0.0909090909090909 "Plantaginaceae" "forb" "alpine"
"1219" "Sca.luc" "Nes" "Nes.B.04" "fakevege" "19" "03.08.2021" 1 "03" "Nes.04.fakevege" "Nes.04.fakevege.19" 1.536 -0.185236576124724 13 0.0769230769230769 "Caprifoliaceae" "forb" "alpine"
"1220" "Poa.alp" "Nes" "Nes.B.04" "fakevege" "20" "28.06.2021" 8 "01" "Nes.04.fakevege" "Nes.04.fakevege.20" 0.432 -1.1165823518092 25 0.32 "Poacae" "grass" "alpine"
"1221" "Sca.luc" "Nes" "Nes.B.04" "fakevege" "21" "03.08.2021" 1 "03" "Nes.04.fakevege" "Nes.04.fakevege.21" 1.536 -0.185236576124724 13 0.0769230769230769 "Caprifoliaceae" "forb" "alpine"
"1222" "Pla.med" "Nes" "Nes.B.04" "fakevege" "22" "12.10.2021" 0 "07" "Nes.04.fakevege" "Nes.04.fakevege.22" 0.356 -1.18069673491792 24 0 "Plantaginaceae" "forb" "lowland"
"1223" "Sca.col" "Nes" "Nes.B.04" "fakevege" "23" "17.08.2021" 3 "04" "Nes.04.fakevege" "Nes.04.fakevege.23" 1.612 -0.12112219301601 12 0.25 "Caprifoliaceae" "forb" "lowland"
"1224" "Bro.ere" "Nes" "Nes.B.04" "fakevege" "24" "14.07.2021" 3 "02" "Nes.04.fakevege" "Nes.04.fakevege.24" 4.418 2.24604832018204 16 0.1875 "Poacae" "grass" "lowland"
"1225" "Ses.cae" "Nes" "Nes.B.04" "fakevege" "25" "14.07.2021" 0 "02" "Nes.04.fakevege" "Nes.04.fakevege.25" 1.54276 -0.179533770469265 15 0 "Poacae" "grass" "alpine"
"1226" "Med.lup" "Nes" "Nes.B.04" "fakevege" "26" "03.08.2021" 1 "03" "Nes.04.fakevege" "Nes.04.fakevege.26" 1.391 -0.307560070213718 17 0.0588235294117647 "Fabaceae" "legume" "lowland"
"1227" "Poa.alp" "Nes" "Nes.B.04" "fakevege" "27" "28.06.2021" 13 "01" "Nes.04.fakevege" "Nes.04.fakevege.27" 0.432 -1.1165823518092 25 0.52 "Poacae" "grass" "alpine"
"1228" "Bra.pin" "Nes" "Nes.B.04" "fakevege" "28" "17.08.2021" 2 "04" "Nes.04.fakevege" "Nes.04.fakevege.28" 2.506 0.633065418815443 13 0.153846153846154 "Poacae" "grass" "lowland"
"1229" "Pla.med" "Nes" "Nes.B.04" "fakevege" "29" "28.06.2021" 6 "01" "Nes.04.fakevege" "Nes.04.fakevege.29" 0.356 -1.18069673491792 24 0.25 "Plantaginaceae" "forb" "lowland"
"1230" "Lot.alp" "Nes" "Nes.B.04" "fakevege" "30" "21.09.2021" 1 "06" "Nes.04.fakevege" "Nes.04.fakevege.30" 1.172 -0.492310726803302 20 0.05 "Fabaceae" "legume" "alpine"
"1231" "Pla.med" "Nes" "Nes.B.04" "natuvege" "01" "28.06.2021" 1 "01" "Nes.04.natuvege" "Nes.04.natuvege.01" 0.356 -1.18069673491792 24 0.0416666666666667 "Plantaginaceae" "forb" "lowland"
"1232" "Bra.pin" "Nes" "Nes.B.04" "natuvege" "02" "28.06.2021" 1 "01" "Nes.04.natuvege" "Nes.04.natuvege.02" 2.506 0.633065418815443 13 0.0769230769230769 "Poacae" "grass" "lowland"
"1233" "Sca.luc" "Nes" "Nes.B.04" "natuvege" "03" "03.08.2021" 3 "03" "Nes.04.natuvege" "Nes.04.natuvege.03" 1.536 -0.185236576124724 13 0.230769230769231 "Caprifoliaceae" "forb" "alpine"
"1234" "Pla.atr" "Nes" "Nes.B.04" "natuvege" "04" "28.06.2021" 0 "01" "Nes.04.natuvege" "Nes.04.natuvege.04" 2.59 0.703928684356653 11 0 "Plantaginaceae" "forb" "alpine"
"1235" "Sca.col" "Nes" "Nes.B.04" "natuvege" "05" "14.07.2021" 2 "02" "Nes.04.natuvege" "Nes.04.natuvege.05" 1.612 -0.12112219301601 12 0.166666666666667 "Caprifoliaceae" "forb" "lowland"
"1236" "Lot.alp" "Nes" "Nes.B.04" "natuvege" "06" "26.10.2021" 2 "08" "Nes.04.natuvege" "Nes.04.natuvege.06" 1.172 -0.492310726803302 20 0.1 "Fabaceae" "legume" "alpine"
"1237" "Pla.atr" "Nes" "Nes.B.04" "natuvege" "07" "17.08.2021" 0 "04" "Nes.04.natuvege" "Nes.04.natuvege.07" 2.59 0.703928684356653 11 0 "Plantaginaceae" "forb" "alpine"
"1238" "Med.lup" "Nes" "Nes.B.04" "natuvege" "08" "28.06.2021" 1 "01" "Nes.04.natuvege" "Nes.04.natuvege.08" 1.391 -0.307560070213718 17 0.0588235294117647 "Fabaceae" "legume" "lowland"
"1239" "Bro.ere" "Nes" "Nes.B.04" "natuvege" "09" "28.06.2021" 6 "01" "Nes.04.natuvege" "Nes.04.natuvege.09" 4.418 2.24604832018204 16 0.375 "Poacae" "grass" "lowland"
"1240" "Ses.cae" "Nes" "Nes.B.04" "natuvege" "10" "28.06.2021" 1 "01" "Nes.04.natuvege" "Nes.04.natuvege.10" 1.54276 -0.179533770469265 15 0.0666666666666667 "Poacae" "grass" "alpine"
"1241" "Bro.ere" "Nes" "Nes.B.04" "natuvege" "11" "28.06.2021" 0 "01" "Nes.04.natuvege" "Nes.04.natuvege.11" 4.418 2.24604832018204 16 0 "Poacae" "grass" "lowland"
"1242" "Poa.alp" "Nes" "Nes.B.04" "natuvege" "12" "14.07.2021" 0 "02" "Nes.04.natuvege" "Nes.04.natuvege.12" 0.432 -1.1165823518092 25 0 "Poacae" "grass" "alpine"
"1243" "Lot.alp" "Nes" "Nes.B.04" "natuvege" "13" "14.07.2021" 0 "02" "Nes.04.natuvege" "Nes.04.natuvege.13" 1.172 -0.492310726803302 20 0 "Fabaceae" "legume" "alpine"
"1244" "Bra.pin" "Nes" "Nes.B.04" "natuvege" "14" "17.08.2021" 2 "04" "Nes.04.natuvege" "Nes.04.natuvege.14" 2.506 0.633065418815443 13 0.153846153846154 "Poacae" "grass" "lowland"
"1245" "Med.lup" "Nes" "Nes.B.04" "natuvege" "15" "17.08.2021" 0 "04" "Nes.04.natuvege" "Nes.04.natuvege.15" 1.391 -0.307560070213718 17 0 "Fabaceae" "legume" "lowland"
"1246" "Sca.col" "Nes" "Nes.B.04" "natuvege" "16" "03.08.2021" 0 "03" "Nes.04.natuvege" "Nes.04.natuvege.16" 1.612 -0.12112219301601 12 0 "Caprifoliaceae" "forb" "lowland"
"1247" "Ses.cae" "Nes" "Nes.B.04" "natuvege" "17" "12.10.2021" 0 "07" "Nes.04.natuvege" "Nes.04.natuvege.17" 1.54276 -0.179533770469265 15 0 "Poacae" "grass" "alpine"
"1248" "Pla.atr" "Nes" "Nes.B.04" "natuvege" "18" "14.07.2021" 0 "02" "Nes.04.natuvege" "Nes.04.natuvege.18" 2.59 0.703928684356653 11 0 "Plantaginaceae" "forb" "alpine"
"1249" "Sca.luc" "Nes" "Nes.B.04" "natuvege" "19" "03.08.2021" 0 "03" "Nes.04.natuvege" "Nes.04.natuvege.19" 1.536 -0.185236576124724 13 0 "Caprifoliaceae" "forb" "alpine"
"1250" "Poa.alp" "Nes" "Nes.B.04" "natuvege" "20" "28.06.2021" 8 "01" "Nes.04.natuvege" "Nes.04.natuvege.20" 0.432 -1.1165823518092 25 0.32 "Poacae" "grass" "alpine"
"1251" "Sca.luc" "Nes" "Nes.B.04" "natuvege" "21" "14.07.2021" 1 "02" "Nes.04.natuvege" "Nes.04.natuvege.21" 1.536 -0.185236576124724 13 0.0769230769230769 "Caprifoliaceae" "forb" "alpine"
"1252" "Pla.med" "Nes" "Nes.B.04" "natuvege" "22" "12.10.2021" 0 "07" "Nes.04.natuvege" "Nes.04.natuvege.22" 0.356 -1.18069673491792 24 0 "Plantaginaceae" "forb" "lowland"
"1253" "Sca.col" "Nes" "Nes.B.04" "natuvege" "23" "03.09.2021" 1 "05" "Nes.04.natuvege" "Nes.04.natuvege.23" 1.612 -0.12112219301601 12 0.0833333333333333 "Caprifoliaceae" "forb" "lowland"
"1254" "Bro.ere" "Nes" "Nes.B.04" "natuvege" "24" "28.06.2021" 4 "01" "Nes.04.natuvege" "Nes.04.natuvege.24" 4.418 2.24604832018204 16 0.25 "Poacae" "grass" "lowland"
"1255" "Ses.cae" "Nes" "Nes.B.04" "natuvege" "25" "14.07.2021" 0 "02" "Nes.04.natuvege" "Nes.04.natuvege.25" 1.54276 -0.179533770469265 15 0 "Poacae" "grass" "alpine"
"1256" "Med.lup" "Nes" "Nes.B.04" "natuvege" "26" "03.08.2021" 0 "03" "Nes.04.natuvege" "Nes.04.natuvege.26" 1.391 -0.307560070213718 17 0 "Fabaceae" "legume" "lowland"
"1257" "Poa.alp" "Nes" "Nes.B.04" "natuvege" "27" "28.06.2021" 2 "01" "Nes.04.natuvege" "Nes.04.natuvege.27" 0.432 -1.1165823518092 25 0.08 "Poacae" "grass" "alpine"
"1258" "Bra.pin" "Nes" "Nes.B.04" "natuvege" "28" "21.09.2021" 0 "06" "Nes.04.natuvege" "Nes.04.natuvege.28" 2.506 0.633065418815443 13 0 "Poacae" "grass" "lowland"
"1259" "Pla.med" "Nes" "Nes.B.04" "natuvege" "29" "12.10.2021" 0 "07" "Nes.04.natuvege" "Nes.04.natuvege.29" 0.356 -1.18069673491792 24 0 "Plantaginaceae" "forb" "lowland"
"1260" "Lot.alp" "Nes" "Nes.B.04" "natuvege" "30" "21.09.2021" 0 "06" "Nes.04.natuvege" "Nes.04.natuvege.30" 1.172 -0.492310726803302 20 0 "Fabaceae" "legume" "alpine"
"1261" "Pla.med" "Nes" "Nes.B.05" "baresoil" "01" "14.07.2021" 0 "02" "Nes.05.baresoil" "Nes.05.baresoil.01" 0.356 -1.18069673491792 24 0 "Plantaginaceae" "forb" "lowland"
"1262" "Bra.pin" "Nes" "Nes.B.05" "baresoil" "02" "14.07.2021" 0 "02" "Nes.05.baresoil" "Nes.05.baresoil.02" 2.506 0.633065418815443 13 0 "Poacae" "grass" "lowland"
"1263" "Sca.luc" "Nes" "Nes.B.05" "baresoil" "03" "17.08.2021" 1 "04" "Nes.05.baresoil" "Nes.05.baresoil.03" 1.536 -0.185236576124724 13 0.0769230769230769 "Caprifoliaceae" "forb" "alpine"
"1264" "Pla.atr" "Nes" "Nes.B.05" "baresoil" "04" "28.06.2021" 0 "01" "Nes.05.baresoil" "Nes.05.baresoil.04" 2.59 0.703928684356653 11 0 "Plantaginaceae" "forb" "alpine"
"1265" "Sca.col" "Nes" "Nes.B.05" "baresoil" "05" "03.09.2021" 0 "05" "Nes.05.baresoil" "Nes.05.baresoil.05" 1.612 -0.12112219301601 12 0 "Caprifoliaceae" "forb" "lowland"
"1266" "Lot.alp" "Nes" "Nes.B.05" "baresoil" "06" "03.09.2021" 3 "05" "Nes.05.baresoil" "Nes.05.baresoil.06" 1.172 -0.492310726803302 20 0.15 "Fabaceae" "legume" "alpine"
"1267" "Pla.atr" "Nes" "Nes.B.05" "baresoil" "07" "17.08.2021" 0 "04" "Nes.05.baresoil" "Nes.05.baresoil.07" 2.59 0.703928684356653 11 0 "Plantaginaceae" "forb" "alpine"
"1268" "Med.lup" "Nes" "Nes.B.05" "baresoil" "08" "26.10.2021" 0 "08" "Nes.05.baresoil" "Nes.05.baresoil.08" 1.391 -0.307560070213718 17 0 "Fabaceae" "legume" "lowland"
"1269" "Bro.ere" "Nes" "Nes.B.05" "baresoil" "09" "12.10.2021" 0 "07" "Nes.05.baresoil" "Nes.05.baresoil.09" 4.418 2.24604832018204 16 0 "Poacae" "grass" "lowland"
"1270" "Ses.cae" "Nes" "Nes.B.05" "baresoil" "10" "03.08.2021" 0 "03" "Nes.05.baresoil" "Nes.05.baresoil.10" 1.54276 -0.179533770469265 15 0 "Poacae" "grass" "alpine"
"1271" "Bro.ere" "Nes" "Nes.B.05" "baresoil" "11" "26.10.2021" 0 "08" "Nes.05.baresoil" "Nes.05.baresoil.11" 4.418 2.24604832018204 16 0 "Poacae" "grass" "lowland"
"1272" "Poa.alp" "Nes" "Nes.B.05" "baresoil" "12" "14.07.2021" 1 "02" "Nes.05.baresoil" "Nes.05.baresoil.12" 0.432 -1.1165823518092 25 0.04 "Poacae" "grass" "alpine"
"1273" "Lot.alp" "Nes" "Nes.B.05" "baresoil" "13" "03.08.2021" 1 "03" "Nes.05.baresoil" "Nes.05.baresoil.13" 1.172 -0.492310726803302 20 0.05 "Fabaceae" "legume" "alpine"
"1274" "Bra.pin" "Nes" "Nes.B.05" "baresoil" "14" "28.06.2021" 0 "01" "Nes.05.baresoil" "Nes.05.baresoil.14" 2.506 0.633065418815443 13 0 "Poacae" "grass" "lowland"
"1275" "Med.lup" "Nes" "Nes.B.05" "baresoil" "15" "17.08.2021" 0 "04" "Nes.05.baresoil" "Nes.05.baresoil.15" 1.391 -0.307560070213718 17 0 "Fabaceae" "legume" "lowland"
"1276" "Sca.col" "Nes" "Nes.B.05" "baresoil" "16" "14.07.2021" 1 "02" "Nes.05.baresoil" "Nes.05.baresoil.16" 1.612 -0.12112219301601 12 0.0833333333333333 "Caprifoliaceae" "forb" "lowland"
"1277" "Ses.cae" "Nes" "Nes.B.05" "baresoil" "17" "21.09.2021" 0 "06" "Nes.05.baresoil" "Nes.05.baresoil.17" 1.54276 -0.179533770469265 15 0 "Poacae" "grass" "alpine"
"1278" "Pla.atr" "Nes" "Nes.B.05" "baresoil" "18" "03.08.2021" 0 "03" "Nes.05.baresoil" "Nes.05.baresoil.18" 2.59 0.703928684356653 11 0 "Plantaginaceae" "forb" "alpine"
"1279" "Sca.luc" "Nes" "Nes.B.05" "baresoil" "19" "17.08.2021" 0 "04" "Nes.05.baresoil" "Nes.05.baresoil.19" 1.536 -0.185236576124724 13 0 "Caprifoliaceae" "forb" "alpine"
"1280" "Poa.alp" "Nes" "Nes.B.05" "baresoil" "20" "14.07.2021" 3 "02" "Nes.05.baresoil" "Nes.05.baresoil.20" 0.432 -1.1165823518092 25 0.12 "Poacae" "grass" "alpine"
"1281" "Sca.luc" "Nes" "Nes.B.05" "baresoil" "21" "03.08.2021" 2 "03" "Nes.05.baresoil" "Nes.05.baresoil.21" 1.536 -0.185236576124724 13 0.153846153846154 "Caprifoliaceae" "forb" "alpine"
"1282" "Pla.med" "Nes" "Nes.B.05" "baresoil" "22" "12.10.2021" 0 "07" "Nes.05.baresoil" "Nes.05.baresoil.22" 0.356 -1.18069673491792 24 0 "Plantaginaceae" "forb" "lowland"
"1283" "Sca.col" "Nes" "Nes.B.05" "baresoil" "23" "03.08.2021" 1 "03" "Nes.05.baresoil" "Nes.05.baresoil.23" 1.612 -0.12112219301601 12 0.0833333333333333 "Caprifoliaceae" "forb" "lowland"
"1284" "Bro.ere" "Nes" "Nes.B.05" "baresoil" "24" "14.07.2021" 1 "02" "Nes.05.baresoil" "Nes.05.baresoil.24" 4.418 2.24604832018204 16 0.0625 "Poacae" "grass" "lowland"
"1285" "Ses.cae" "Nes" "Nes.B.05" "baresoil" "25" "14.07.2021" 0 "02" "Nes.05.baresoil" "Nes.05.baresoil.25" 1.54276 -0.179533770469265 15 0 "Poacae" "grass" "alpine"
"1286" "Med.lup" "Nes" "Nes.B.05" "baresoil" "26" "03.08.2021" 0 "03" "Nes.05.baresoil" "Nes.05.baresoil.26" 1.391 -0.307560070213718 17 0 "Fabaceae" "legume" "lowland"
"1287" "Poa.alp" "Nes" "Nes.B.05" "baresoil" "27" "03.08.2021" 0 "03" "Nes.05.baresoil" "Nes.05.baresoil.27" 0.432 -1.1165823518092 25 0 "Poacae" "grass" "alpine"
"1288" "Bra.pin" "Nes" "Nes.B.05" "baresoil" "28" "03.08.2021" 2 "03" "Nes.05.baresoil" "Nes.05.baresoil.28" 2.506 0.633065418815443 13 0.153846153846154 "Poacae" "grass" "lowland"
"1289" "Pla.med" "Nes" "Nes.B.05" "baresoil" "29" "14.07.2021" 0 "02" "Nes.05.baresoil" "Nes.05.baresoil.29" 0.356 -1.18069673491792 24 0 "Plantaginaceae" "forb" "lowland"
"1290" "Lot.alp" "Nes" "Nes.B.05" "baresoil" "30" "21.09.2021" 0 "06" "Nes.05.baresoil" "Nes.05.baresoil.30" 1.172 -0.492310726803302 20 0 "Fabaceae" "legume" "alpine"
"1291" "Pla.med" "Nes" "Nes.B.05" "fakevege" "01" "28.06.2021" 5 "01" "Nes.05.fakevege" "Nes.05.fakevege.01" 0.356 -1.18069673491792 24 0.208333333333333 "Plantaginaceae" "forb" "lowland"
"1292" "Bra.pin" "Nes" "Nes.B.05" "fakevege" "02" "03.08.2021" 5 "03" "Nes.05.fakevege" "Nes.05.fakevege.02" 2.506 0.633065418815443 13 0.384615384615385 "Poacae" "grass" "lowland"
"1293" "Sca.luc" "Nes" "Nes.B.05" "fakevege" "03" "03.09.2021" 4 "05" "Nes.05.fakevege" "Nes.05.fakevege.03" 1.536 -0.185236576124724 13 0.307692307692308 "Caprifoliaceae" "forb" "alpine"
"1294" "Pla.atr" "Nes" "Nes.B.05" "fakevege" "04" "28.06.2021" 0 "01" "Nes.05.fakevege" "Nes.05.fakevege.04" 2.59 0.703928684356653 11 0 "Plantaginaceae" "forb" "alpine"
"1295" "Sca.col" "Nes" "Nes.B.05" "fakevege" "05" "03.09.2021" 0 "05" "Nes.05.fakevege" "Nes.05.fakevege.05" 1.612 -0.12112219301601 12 0 "Caprifoliaceae" "forb" "lowland"
"1296" "Lot.alp" "Nes" "Nes.B.05" "fakevege" "06" "17.08.2021" 0 "04" "Nes.05.fakevege" "Nes.05.fakevege.06" 1.172 -0.492310726803302 20 0 "Fabaceae" "legume" "alpine"
"1297" "Pla.atr" "Nes" "Nes.B.05" "fakevege" "07" "17.08.2021" 0 "04" "Nes.05.fakevege" "Nes.05.fakevege.07" 2.59 0.703928684356653 11 0 "Plantaginaceae" "forb" "alpine"
"1298" "Med.lup" "Nes" "Nes.B.05" "fakevege" "08" "14.07.2021" 3 "02" "Nes.05.fakevege" "Nes.05.fakevege.08" 1.391 -0.307560070213718 17 0.176470588235294 "Fabaceae" "legume" "lowland"
"1299" "Bro.ere" "Nes" "Nes.B.05" "fakevege" "09" "28.06.2021" 6 "01" "Nes.05.fakevege" "Nes.05.fakevege.09" 4.418 2.24604832018204 16 0.375 "Poacae" "grass" "lowland"
"1300" "Ses.cae" "Nes" "Nes.B.05" "fakevege" "10" "03.08.2021" 0 "03" "Nes.05.fakevege" "Nes.05.fakevege.10" 1.54276 -0.179533770469265 15 0 "Poacae" "grass" "alpine"
"1301" "Bro.ere" "Nes" "Nes.B.05" "fakevege" "11" "28.06.2021" 12 "01" "Nes.05.fakevege" "Nes.05.fakevege.11" 4.418 2.24604832018204 16 0.75 "Poacae" "grass" "lowland"
"1302" "Poa.alp" "Nes" "Nes.B.05" "fakevege" "12" "28.06.2021" 5 "01" "Nes.05.fakevege" "Nes.05.fakevege.12" 0.432 -1.1165823518092 25 0.2 "Poacae" "grass" "alpine"
"1303" "Lot.alp" "Nes" "Nes.B.05" "fakevege" "13" "28.06.2021" 0 "01" "Nes.05.fakevege" "Nes.05.fakevege.13" 1.172 -0.492310726803302 20 0 "Fabaceae" "legume" "alpine"
"1304" "Bra.pin" "Nes" "Nes.B.05" "fakevege" "14" "03.09.2021" 5 "05" "Nes.05.fakevege" "Nes.05.fakevege.14" 2.506 0.633065418815443 13 0.384615384615385 "Poacae" "grass" "lowland"
"1305" "Med.lup" "Nes" "Nes.B.05" "fakevege" "15" "17.08.2021" 0 "04" "Nes.05.fakevege" "Nes.05.fakevege.15" 1.391 -0.307560070213718 17 0 "Fabaceae" "legume" "lowland"
"1306" "Sca.col" "Nes" "Nes.B.05" "fakevege" "16" "03.08.2021" 0 "03" "Nes.05.fakevege" "Nes.05.fakevege.16" 1.612 -0.12112219301601 12 0 "Caprifoliaceae" "forb" "lowland"
"1307" "Ses.cae" "Nes" "Nes.B.05" "fakevege" "17" "14.07.2021" 2 "02" "Nes.05.fakevege" "Nes.05.fakevege.17" 1.54276 -0.179533770469265 15 0.133333333333333 "Poacae" "grass" "alpine"
"1308" "Pla.atr" "Nes" "Nes.B.05" "fakevege" "18" "14.07.2021" 0 "02" "Nes.05.fakevege" "Nes.05.fakevege.18" 2.59 0.703928684356653 11 0 "Plantaginaceae" "forb" "alpine"
"1309" "Sca.luc" "Nes" "Nes.B.05" "fakevege" "19" "03.08.2021" 1 "03" "Nes.05.fakevege" "Nes.05.fakevege.19" 1.536 -0.185236576124724 13 0.0769230769230769 "Caprifoliaceae" "forb" "alpine"
"1310" "Poa.alp" "Nes" "Nes.B.05" "fakevege" "20" "12.10.2021" 0 "07" "Nes.05.fakevege" "Nes.05.fakevege.20" 0.432 -1.1165823518092 25 0 "Poacae" "grass" "alpine"
"1311" "Sca.luc" "Nes" "Nes.B.05" "fakevege" "21" "14.07.2021" 3 "02" "Nes.05.fakevege" "Nes.05.fakevege.21" 1.536 -0.185236576124724 13 0.230769230769231 "Caprifoliaceae" "forb" "alpine"
"1312" "Pla.med" "Nes" "Nes.B.05" "fakevege" "22" "28.06.2021" 3 "01" "Nes.05.fakevege" "Nes.05.fakevege.22" 0.356 -1.18069673491792 24 0.125 "Plantaginaceae" "forb" "lowland"
"1313" "Sca.col" "Nes" "Nes.B.05" "fakevege" "23" "28.06.2021" 1 "01" "Nes.05.fakevege" "Nes.05.fakevege.23" 1.612 -0.12112219301601 12 0.0833333333333333 "Caprifoliaceae" "forb" "lowland"
"1314" "Bro.ere" "Nes" "Nes.B.05" "fakevege" "24" "28.06.2021" 6 "01" "Nes.05.fakevege" "Nes.05.fakevege.24" 4.418 2.24604832018204 16 0.375 "Poacae" "grass" "lowland"
"1315" "Ses.cae" "Nes" "Nes.B.05" "fakevege" "25" "14.07.2021" 0 "02" "Nes.05.fakevege" "Nes.05.fakevege.25" 1.54276 -0.179533770469265 15 0 "Poacae" "grass" "alpine"
"1316" "Med.lup" "Nes" "Nes.B.05" "fakevege" "26" "03.08.2021" 0 "03" "Nes.05.fakevege" "Nes.05.fakevege.26" 1.391 -0.307560070213718 17 0 "Fabaceae" "legume" "lowland"
"1317" "Poa.alp" "Nes" "Nes.B.05" "fakevege" "27" "28.06.2021" 3 "01" "Nes.05.fakevege" "Nes.05.fakevege.27" 0.432 -1.1165823518092 25 0.12 "Poacae" "grass" "alpine"
"1318" "Bra.pin" "Nes" "Nes.B.05" "fakevege" "28" "12.10.2021" 4 "07" "Nes.05.fakevege" "Nes.05.fakevege.28" 2.506 0.633065418815443 13 0.307692307692308 "Poacae" "grass" "lowland"
"1319" "Pla.med" "Nes" "Nes.B.05" "fakevege" "29" "28.06.2021" 4 "01" "Nes.05.fakevege" "Nes.05.fakevege.29" 0.356 -1.18069673491792 24 0.166666666666667 "Plantaginaceae" "forb" "lowland"
"1320" "Lot.alp" "Nes" "Nes.B.05" "fakevege" "30" "14.07.2021" 1 "02" "Nes.05.fakevege" "Nes.05.fakevege.30" 1.172 -0.492310726803302 20 0.05 "Fabaceae" "legume" "alpine"
"1321" "Pla.med" "Nes" "Nes.B.05" "natuvege" "01" "03.08.2021" 2 "03" "Nes.05.natuvege" "Nes.05.natuvege.01" 0.356 -1.18069673491792 24 0.0833333333333333 "Plantaginaceae" "forb" "lowland"
"1322" "Bra.pin" "Nes" "Nes.B.05" "natuvege" "02" "03.08.2021" 1 "03" "Nes.05.natuvege" "Nes.05.natuvege.02" 2.506 0.633065418815443 13 0.0769230769230769 "Poacae" "grass" "lowland"
"1323" "Sca.luc" "Nes" "Nes.B.05" "natuvege" "03" "14.07.2021" 2 "02" "Nes.05.natuvege" "Nes.05.natuvege.03" 1.536 -0.185236576124724 13 0.153846153846154 "Caprifoliaceae" "forb" "alpine"
"1324" "Pla.atr" "Nes" "Nes.B.05" "natuvege" "04" "28.06.2021" 0 "01" "Nes.05.natuvege" "Nes.05.natuvege.04" 2.59 0.703928684356653 11 0 "Plantaginaceae" "forb" "alpine"
"1325" "Sca.col" "Nes" "Nes.B.05" "natuvege" "05" "03.09.2021" 0 "05" "Nes.05.natuvege" "Nes.05.natuvege.05" 1.612 -0.12112219301601 12 0 "Caprifoliaceae" "forb" "lowland"
"1326" "Lot.alp" "Nes" "Nes.B.05" "natuvege" "06" "17.08.2021" 0 "04" "Nes.05.natuvege" "Nes.05.natuvege.06" 1.172 -0.492310726803302 20 0 "Fabaceae" "legume" "alpine"
"1327" "Pla.atr" "Nes" "Nes.B.05" "natuvege" "07" "17.08.2021" 0 "04" "Nes.05.natuvege" "Nes.05.natuvege.07" 2.59 0.703928684356653 11 0 "Plantaginaceae" "forb" "alpine"
"1328" "Med.lup" "Nes" "Nes.B.05" "natuvege" "08" "12.10.2021" 0 "07" "Nes.05.natuvege" "Nes.05.natuvege.08" 1.391 -0.307560070213718 17 0 "Fabaceae" "legume" "lowland"
"1329" "Bro.ere" "Nes" "Nes.B.05" "natuvege" "09" "28.06.2021" 2 "01" "Nes.05.natuvege" "Nes.05.natuvege.09" 4.418 2.24604832018204 16 0.125 "Poacae" "grass" "lowland"
"1330" "Ses.cae" "Nes" "Nes.B.05" "natuvege" "10" "03.08.2021" 0 "03" "Nes.05.natuvege" "Nes.05.natuvege.10" 1.54276 -0.179533770469265 15 0 "Poacae" "grass" "alpine"
"1331" "Bro.ere" "Nes" "Nes.B.05" "natuvege" "11" "28.06.2021" 4 "01" "Nes.05.natuvege" "Nes.05.natuvege.11" 4.418 2.24604832018204 16 0.25 "Poacae" "grass" "lowland"
"1332" "Poa.alp" "Nes" "Nes.B.05" "natuvege" "12" "14.07.2021" 0 "02" "Nes.05.natuvege" "Nes.05.natuvege.12" 0.432 -1.1165823518092 25 0 "Poacae" "grass" "alpine"
"1333" "Lot.alp" "Nes" "Nes.B.05" "natuvege" "13" "28.06.2021" 1 "01" "Nes.05.natuvege" "Nes.05.natuvege.13" 1.172 -0.492310726803302 20 0.05 "Fabaceae" "legume" "alpine"
"1334" "Bra.pin" "Nes" "Nes.B.05" "natuvege" "14" "03.08.2021" 5 "03" "Nes.05.natuvege" "Nes.05.natuvege.14" 2.506 0.633065418815443 13 0.384615384615385 "Poacae" "grass" "lowland"
"1335" "Med.lup" "Nes" "Nes.B.05" "natuvege" "15" "17.08.2021" 0 "04" "Nes.05.natuvege" "Nes.05.natuvege.15" 1.391 -0.307560070213718 17 0 "Fabaceae" "legume" "lowland"
"1336" "Sca.col" "Nes" "Nes.B.05" "natuvege" "16" "03.08.2021" 0 "03" "Nes.05.natuvege" "Nes.05.natuvege.16" 1.612 -0.12112219301601 12 0 "Caprifoliaceae" "forb" "lowland"
"1337" "Ses.cae" "Nes" "Nes.B.05" "natuvege" "17" "21.09.2021" 0 "06" "Nes.05.natuvege" "Nes.05.natuvege.17" 1.54276 -0.179533770469265 15 0 "Poacae" "grass" "alpine"
"1338" "Pla.atr" "Nes" "Nes.B.05" "natuvege" "18" "14.07.2021" 0 "02" "Nes.05.natuvege" "Nes.05.natuvege.18" 2.59 0.703928684356653 11 0 "Plantaginaceae" "forb" "alpine"
"1339" "Sca.luc" "Nes" "Nes.B.05" "natuvege" "19" "03.08.2021" 0 "03" "Nes.05.natuvege" "Nes.05.natuvege.19" 1.536 -0.185236576124724 13 0 "Caprifoliaceae" "forb" "alpine"
"1340" "Poa.alp" "Nes" "Nes.B.05" "natuvege" "20" "28.06.2021" 3 "01" "Nes.05.natuvege" "Nes.05.natuvege.20" 0.432 -1.1165823518092 25 0.12 "Poacae" "grass" "alpine"
"1341" "Sca.luc" "Nes" "Nes.B.05" "natuvege" "21" "03.08.2021" 0 "03" "Nes.05.natuvege" "Nes.05.natuvege.21" 1.536 -0.185236576124724 13 0 "Caprifoliaceae" "forb" "alpine"
"1342" "Pla.med" "Nes" "Nes.B.05" "natuvege" "22" "28.06.2021" 3 "01" "Nes.05.natuvege" "Nes.05.natuvege.22" 0.356 -1.18069673491792 24 0.125 "Plantaginaceae" "forb" "lowland"
"1343" "Sca.col" "Nes" "Nes.B.05" "natuvege" "23" "03.08.2021" 0 "03" "Nes.05.natuvege" "Nes.05.natuvege.23" 1.612 -0.12112219301601 12 0 "Caprifoliaceae" "forb" "lowland"
"1344" "Bro.ere" "Nes" "Nes.B.05" "natuvege" "24" "28.06.2021" 4 "01" "Nes.05.natuvege" "Nes.05.natuvege.24" 4.418 2.24604832018204 16 0.25 "Poacae" "grass" "lowland"
"1345" "Ses.cae" "Nes" "Nes.B.05" "natuvege" "25" "14.07.2021" 0 "02" "Nes.05.natuvege" "Nes.05.natuvege.25" 1.54276 -0.179533770469265 15 0 "Poacae" "grass" "alpine"
"1346" "Med.lup" "Nes" "Nes.B.05" "natuvege" "26" "28.06.2021" 1 "01" "Nes.05.natuvege" "Nes.05.natuvege.26" 1.391 -0.307560070213718 17 0.0588235294117647 "Fabaceae" "legume" "lowland"
"1347" "Poa.alp" "Nes" "Nes.B.05" "natuvege" "27" "28.06.2021" 1 "01" "Nes.05.natuvege" "Nes.05.natuvege.27" 0.432 -1.1165823518092 25 0.04 "Poacae" "grass" "alpine"
"1348" "Bra.pin" "Nes" "Nes.B.05" "natuvege" "28" "03.08.2021" 2 "03" "Nes.05.natuvege" "Nes.05.natuvege.28" 2.506 0.633065418815443 13 0.153846153846154 "Poacae" "grass" "lowland"
"1349" "Pla.med" "Nes" "Nes.B.05" "natuvege" "29" "14.07.2021" 0 "02" "Nes.05.natuvege" "Nes.05.natuvege.29" 0.356 -1.18069673491792 24 0 "Plantaginaceae" "forb" "lowland"
"1350" "Lot.alp" "Nes" "Nes.B.05" "natuvege" "30" "21.09.2021" 0 "06" "Nes.05.natuvege" "Nes.05.natuvege.30" 1.172 -0.492310726803302 20 0 "Fabaceae" "legume" "alpine"
"1351" "Pla.med" "Nes" "Nes.B.06" "baresoil" "01" "14.07.2021" 1 "02" "Nes.06.baresoil" "Nes.06.baresoil.01" 0.356 -1.18069673491792 24 0.0416666666666667 "Plantaginaceae" "forb" "lowland"
"1352" "Bra.pin" "Nes" "Nes.B.06" "baresoil" "02" "14.07.2021" 1 "02" "Nes.06.baresoil" "Nes.06.baresoil.02" 2.506 0.633065418815443 13 0.0769230769230769 "Poacae" "grass" "lowland"
"1353" "Sca.luc" "Nes" "Nes.B.06" "baresoil" "03" "17.08.2021" 1 "04" "Nes.06.baresoil" "Nes.06.baresoil.03" 1.536 -0.185236576124724 13 0.0769230769230769 "Caprifoliaceae" "forb" "alpine"
"1354" "Pla.atr" "Nes" "Nes.B.06" "baresoil" "04" "14.07.2021" 0 "02" "Nes.06.baresoil" "Nes.06.baresoil.04" 2.59 0.703928684356653 11 0 "Plantaginaceae" "forb" "alpine"
"1355" "Sca.col" "Nes" "Nes.B.06" "baresoil" "05" "03.09.2021" 0 "05" "Nes.06.baresoil" "Nes.06.baresoil.05" 1.612 -0.12112219301601 12 0 "Caprifoliaceae" "forb" "lowland"
"1356" "Lot.alp" "Nes" "Nes.B.06" "baresoil" "06" "12.10.2021" 1 "07" "Nes.06.baresoil" "Nes.06.baresoil.06" 1.172 -0.492310726803302 20 0.05 "Fabaceae" "legume" "alpine"
"1357" "Pla.atr" "Nes" "Nes.B.06" "baresoil" "07" "17.08.2021" 0 "04" "Nes.06.baresoil" "Nes.06.baresoil.07" 2.59 0.703928684356653 11 0 "Plantaginaceae" "forb" "alpine"
"1358" "Med.lup" "Nes" "Nes.B.06" "baresoil" "08" "03.08.2021" 2 "03" "Nes.06.baresoil" "Nes.06.baresoil.08" 1.391 -0.307560070213718 17 0.117647058823529 "Fabaceae" "legume" "lowland"
"1359" "Bro.ere" "Nes" "Nes.B.06" "baresoil" "09" "12.10.2021" 0 "07" "Nes.06.baresoil" "Nes.06.baresoil.09" 4.418 2.24604832018204 16 0 "Poacae" "grass" "lowland"
"1360" "Ses.cae" "Nes" "Nes.B.06" "baresoil" "10" "03.08.2021" 0 "03" "Nes.06.baresoil" "Nes.06.baresoil.10" 1.54276 -0.179533770469265 15 0 "Poacae" "grass" "alpine"
"1361" "Bro.ere" "Nes" "Nes.B.06" "baresoil" "11" "26.10.2021" 1 "08" "Nes.06.baresoil" "Nes.06.baresoil.11" 4.418 2.24604832018204 16 0.0625 "Poacae" "grass" "lowland"
"1362" "Poa.alp" "Nes" "Nes.B.06" "baresoil" "12" "14.07.2021" 3 "02" "Nes.06.baresoil" "Nes.06.baresoil.12" 0.432 -1.1165823518092 25 0.12 "Poacae" "grass" "alpine"
"1363" "Lot.alp" "Nes" "Nes.B.06" "baresoil" "13" "28.06.2021" 0 "01" "Nes.06.baresoil" "Nes.06.baresoil.13" 1.172 -0.492310726803302 20 0 "Fabaceae" "legume" "alpine"
"1364" "Bra.pin" "Nes" "Nes.B.06" "baresoil" "14" "28.06.2021" 0 "01" "Nes.06.baresoil" "Nes.06.baresoil.14" 2.506 0.633065418815443 13 0 "Poacae" "grass" "lowland"
"1365" "Med.lup" "Nes" "Nes.B.06" "baresoil" "15" "17.08.2021" 0 "04" "Nes.06.baresoil" "Nes.06.baresoil.15" 1.391 -0.307560070213718 17 0 "Fabaceae" "legume" "lowland"
"1366" "Sca.col" "Nes" "Nes.B.06" "baresoil" "16" "03.08.2021" 0 "03" "Nes.06.baresoil" "Nes.06.baresoil.16" 1.612 -0.12112219301601 12 0 "Caprifoliaceae" "forb" "lowland"
"1367" "Ses.cae" "Nes" "Nes.B.06" "baresoil" "17" "21.09.2021" 0 "06" "Nes.06.baresoil" "Nes.06.baresoil.17" 1.54276 -0.179533770469265 15 0 "Poacae" "grass" "alpine"
"1368" "Pla.atr" "Nes" "Nes.B.06" "baresoil" "18" "26.10.2021" 0 "08" "Nes.06.baresoil" "Nes.06.baresoil.18" 2.59 0.703928684356653 11 0 "Plantaginaceae" "forb" "alpine"
"1369" "Sca.luc" "Nes" "Nes.B.06" "baresoil" "19" "17.08.2021" 0 "04" "Nes.06.baresoil" "Nes.06.baresoil.19" 1.536 -0.185236576124724 13 0 "Caprifoliaceae" "forb" "alpine"
"1370" "Poa.alp" "Nes" "Nes.B.06" "baresoil" "20" "12.10.2021" 0 "07" "Nes.06.baresoil" "Nes.06.baresoil.20" 0.432 -1.1165823518092 25 0 "Poacae" "grass" "alpine"
"1371" "Sca.luc" "Nes" "Nes.B.06" "baresoil" "21" "14.07.2021" 1 "02" "Nes.06.baresoil" "Nes.06.baresoil.21" 1.536 -0.185236576124724 13 0.0769230769230769 "Caprifoliaceae" "forb" "alpine"
"1372" "Pla.med" "Nes" "Nes.B.06" "baresoil" "22" "12.10.2021" 0 "07" "Nes.06.baresoil" "Nes.06.baresoil.22" 0.356 -1.18069673491792 24 0 "Plantaginaceae" "forb" "lowland"
"1373" "Sca.col" "Nes" "Nes.B.06" "baresoil" "23" "03.08.2021" 0 "03" "Nes.06.baresoil" "Nes.06.baresoil.23" 1.612 -0.12112219301601 12 0 "Caprifoliaceae" "forb" "lowland"
"1374" "Bro.ere" "Nes" "Nes.B.06" "baresoil" "24" "14.07.2021" 1 "02" "Nes.06.baresoil" "Nes.06.baresoil.24" 4.418 2.24604832018204 16 0.0625 "Poacae" "grass" "lowland"
"1375" "Ses.cae" "Nes" "Nes.B.06" "baresoil" "25" "14.07.2021" 0 "02" "Nes.06.baresoil" "Nes.06.baresoil.25" 1.54276 -0.179533770469265 15 0 "Poacae" "grass" "alpine"
"1376" "Med.lup" "Nes" "Nes.B.06" "baresoil" "26" "03.08.2021" 0 "03" "Nes.06.baresoil" "Nes.06.baresoil.26" 1.391 -0.307560070213718 17 0 "Fabaceae" "legume" "lowland"
"1377" "Poa.alp" "Nes" "Nes.B.06" "baresoil" "27" "03.08.2021" 0 "03" "Nes.06.baresoil" "Nes.06.baresoil.27" 0.432 -1.1165823518092 25 0 "Poacae" "grass" "alpine"
"1378" "Bra.pin" "Nes" "Nes.B.06" "baresoil" "28" "14.07.2021" 1 "02" "Nes.06.baresoil" "Nes.06.baresoil.28" 2.506 0.633065418815443 13 0.0769230769230769 "Poacae" "grass" "lowland"
"1379" "Pla.med" "Nes" "Nes.B.06" "baresoil" "29" "28.06.2021" 1 "01" "Nes.06.baresoil" "Nes.06.baresoil.29" 0.356 -1.18069673491792 24 0.0416666666666667 "Plantaginaceae" "forb" "lowland"
"1380" "Lot.alp" "Nes" "Nes.B.06" "baresoil" "30" "03.09.2021" 0 "05" "Nes.06.baresoil" "Nes.06.baresoil.30" 1.172 -0.492310726803302 20 0 "Fabaceae" "legume" "alpine"
"1381" "Pla.med" "Nes" "Nes.B.06" "fakevege" "01" "03.09.2021" 4 "05" "Nes.06.fakevege" "Nes.06.fakevege.01" 0.356 -1.18069673491792 24 0.166666666666667 "Plantaginaceae" "forb" "lowland"
"1382" "Bra.pin" "Nes" "Nes.B.06" "fakevege" "02" "14.07.2021" 0 "02" "Nes.06.fakevege" "Nes.06.fakevege.02" 2.506 0.633065418815443 13 0 "Poacae" "grass" "lowland"
"1383" "Sca.luc" "Nes" "Nes.B.06" "fakevege" "03" "17.08.2021" 1 "04" "Nes.06.fakevege" "Nes.06.fakevege.03" 1.536 -0.185236576124724 13 0.0769230769230769 "Caprifoliaceae" "forb" "alpine"
"1384" "Pla.atr" "Nes" "Nes.B.06" "fakevege" "04" "14.07.2021" 1 "02" "Nes.06.fakevege" "Nes.06.fakevege.04" 2.59 0.703928684356653 11 0.0909090909090909 "Plantaginaceae" "forb" "alpine"
"1385" "Sca.col" "Nes" "Nes.B.06" "fakevege" "05" "28.06.2021" 2 "01" "Nes.06.fakevege" "Nes.06.fakevege.05" 1.612 -0.12112219301601 12 0.166666666666667 "Caprifoliaceae" "forb" "lowland"
"1386" "Lot.alp" "Nes" "Nes.B.06" "fakevege" "06" "17.08.2021" 2 "04" "Nes.06.fakevege" "Nes.06.fakevege.06" 1.172 -0.492310726803302 20 0.1 "Fabaceae" "legume" "alpine"
"1387" "Pla.atr" "Nes" "Nes.B.06" "fakevege" "07" "17.08.2021" 0 "04" "Nes.06.fakevege" "Nes.06.fakevege.07" 2.59 0.703928684356653 11 0 "Plantaginaceae" "forb" "alpine"
"1388" "Med.lup" "Nes" "Nes.B.06" "fakevege" "08" "03.09.2021" 1 "05" "Nes.06.fakevege" "Nes.06.fakevege.08" 1.391 -0.307560070213718 17 0.0588235294117647 "Fabaceae" "legume" "lowland"
"1389" "Bro.ere" "Nes" "Nes.B.06" "fakevege" "09" "28.06.2021" 10 "01" "Nes.06.fakevege" "Nes.06.fakevege.09" 4.418 2.24604832018204 16 0.625 "Poacae" "grass" "lowland"
"1390" "Ses.cae" "Nes" "Nes.B.06" "fakevege" "10" "28.06.2021" 1 "01" "Nes.06.fakevege" "Nes.06.fakevege.10" 1.54276 -0.179533770469265 15 0.0666666666666667 "Poacae" "grass" "alpine"
"1391" "Bro.ere" "Nes" "Nes.B.06" "fakevege" "11" "28.06.2021" 3 "01" "Nes.06.fakevege" "Nes.06.fakevege.11" 4.418 2.24604832018204 16 0.1875 "Poacae" "grass" "lowland"
"1392" "Poa.alp" "Nes" "Nes.B.06" "fakevege" "12" "28.06.2021" 7 "01" "Nes.06.fakevege" "Nes.06.fakevege.12" 0.432 -1.1165823518092 25 0.28 "Poacae" "grass" "alpine"
"1393" "Lot.alp" "Nes" "Nes.B.06" "fakevege" "13" "28.06.2021" 1 "01" "Nes.06.fakevege" "Nes.06.fakevege.13" 1.172 -0.492310726803302 20 0.05 "Fabaceae" "legume" "alpine"
"1394" "Bra.pin" "Nes" "Nes.B.06" "fakevege" "14" "12.10.2021" 6 "07" "Nes.06.fakevege" "Nes.06.fakevege.14" 2.506 0.633065418815443 13 0.461538461538462 "Poacae" "grass" "lowland"
"1395" "Med.lup" "Nes" "Nes.B.06" "fakevege" "15" "17.08.2021" 2 "04" "Nes.06.fakevege" "Nes.06.fakevege.15" 1.391 -0.307560070213718 17 0.117647058823529 "Fabaceae" "legume" "lowland"
"1396" "Sca.col" "Nes" "Nes.B.06" "fakevege" "16" "28.06.2021" 1 "01" "Nes.06.fakevege" "Nes.06.fakevege.16" 1.612 -0.12112219301601 12 0.0833333333333333 "Caprifoliaceae" "forb" "lowland"
"1397" "Ses.cae" "Nes" "Nes.B.06" "fakevege" "17" "21.09.2021" 0 "06" "Nes.06.fakevege" "Nes.06.fakevege.17" 1.54276 -0.179533770469265 15 0 "Poacae" "grass" "alpine"
"1398" "Pla.atr" "Nes" "Nes.B.06" "fakevege" "18" "03.08.2021" 0 "03" "Nes.06.fakevege" "Nes.06.fakevege.18" 2.59 0.703928684356653 11 0 "Plantaginaceae" "forb" "alpine"
"1399" "Sca.luc" "Nes" "Nes.B.06" "fakevege" "19" "03.08.2021" 3 "03" "Nes.06.fakevege" "Nes.06.fakevege.19" 1.536 -0.185236576124724 13 0.230769230769231 "Caprifoliaceae" "forb" "alpine"
"1400" "Poa.alp" "Nes" "Nes.B.06" "fakevege" "20" "03.08.2021" 24 "03" "Nes.06.fakevege" "Nes.06.fakevege.20" 0.432 -1.1165823518092 25 0.96 "Poacae" "grass" "alpine"
"1401" "Sca.luc" "Nes" "Nes.B.06" "fakevege" "21" "03.08.2021" 3 "03" "Nes.06.fakevege" "Nes.06.fakevege.21" 1.536 -0.185236576124724 13 0.230769230769231 "Caprifoliaceae" "forb" "alpine"
"1402" "Pla.med" "Nes" "Nes.B.06" "fakevege" "22" "28.06.2021" 2 "01" "Nes.06.fakevege" "Nes.06.fakevege.22" 0.356 -1.18069673491792 24 0.0833333333333333 "Plantaginaceae" "forb" "lowland"
"1403" "Sca.col" "Nes" "Nes.B.06" "fakevege" "23" "03.08.2021" 1 "03" "Nes.06.fakevege" "Nes.06.fakevege.23" 1.612 -0.12112219301601 12 0.0833333333333333 "Caprifoliaceae" "forb" "lowland"
"1404" "Bro.ere" "Nes" "Nes.B.06" "fakevege" "24" "03.09.2021" 16 "05" "Nes.06.fakevege" "Nes.06.fakevege.24" 4.418 2.24604832018204 16 1 "Poacae" "grass" "lowland"
"1405" "Ses.cae" "Nes" "Nes.B.06" "fakevege" "25" "14.07.2021" 0 "02" "Nes.06.fakevege" "Nes.06.fakevege.25" 1.54276 -0.179533770469265 15 0 "Poacae" "grass" "alpine"
"1406" "Med.lup" "Nes" "Nes.B.06" "fakevege" "26" "12.10.2021" 1 "07" "Nes.06.fakevege" "Nes.06.fakevege.26" 1.391 -0.307560070213718 17 0.0588235294117647 "Fabaceae" "legume" "lowland"
"1407" "Poa.alp" "Nes" "Nes.B.06" "fakevege" "27" "03.08.2021" 6 "03" "Nes.06.fakevege" "Nes.06.fakevege.27" 0.432 -1.1165823518092 25 0.24 "Poacae" "grass" "alpine"
"1408" "Bra.pin" "Nes" "Nes.B.06" "fakevege" "28" "21.09.2021" 3 "06" "Nes.06.fakevege" "Nes.06.fakevege.28" 2.506 0.633065418815443 13 0.230769230769231 "Poacae" "grass" "lowland"
"1409" "Pla.med" "Nes" "Nes.B.06" "fakevege" "29" "03.09.2021" 0 "05" "Nes.06.fakevege" "Nes.06.fakevege.29" 0.356 -1.18069673491792 24 0 "Plantaginaceae" "forb" "lowland"
"1410" "Lot.alp" "Nes" "Nes.B.06" "fakevege" "30" "21.09.2021" 0 "06" "Nes.06.fakevege" "Nes.06.fakevege.30" 1.172 -0.492310726803302 20 0 "Fabaceae" "legume" "alpine"
"1411" "Pla.med" "Nes" "Nes.B.06" "natuvege" "01" "14.07.2021" 0 "02" "Nes.06.natuvege" "Nes.06.natuvege.01" 0.356 -1.18069673491792 24 0 "Plantaginaceae" "forb" "lowland"
"1412" "Bra.pin" "Nes" "Nes.B.06" "natuvege" "02" "14.07.2021" 2 "02" "Nes.06.natuvege" "Nes.06.natuvege.02" 2.506 0.633065418815443 13 0.153846153846154 "Poacae" "grass" "lowland"
"1413" "Sca.luc" "Nes" "Nes.B.06" "natuvege" "03" "14.07.2021" 2 "02" "Nes.06.natuvege" "Nes.06.natuvege.03" 1.536 -0.185236576124724 13 0.153846153846154 "Caprifoliaceae" "forb" "alpine"
"1414" "Pla.atr" "Nes" "Nes.B.06" "natuvege" "04" "14.07.2021" 0 "02" "Nes.06.natuvege" "Nes.06.natuvege.04" 2.59 0.703928684356653 11 0 "Plantaginaceae" "forb" "alpine"
"1415" "Sca.col" "Nes" "Nes.B.06" "natuvege" "05" "14.07.2021" 1 "02" "Nes.06.natuvege" "Nes.06.natuvege.05" 1.612 -0.12112219301601 12 0.0833333333333333 "Caprifoliaceae" "forb" "lowland"
"1416" "Lot.alp" "Nes" "Nes.B.06" "natuvege" "06" "03.09.2021" 1 "05" "Nes.06.natuvege" "Nes.06.natuvege.06" 1.172 -0.492310726803302 20 0.05 "Fabaceae" "legume" "alpine"
"1417" "Pla.atr" "Nes" "Nes.B.06" "natuvege" "07" "28.06.2021" 1 "01" "Nes.06.natuvege" "Nes.06.natuvege.07" 2.59 0.703928684356653 11 0.0909090909090909 "Plantaginaceae" "forb" "alpine"
"1418" "Med.lup" "Nes" "Nes.B.06" "natuvege" "08" "26.10.2021" 0 "08" "Nes.06.natuvege" "Nes.06.natuvege.08" 1.391 -0.307560070213718 17 0 "Fabaceae" "legume" "lowland"
"1419" "Bro.ere" "Nes" "Nes.B.06" "natuvege" "09" "12.10.2021" 2 "07" "Nes.06.natuvege" "Nes.06.natuvege.09" 4.418 2.24604832018204 16 0.125 "Poacae" "grass" "lowland"
"1420" "Ses.cae" "Nes" "Nes.B.06" "natuvege" "10" "14.07.2021" 1 "02" "Nes.06.natuvege" "Nes.06.natuvege.10" 1.54276 -0.179533770469265 15 0.0666666666666667 "Poacae" "grass" "alpine"
"1421" "Bro.ere" "Nes" "Nes.B.06" "natuvege" "11" "28.06.2021" 3 "01" "Nes.06.natuvege" "Nes.06.natuvege.11" 4.418 2.24604832018204 16 0.1875 "Poacae" "grass" "lowland"
"1422" "Poa.alp" "Nes" "Nes.B.06" "natuvege" "12" "14.07.2021" 0 "02" "Nes.06.natuvege" "Nes.06.natuvege.12" 0.432 -1.1165823518092 25 0 "Poacae" "grass" "alpine"
"1423" "Lot.alp" "Nes" "Nes.B.06" "natuvege" "13" "28.06.2021" 0 "01" "Nes.06.natuvege" "Nes.06.natuvege.13" 1.172 -0.492310726803302 20 0 "Fabaceae" "legume" "alpine"
"1424" "Bra.pin" "Nes" "Nes.B.06" "natuvege" "14" "28.06.2021" 0 "01" "Nes.06.natuvege" "Nes.06.natuvege.14" 2.506 0.633065418815443 13 0 "Poacae" "grass" "lowland"
"1425" "Med.lup" "Nes" "Nes.B.06" "natuvege" "15" "28.06.2021" 1 "01" "Nes.06.natuvege" "Nes.06.natuvege.15" 1.391 -0.307560070213718 17 0.0588235294117647 "Fabaceae" "legume" "lowland"
"1426" "Sca.col" "Nes" "Nes.B.06" "natuvege" "16" "03.08.2021" 1 "03" "Nes.06.natuvege" "Nes.06.natuvege.16" 1.612 -0.12112219301601 12 0.0833333333333333 "Caprifoliaceae" "forb" "lowland"
"1427" "Ses.cae" "Nes" "Nes.B.06" "natuvege" "17" "21.09.2021" 0 "06" "Nes.06.natuvege" "Nes.06.natuvege.17" 1.54276 -0.179533770469265 15 0 "Poacae" "grass" "alpine"
"1428" "Pla.atr" "Nes" "Nes.B.06" "natuvege" "18" "03.08.2021" 0 "03" "Nes.06.natuvege" "Nes.06.natuvege.18" 2.59 0.703928684356653 11 0 "Plantaginaceae" "forb" "alpine"
"1429" "Sca.luc" "Nes" "Nes.B.06" "natuvege" "19" "21.09.2021" 1 "06" "Nes.06.natuvege" "Nes.06.natuvege.19" 1.536 -0.185236576124724 13 0.0769230769230769 "Caprifoliaceae" "forb" "alpine"
"1430" "Poa.alp" "Nes" "Nes.B.06" "natuvege" "20" "14.07.2021" 3 "02" "Nes.06.natuvege" "Nes.06.natuvege.20" 0.432 -1.1165823518092 25 0.12 "Poacae" "grass" "alpine"
"1431" "Sca.luc" "Nes" "Nes.B.06" "natuvege" "21" "03.08.2021" 0 "03" "Nes.06.natuvege" "Nes.06.natuvege.21" 1.536 -0.185236576124724 13 0 "Caprifoliaceae" "forb" "alpine"
"1432" "Pla.med" "Nes" "Nes.B.06" "natuvege" "22" "12.10.2021" 0 "07" "Nes.06.natuvege" "Nes.06.natuvege.22" 0.356 -1.18069673491792 24 0 "Plantaginaceae" "forb" "lowland"
"1433" "Sca.col" "Nes" "Nes.B.06" "natuvege" "23" "03.08.2021" 0 "03" "Nes.06.natuvege" "Nes.06.natuvege.23" 1.612 -0.12112219301601 12 0 "Caprifoliaceae" "forb" "lowland"
"1434" "Bro.ere" "Nes" "Nes.B.06" "natuvege" "24" "28.06.2021" 6 "01" "Nes.06.natuvege" "Nes.06.natuvege.24" 4.418 2.24604832018204 16 0.375 "Poacae" "grass" "lowland"
"1435" "Ses.cae" "Nes" "Nes.B.06" "natuvege" "25" "14.07.2021" 0 "02" "Nes.06.natuvege" "Nes.06.natuvege.25" 1.54276 -0.179533770469265 15 0 "Poacae" "grass" "alpine"
"1436" "Med.lup" "Nes" "Nes.B.06" "natuvege" "26" "03.08.2021" 0 "03" "Nes.06.natuvege" "Nes.06.natuvege.26" 1.391 -0.307560070213718 17 0 "Fabaceae" "legume" "lowland"
"1437" "Poa.alp" "Nes" "Nes.B.06" "natuvege" "27" "28.06.2021" 5 "01" "Nes.06.natuvege" "Nes.06.natuvege.27" 0.432 -1.1165823518092 25 0.2 "Poacae" "grass" "alpine"
"1438" "Bra.pin" "Nes" "Nes.B.06" "natuvege" "28" "14.07.2021" 1 "02" "Nes.06.natuvege" "Nes.06.natuvege.28" 2.506 0.633065418815443 13 0.0769230769230769 "Poacae" "grass" "lowland"
"1439" "Pla.med" "Nes" "Nes.B.06" "natuvege" "29" "14.07.2021" 1 "02" "Nes.06.natuvege" "Nes.06.natuvege.29" 0.356 -1.18069673491792 24 0.0416666666666667 "Plantaginaceae" "forb" "lowland"
"1440" "Lot.alp" "Nes" "Nes.B.06" "natuvege" "30" "21.09.2021" 0 "06" "Nes.06.natuvege" "Nes.06.natuvege.30" 1.172 -0.492310726803302 20 0 "Fabaceae" "legume" "alpine"
"1441" "Pla.med" "Nes" "Nes.B.07" "baresoil" "01" "03.09.2021" 0 "05" "Nes.07.baresoil" "Nes.07.baresoil.01" 0.356 -1.18069673491792 24 0 "Plantaginaceae" "forb" "lowland"
"1442" "Bra.pin" "Nes" "Nes.B.07" "baresoil" "02" "14.07.2021" 0 "02" "Nes.07.baresoil" "Nes.07.baresoil.02" 2.506 0.633065418815443 13 0 "Poacae" "grass" "lowland"
"1443" "Sca.luc" "Nes" "Nes.B.07" "baresoil" "03" "17.08.2021" 0 "04" "Nes.07.baresoil" "Nes.07.baresoil.03" 1.536 -0.185236576124724 13 0 "Caprifoliaceae" "forb" "alpine"
"1444" "Pla.atr" "Nes" "Nes.B.07" "baresoil" "04" "26.10.2021" 0 "08" "Nes.07.baresoil" "Nes.07.baresoil.04" 2.59 0.703928684356653 11 0 "Plantaginaceae" "forb" "alpine"
"1445" "Sca.col" "Nes" "Nes.B.07" "baresoil" "05" "21.09.2021" 0 "06" "Nes.07.baresoil" "Nes.07.baresoil.05" 1.612 -0.12112219301601 12 0 "Caprifoliaceae" "forb" "lowland"
"1446" "Lot.alp" "Nes" "Nes.B.07" "baresoil" "06" "14.07.2021" 0 "02" "Nes.07.baresoil" "Nes.07.baresoil.06" 1.172 -0.492310726803302 20 0 "Fabaceae" "legume" "alpine"
"1447" "Pla.atr" "Nes" "Nes.B.07" "baresoil" "07" "17.08.2021" 0 "04" "Nes.07.baresoil" "Nes.07.baresoil.07" 2.59 0.703928684356653 11 0 "Plantaginaceae" "forb" "alpine"
"1448" "Med.lup" "Nes" "Nes.B.07" "baresoil" "08" "14.07.2021" 2 "02" "Nes.07.baresoil" "Nes.07.baresoil.08" 1.391 -0.307560070213718 17 0.117647058823529 "Fabaceae" "legume" "lowland"
"1449" "Bro.ere" "Nes" "Nes.B.07" "baresoil" "09" "14.07.2021" 0 "02" "Nes.07.baresoil" "Nes.07.baresoil.09" 4.418 2.24604832018204 16 0 "Poacae" "grass" "lowland"
"1450" "Ses.cae" "Nes" "Nes.B.07" "baresoil" "10" "14.07.2021" 0 "02" "Nes.07.baresoil" "Nes.07.baresoil.10" 1.54276 -0.179533770469265 15 0 "Poacae" "grass" "alpine"
"1451" "Bro.ere" "Nes" "Nes.B.07" "baresoil" "11" "28.06.2021" 0 "01" "Nes.07.baresoil" "Nes.07.baresoil.11" 4.418 2.24604832018204 16 0 "Poacae" "grass" "lowland"
"1452" "Poa.alp" "Nes" "Nes.B.07" "baresoil" "12" "14.07.2021" 0 "02" "Nes.07.baresoil" "Nes.07.baresoil.12" 0.432 -1.1165823518092 25 0 "Poacae" "grass" "alpine"
"1453" "Lot.alp" "Nes" "Nes.B.07" "baresoil" "13" "14.07.2021" 1 "02" "Nes.07.baresoil" "Nes.07.baresoil.13" 1.172 -0.492310726803302 20 0.05 "Fabaceae" "legume" "alpine"
"1454" "Bra.pin" "Nes" "Nes.B.07" "baresoil" "14" "03.09.2021" 5 "05" "Nes.07.baresoil" "Nes.07.baresoil.14" 2.506 0.633065418815443 13 0.384615384615385 "Poacae" "grass" "lowland"
"1455" "Med.lup" "Nes" "Nes.B.07" "baresoil" "15" "17.08.2021" 0 "04" "Nes.07.baresoil" "Nes.07.baresoil.15" 1.391 -0.307560070213718 17 0 "Fabaceae" "legume" "lowland"
"1456" "Sca.col" "Nes" "Nes.B.07" "baresoil" "16" "03.08.2021" 0 "03" "Nes.07.baresoil" "Nes.07.baresoil.16" 1.612 -0.12112219301601 12 0 "Caprifoliaceae" "forb" "lowland"
"1457" "Ses.cae" "Nes" "Nes.B.07" "baresoil" "17" "21.09.2021" 0 "06" "Nes.07.baresoil" "Nes.07.baresoil.17" 1.54276 -0.179533770469265 15 0 "Poacae" "grass" "alpine"
"1458" "Pla.atr" "Nes" "Nes.B.07" "baresoil" "18" "26.10.2021" 0 "08" "Nes.07.baresoil" "Nes.07.baresoil.18" 2.59 0.703928684356653 11 0 "Plantaginaceae" "forb" "alpine"
"1459" "Sca.luc" "Nes" "Nes.B.07" "baresoil" "19" "17.08.2021" 1 "04" "Nes.07.baresoil" "Nes.07.baresoil.19" 1.536 -0.185236576124724 13 0.0769230769230769 "Caprifoliaceae" "forb" "alpine"
"1460" "Poa.alp" "Nes" "Nes.B.07" "baresoil" "20" "14.07.2021" 8 "02" "Nes.07.baresoil" "Nes.07.baresoil.20" 0.432 -1.1165823518092 25 0.32 "Poacae" "grass" "alpine"
"1461" "Sca.luc" "Nes" "Nes.B.07" "baresoil" "21" "14.07.2021" 0 "02" "Nes.07.baresoil" "Nes.07.baresoil.21" 1.536 -0.185236576124724 13 0 "Caprifoliaceae" "forb" "alpine"
"1462" "Pla.med" "Nes" "Nes.B.07" "baresoil" "22" "12.10.2021" 0 "07" "Nes.07.baresoil" "Nes.07.baresoil.22" 0.356 -1.18069673491792 24 0 "Plantaginaceae" "forb" "lowland"
"1463" "Sca.col" "Nes" "Nes.B.07" "baresoil" "23" "17.08.2021" 0 "04" "Nes.07.baresoil" "Nes.07.baresoil.23" 1.612 -0.12112219301601 12 0 "Caprifoliaceae" "forb" "lowland"
"1464" "Bro.ere" "Nes" "Nes.B.07" "baresoil" "24" "14.07.2021" 2 "02" "Nes.07.baresoil" "Nes.07.baresoil.24" 4.418 2.24604832018204 16 0.125 "Poacae" "grass" "lowland"
"1465" "Ses.cae" "Nes" "Nes.B.07" "baresoil" "25" "14.07.2021" 0 "02" "Nes.07.baresoil" "Nes.07.baresoil.25" 1.54276 -0.179533770469265 15 0 "Poacae" "grass" "alpine"
"1466" "Med.lup" "Nes" "Nes.B.07" "baresoil" "26" "14.07.2021" 2 "02" "Nes.07.baresoil" "Nes.07.baresoil.26" 1.391 -0.307560070213718 17 0.117647058823529 "Fabaceae" "legume" "lowland"
"1467" "Poa.alp" "Nes" "Nes.B.07" "baresoil" "27" "03.08.2021" 0 "03" "Nes.07.baresoil" "Nes.07.baresoil.27" 0.432 -1.1165823518092 25 0 "Poacae" "grass" "alpine"
"1468" "Bra.pin" "Nes" "Nes.B.07" "baresoil" "28" "03.09.2021" 0 "05" "Nes.07.baresoil" "Nes.07.baresoil.28" 2.506 0.633065418815443 13 0 "Poacae" "grass" "lowland"
"1469" "Pla.med" "Nes" "Nes.B.07" "baresoil" "29" "26.10.2021" 0 "08" "Nes.07.baresoil" "Nes.07.baresoil.29" 0.356 -1.18069673491792 24 0 "Plantaginaceae" "forb" "lowland"
"1470" "Lot.alp" "Nes" "Nes.B.07" "baresoil" "30" "12.10.2021" 1 "07" "Nes.07.baresoil" "Nes.07.baresoil.30" 1.172 -0.492310726803302 20 0.05 "Fabaceae" "legume" "alpine"
"1471" "Pla.med" "Nes" "Nes.B.07" "fakevege" "01" "03.08.2021" 7 "03" "Nes.07.fakevege" "Nes.07.fakevege.01" 0.356 -1.18069673491792 24 0.291666666666667 "Plantaginaceae" "forb" "lowland"
"1472" "Bra.pin" "Nes" "Nes.B.07" "fakevege" "02" "14.07.2021" 3 "02" "Nes.07.fakevege" "Nes.07.fakevege.02" 2.506 0.633065418815443 13 0.230769230769231 "Poacae" "grass" "lowland"
"1473" "Sca.luc" "Nes" "Nes.B.07" "fakevege" "03" "26.10.2021" 2 "08" "Nes.07.fakevege" "Nes.07.fakevege.03" 1.536 -0.185236576124724 13 0.153846153846154 "Caprifoliaceae" "forb" "alpine"
"1474" "Pla.atr" "Nes" "Nes.B.07" "fakevege" "04" "03.09.2021" 1 "05" "Nes.07.fakevege" "Nes.07.fakevege.04" 2.59 0.703928684356653 11 0.0909090909090909 "Plantaginaceae" "forb" "alpine"
"1475" "Sca.col" "Nes" "Nes.B.07" "fakevege" "05" "26.10.2021" 1 "08" "Nes.07.fakevege" "Nes.07.fakevege.05" 1.612 -0.12112219301601 12 0.0833333333333333 "Caprifoliaceae" "forb" "lowland"
"1476" "Lot.alp" "Nes" "Nes.B.07" "fakevege" "06" "14.07.2021" 0 "02" "Nes.07.fakevege" "Nes.07.fakevege.06" 1.172 -0.492310726803302 20 0 "Fabaceae" "legume" "alpine"
"1477" "Pla.atr" "Nes" "Nes.B.07" "fakevege" "07" "17.08.2021" 0 "04" "Nes.07.fakevege" "Nes.07.fakevege.07" 2.59 0.703928684356653 11 0 "Plantaginaceae" "forb" "alpine"
"1478" "Med.lup" "Nes" "Nes.B.07" "fakevege" "08" "14.07.2021" 0 "02" "Nes.07.fakevege" "Nes.07.fakevege.08" 1.391 -0.307560070213718 17 0 "Fabaceae" "legume" "lowland"
"1479" "Bro.ere" "Nes" "Nes.B.07" "fakevege" "09" "28.06.2021" 6 "01" "Nes.07.fakevege" "Nes.07.fakevege.09" 4.418 2.24604832018204 16 0.375 "Poacae" "grass" "lowland"
"1480" "Ses.cae" "Nes" "Nes.B.07" "fakevege" "10" "14.07.2021" 0 "02" "Nes.07.fakevege" "Nes.07.fakevege.10" 1.54276 -0.179533770469265 15 0 "Poacae" "grass" "alpine"
"1481" "Bro.ere" "Nes" "Nes.B.07" "fakevege" "11" "28.06.2021" 5 "01" "Nes.07.fakevege" "Nes.07.fakevege.11" 4.418 2.24604832018204 16 0.3125 "Poacae" "grass" "lowland"
"1482" "Poa.alp" "Nes" "Nes.B.07" "fakevege" "12" "28.06.2021" 9 "01" "Nes.07.fakevege" "Nes.07.fakevege.12" 0.432 -1.1165823518092 25 0.36 "Poacae" "grass" "alpine"
"1483" "Lot.alp" "Nes" "Nes.B.07" "fakevege" "13" "28.06.2021" 0 "01" "Nes.07.fakevege" "Nes.07.fakevege.13" 1.172 -0.492310726803302 20 0 "Fabaceae" "legume" "alpine"
"1484" "Bra.pin" "Nes" "Nes.B.07" "fakevege" "14" "03.08.2021" 2 "03" "Nes.07.fakevege" "Nes.07.fakevege.14" 2.506 0.633065418815443 13 0.153846153846154 "Poacae" "grass" "lowland"
"1485" "Med.lup" "Nes" "Nes.B.07" "fakevege" "15" "17.08.2021" 0 "04" "Nes.07.fakevege" "Nes.07.fakevege.15" 1.391 -0.307560070213718 17 0 "Fabaceae" "legume" "lowland"
"1486" "Sca.col" "Nes" "Nes.B.07" "fakevege" "16" "03.08.2021" 0 "03" "Nes.07.fakevege" "Nes.07.fakevege.16" 1.612 -0.12112219301601 12 0 "Caprifoliaceae" "forb" "lowland"
"1487" "Ses.cae" "Nes" "Nes.B.07" "fakevege" "17" "26.10.2021" 3 "08" "Nes.07.fakevege" "Nes.07.fakevege.17" 1.54276 -0.179533770469265 15 0.2 "Poacae" "grass" "alpine"
"1488" "Pla.atr" "Nes" "Nes.B.07" "fakevege" "18" "28.06.2021" 1 "01" "Nes.07.fakevege" "Nes.07.fakevege.18" 2.59 0.703928684356653 11 0.0909090909090909 "Plantaginaceae" "forb" "alpine"
"1489" "Sca.luc" "Nes" "Nes.B.07" "fakevege" "19" "17.08.2021" 6 "04" "Nes.07.fakevege" "Nes.07.fakevege.19" 1.536 -0.185236576124724 13 0.461538461538462 "Caprifoliaceae" "forb" "alpine"
"1490" "Poa.alp" "Nes" "Nes.B.07" "fakevege" "20" "28.06.2021" 7 "01" "Nes.07.fakevege" "Nes.07.fakevege.20" 0.432 -1.1165823518092 25 0.28 "Poacae" "grass" "alpine"
"1491" "Sca.luc" "Nes" "Nes.B.07" "fakevege" "21" "17.08.2021" 3 "04" "Nes.07.fakevege" "Nes.07.fakevege.21" 1.536 -0.185236576124724 13 0.230769230769231 "Caprifoliaceae" "forb" "alpine"
"1492" "Pla.med" "Nes" "Nes.B.07" "fakevege" "22" "28.06.2021" 3 "01" "Nes.07.fakevege" "Nes.07.fakevege.22" 0.356 -1.18069673491792 24 0.125 "Plantaginaceae" "forb" "lowland"
"1493" "Sca.col" "Nes" "Nes.B.07" "fakevege" "23" "14.07.2021" 2 "02" "Nes.07.fakevege" "Nes.07.fakevege.23" 1.612 -0.12112219301601 12 0.166666666666667 "Caprifoliaceae" "forb" "lowland"
"1494" "Bro.ere" "Nes" "Nes.B.07" "fakevege" "24" "28.06.2021" 5 "01" "Nes.07.fakevege" "Nes.07.fakevege.24" 4.418 2.24604832018204 16 0.3125 "Poacae" "grass" "lowland"
"1495" "Ses.cae" "Nes" "Nes.B.07" "fakevege" "25" "14.07.2021" 0 "02" "Nes.07.fakevege" "Nes.07.fakevege.25" 1.54276 -0.179533770469265 15 0 "Poacae" "grass" "alpine"
"1496" "Med.lup" "Nes" "Nes.B.07" "fakevege" "26" "14.07.2021" 0 "02" "Nes.07.fakevege" "Nes.07.fakevege.26" 1.391 -0.307560070213718 17 0 "Fabaceae" "legume" "lowland"
"1497" "Poa.alp" "Nes" "Nes.B.07" "fakevege" "27" "28.06.2021" 10 "01" "Nes.07.fakevege" "Nes.07.fakevege.27" 0.432 -1.1165823518092 25 0.4 "Poacae" "grass" "alpine"
"1498" "Bra.pin" "Nes" "Nes.B.07" "fakevege" "28" "03.08.2021" 1 "03" "Nes.07.fakevege" "Nes.07.fakevege.28" 2.506 0.633065418815443 13 0.0769230769230769 "Poacae" "grass" "lowland"
"1499" "Pla.med" "Nes" "Nes.B.07" "fakevege" "29" "03.09.2021" 4 "05" "Nes.07.fakevege" "Nes.07.fakevege.29" 0.356 -1.18069673491792 24 0.166666666666667 "Plantaginaceae" "forb" "lowland"
"1500" "Lot.alp" "Nes" "Nes.B.07" "fakevege" "30" "03.09.2021" 2 "05" "Nes.07.fakevege" "Nes.07.fakevege.30" 1.172 -0.492310726803302 20 0.1 "Fabaceae" "legume" "alpine"
"1501" "Pla.med" "Nes" "Nes.B.07" "natuvege" "01" "14.07.0021" 1 "02" "Nes.07.natuvege" "Nes.07.natuvege.01" 0.356 -1.18069673491792 24 0.0416666666666667 "Plantaginaceae" "forb" "lowland"
"1502" "Bra.pin" "Nes" "Nes.B.07" "natuvege" "02" "14.07.2021" 0 "02" "Nes.07.natuvege" "Nes.07.natuvege.02" 2.506 0.633065418815443 13 0 "Poacae" "grass" "lowland"
"1503" "Sca.luc" "Nes" "Nes.B.07" "natuvege" "03" "14.07.2021" 2 "02" "Nes.07.natuvege" "Nes.07.natuvege.03" 1.536 -0.185236576124724 13 0.153846153846154 "Caprifoliaceae" "forb" "alpine"
"1504" "Pla.atr" "Nes" "Nes.B.07" "natuvege" "04" "26.10.2021" 0 "08" "Nes.07.natuvege" "Nes.07.natuvege.04" 2.59 0.703928684356653 11 0 "Plantaginaceae" "forb" "alpine"
"1505" "Sca.col" "Nes" "Nes.B.07" "natuvege" "05" "21.09.2021" 0 "06" "Nes.07.natuvege" "Nes.07.natuvege.05" 1.612 -0.12112219301601 12 0 "Caprifoliaceae" "forb" "lowland"
"1506" "Lot.alp" "Nes" "Nes.B.07" "natuvege" "06" "28.06.2021" 2 "01" "Nes.07.natuvege" "Nes.07.natuvege.06" 1.172 -0.492310726803302 20 0.1 "Fabaceae" "legume" "alpine"
"1507" "Pla.atr" "Nes" "Nes.B.07" "natuvege" "07" "17.08.2021" 0 "04" "Nes.07.natuvege" "Nes.07.natuvege.07" 2.59 0.703928684356653 11 0 "Plantaginaceae" "forb" "alpine"
"1508" "Med.lup" "Nes" "Nes.B.07" "natuvege" "08" "28.06.2021" 1 "01" "Nes.07.natuvege" "Nes.07.natuvege.08" 1.391 -0.307560070213718 17 0.0588235294117647 "Fabaceae" "legume" "lowland"
"1509" "Bro.ere" "Nes" "Nes.B.07" "natuvege" "09" "14.07.2021" 1 "02" "Nes.07.natuvege" "Nes.07.natuvege.09" 4.418 2.24604832018204 16 0.0625 "Poacae" "grass" "lowland"
"1510" "Ses.cae" "Nes" "Nes.B.07" "natuvege" "10" "03.08.2021" 0 "03" "Nes.07.natuvege" "Nes.07.natuvege.10" 1.54276 -0.179533770469265 15 0 "Poacae" "grass" "alpine"
"1511" "Bro.ere" "Nes" "Nes.B.07" "natuvege" "11" "17.08.2021" 2 "04" "Nes.07.natuvege" "Nes.07.natuvege.11" 4.418 2.24604832018204 16 0.125 "Poacae" "grass" "lowland"
"1512" "Poa.alp" "Nes" "Nes.B.07" "natuvege" "12" "14.07.2021" 1 "02" "Nes.07.natuvege" "Nes.07.natuvege.12" 0.432 -1.1165823518092 25 0.04 "Poacae" "grass" "alpine"
"1513" "Lot.alp" "Nes" "Nes.B.07" "natuvege" "13" "28.06.2021" 0 "01" "Nes.07.natuvege" "Nes.07.natuvege.13" 1.172 -0.492310726803302 20 0 "Fabaceae" "legume" "alpine"
"1514" "Bra.pin" "Nes" "Nes.B.07" "natuvege" "14" "03.08.2021" 1 "03" "Nes.07.natuvege" "Nes.07.natuvege.14" 2.506 0.633065418815443 13 0.0769230769230769 "Poacae" "grass" "lowland"
"1515" "Med.lup" "Nes" "Nes.B.07" "natuvege" "15" "17.08.2021" 0 "04" "Nes.07.natuvege" "Nes.07.natuvege.15" 1.391 -0.307560070213718 17 0 "Fabaceae" "legume" "lowland"
"1516" "Sca.col" "Nes" "Nes.B.07" "natuvege" "16" "14.07.2021" 1 "02" "Nes.07.natuvege" "Nes.07.natuvege.16" 1.612 -0.12112219301601 12 0.0833333333333333 "Caprifoliaceae" "forb" "lowland"
"1517" "Ses.cae" "Nes" "Nes.B.07" "natuvege" "17" "21.09.2021" 0 "06" "Nes.07.natuvege" "Nes.07.natuvege.17" 1.54276 -0.179533770469265 15 0 "Poacae" "grass" "alpine"
"1518" "Pla.atr" "Nes" "Nes.B.07" "natuvege" "18" "26.10.2021" 0 "08" "Nes.07.natuvege" "Nes.07.natuvege.18" 2.59 0.703928684356653 11 0 "Plantaginaceae" "forb" "alpine"
"1519" "Sca.luc" "Nes" "Nes.B.07" "natuvege" "19" "17.08.2021" 2 "04" "Nes.07.natuvege" "Nes.07.natuvege.19" 1.536 -0.185236576124724 13 0.153846153846154 "Caprifoliaceae" "forb" "alpine"
"1520" "Poa.alp" "Nes" "Nes.B.07" "natuvege" "20" "28.06.2021" 3 "01" "Nes.07.natuvege" "Nes.07.natuvege.20" 0.432 -1.1165823518092 25 0.12 "Poacae" "grass" "alpine"
"1521" "Sca.luc" "Nes" "Nes.B.07" "natuvege" "21" "14.07.2021" 0 "02" "Nes.07.natuvege" "Nes.07.natuvege.21" 1.536 -0.185236576124724 13 0 "Caprifoliaceae" "forb" "alpine"
"1522" "Pla.med" "Nes" "Nes.B.07" "natuvege" "22" "12.10.2021" 0 "07" "Nes.07.natuvege" "Nes.07.natuvege.22" 0.356 -1.18069673491792 24 0 "Plantaginaceae" "forb" "lowland"
"1523" "Sca.col" "Nes" "Nes.B.07" "natuvege" "23" "03.08.2021" 0 "03" "Nes.07.natuvege" "Nes.07.natuvege.23" 1.612 -0.12112219301601 12 0 "Caprifoliaceae" "forb" "lowland"
"1524" "Bro.ere" "Nes" "Nes.B.07" "natuvege" "24" "03.08.2021" 9 "03" "Nes.07.natuvege" "Nes.07.natuvege.24" 4.418 2.24604832018204 16 0.5625 "Poacae" "grass" "lowland"
"1525" "Ses.cae" "Nes" "Nes.B.07" "natuvege" "25" "14.07.2021" 0 "02" "Nes.07.natuvege" "Nes.07.natuvege.25" 1.54276 -0.179533770469265 15 0 "Poacae" "grass" "alpine"
"1526" "Med.lup" "Nes" "Nes.B.07" "natuvege" "26" "14.07.2021" 2 "02" "Nes.07.natuvege" "Nes.07.natuvege.26" 1.391 -0.307560070213718 17 0.117647058823529 "Fabaceae" "legume" "lowland"
"1527" "Poa.alp" "Nes" "Nes.B.07" "natuvege" "27" "03.08.2021" 0 "03" "Nes.07.natuvege" "Nes.07.natuvege.27" 0.432 -1.1165823518092 25 0 "Poacae" "grass" "alpine"
"1528" "Bra.pin" "Nes" "Nes.B.07" "natuvege" "28" "03.08.2021" 4 "03" "Nes.07.natuvege" "Nes.07.natuvege.28" 2.506 0.633065418815443 13 0.307692307692308 "Poacae" "grass" "lowland"
"1529" "Pla.med" "Nes" "Nes.B.07" "natuvege" "29" "26.10.2021" 0 "08" "Nes.07.natuvege" "Nes.07.natuvege.29" 0.356 -1.18069673491792 24 0 "Plantaginaceae" "forb" "lowland"
"1530" "Lot.alp" "Nes" "Nes.B.07" "natuvege" "30" "03.09.2021" 0 "05" "Nes.07.natuvege" "Nes.07.natuvege.30" 1.172 -0.492310726803302 20 0 "Fabaceae" "legume" "alpine"
"1531" "Pla.med" "Nes" "Nes.B.08" "baresoil" "01" "03.09.2021" 0 "05" "Nes.08.baresoil" "Nes.08.baresoil.01" 0.356 -1.18069673491792 24 0 "Plantaginaceae" "forb" "lowland"
"1532" "Bra.pin" "Nes" "Nes.B.08" "baresoil" "02" "26.10.2021" 13 "08" "Nes.08.baresoil" "Nes.08.baresoil.02" 2.506 0.633065418815443 13 1 "Poacae" "grass" "lowland"
"1533" "Sca.luc" "Nes" "Nes.B.08" "baresoil" "03" "17.08.2021" 0 "04" "Nes.08.baresoil" "Nes.08.baresoil.03" 1.536 -0.185236576124724 13 0 "Caprifoliaceae" "forb" "alpine"
"1534" "Pla.atr" "Nes" "Nes.B.08" "baresoil" "04" "26.10.2021" 0 "08" "Nes.08.baresoil" "Nes.08.baresoil.04" 2.59 0.703928684356653 11 0 "Plantaginaceae" "forb" "alpine"
"1535" "Sca.col" "Nes" "Nes.B.08" "baresoil" "05" "14.07.2021" 1 "02" "Nes.08.baresoil" "Nes.08.baresoil.05" 1.612 -0.12112219301601 12 0.0833333333333333 "Caprifoliaceae" "forb" "lowland"
"1536" "Lot.alp" "Nes" "Nes.B.08" "baresoil" "06" "14.07.2021" 0 "02" "Nes.08.baresoil" "Nes.08.baresoil.06" 1.172 -0.492310726803302 20 0 "Fabaceae" "legume" "alpine"
"1537" "Pla.atr" "Nes" "Nes.B.08" "baresoil" "07" "14.07.2021" 1 "02" "Nes.08.baresoil" "Nes.08.baresoil.07" 2.59 0.703928684356653 11 0.0909090909090909 "Plantaginaceae" "forb" "alpine"
"1538" "Med.lup" "Nes" "Nes.B.08" "baresoil" "08" "26.10.2021" 1 "08" "Nes.08.baresoil" "Nes.08.baresoil.08" 1.391 -0.307560070213718 17 0.0588235294117647 "Fabaceae" "legume" "lowland"
"1539" "Bro.ere" "Nes" "Nes.B.08" "baresoil" "09" "28.06.2021" 1 "01" "Nes.08.baresoil" "Nes.08.baresoil.09" 4.418 2.24604832018204 16 0.0625 "Poacae" "grass" "lowland"
"1540" "Ses.cae" "Nes" "Nes.B.08" "baresoil" "10" "14.07.2021" 0 "02" "Nes.08.baresoil" "Nes.08.baresoil.10" 1.54276 -0.179533770469265 15 0 "Poacae" "grass" "alpine"
"1541" "Bro.ere" "Nes" "Nes.B.08" "baresoil" "11" "28.06.2021" 3 "01" "Nes.08.baresoil" "Nes.08.baresoil.11" 4.418 2.24604832018204 16 0.1875 "Poacae" "grass" "lowland"
"1542" "Poa.alp" "Nes" "Nes.B.08" "baresoil" "12" "14.07.2021" 4 "02" "Nes.08.baresoil" "Nes.08.baresoil.12" 0.432 -1.1165823518092 25 0.16 "Poacae" "grass" "alpine"
"1543" "Lot.alp" "Nes" "Nes.B.08" "baresoil" "13" "14.07.2021" 1 "02" "Nes.08.baresoil" "Nes.08.baresoil.13" 1.172 -0.492310726803302 20 0.05 "Fabaceae" "legume" "alpine"
"1544" "Bra.pin" "Nes" "Nes.B.08" "baresoil" "14" "14.07.2021" 2 "02" "Nes.08.baresoil" "Nes.08.baresoil.14" 2.506 0.633065418815443 13 0.153846153846154 "Poacae" "grass" "lowland"
"1545" "Med.lup" "Nes" "Nes.B.08" "baresoil" "15" "17.08.2021" 1 "04" "Nes.08.baresoil" "Nes.08.baresoil.15" 1.391 -0.307560070213718 17 0.0588235294117647 "Fabaceae" "legume" "lowland"
"1546" "Sca.col" "Nes" "Nes.B.08" "baresoil" "16" "03.09.2021" 1 "05" "Nes.08.baresoil" "Nes.08.baresoil.16" 1.612 -0.12112219301601 12 0.0833333333333333 "Caprifoliaceae" "forb" "lowland"
"1547" "Ses.cae" "Nes" "Nes.B.08" "baresoil" "17" "03.09.2021" 0 "05" "Nes.08.baresoil" "Nes.08.baresoil.17" 1.54276 -0.179533770469265 15 0 "Poacae" "grass" "alpine"
"1548" "Pla.atr" "Nes" "Nes.B.08" "baresoil" "18" "26.10.2021" 0 "08" "Nes.08.baresoil" "Nes.08.baresoil.18" 2.59 0.703928684356653 11 0 "Plantaginaceae" "forb" "alpine"
"1549" "Sca.luc" "Nes" "Nes.B.08" "baresoil" "19" "14.07.2021" 1 "02" "Nes.08.baresoil" "Nes.08.baresoil.19" 1.536 -0.185236576124724 13 0.0769230769230769 "Caprifoliaceae" "forb" "alpine"
"1550" "Poa.alp" "Nes" "Nes.B.08" "baresoil" "20" "14.07.2021" 3 "02" "Nes.08.baresoil" "Nes.08.baresoil.20" 0.432 -1.1165823518092 25 0.12 "Poacae" "grass" "alpine"
"1551" "Sca.luc" "Nes" "Nes.B.08" "baresoil" "21" "14.07.2021" 0 "02" "Nes.08.baresoil" "Nes.08.baresoil.21" 1.536 -0.185236576124724 13 0 "Caprifoliaceae" "forb" "alpine"
"1552" "Pla.med" "Nes" "Nes.B.08" "baresoil" "22" "14.07.2021" 1 "02" "Nes.08.baresoil" "Nes.08.baresoil.22" 0.356 -1.18069673491792 24 0.0416666666666667 "Plantaginaceae" "forb" "lowland"
"1553" "Sca.col" "Nes" "Nes.B.08" "baresoil" "23" "14.07.2021" 2 "02" "Nes.08.baresoil" "Nes.08.baresoil.23" 1.612 -0.12112219301601 12 0.166666666666667 "Caprifoliaceae" "forb" "lowland"
"1554" "Bro.ere" "Nes" "Nes.B.08" "baresoil" "24" "28.06.2021" 1 "01" "Nes.08.baresoil" "Nes.08.baresoil.24" 4.418 2.24604832018204 16 0.0625 "Poacae" "grass" "lowland"
"1555" "Ses.cae" "Nes" "Nes.B.08" "baresoil" "25" "14.07.2021" 0 "02" "Nes.08.baresoil" "Nes.08.baresoil.25" 1.54276 -0.179533770469265 15 0 "Poacae" "grass" "alpine"
"1556" "Med.lup" "Nes" "Nes.B.08" "baresoil" "26" "03.09.2021" 2 "05" "Nes.08.baresoil" "Nes.08.baresoil.26" 1.391 -0.307560070213718 17 0.117647058823529 "Fabaceae" "legume" "lowland"
"1557" "Poa.alp" "Nes" "Nes.B.08" "baresoil" "27" "14.07.2021" 2 "02" "Nes.08.baresoil" "Nes.08.baresoil.27" 0.432 -1.1165823518092 25 0.08 "Poacae" "grass" "alpine"
"1558" "Bra.pin" "Nes" "Nes.B.08" "baresoil" "28" "28.06.2021" 1 "01" "Nes.08.baresoil" "Nes.08.baresoil.28" 2.506 0.633065418815443 13 0.0769230769230769 "Poacae" "grass" "lowland"
"1559" "Pla.med" "Nes" "Nes.B.08" "baresoil" "29" "26.10.2021" 0 "08" "Nes.08.baresoil" "Nes.08.baresoil.29" 0.356 -1.18069673491792 24 0 "Plantaginaceae" "forb" "lowland"
"1560" "Lot.alp" "Nes" "Nes.B.08" "baresoil" "30" "03.09.2021" 0 "05" "Nes.08.baresoil" "Nes.08.baresoil.30" 1.172 -0.492310726803302 20 0 "Fabaceae" "legume" "alpine"
"1561" "Pla.med" "Nes" "Nes.B.08" "fakevege" "01" "03.09.2021" 1 "05" "Nes.08.fakevege" "Nes.08.fakevege.01" 0.356 -1.18069673491792 24 0.0416666666666667 "Plantaginaceae" "forb" "lowland"
"1562" "Bra.pin" "Nes" "Nes.B.08" "fakevege" "02" "14.07.2021" 0 "02" "Nes.08.fakevege" "Nes.08.fakevege.02" 2.506 0.633065418815443 13 0 "Poacae" "grass" "lowland"
"1563" "Sca.luc" "Nes" "Nes.B.08" "fakevege" "03" "26.10.2021" 1 "08" "Nes.08.fakevege" "Nes.08.fakevege.03" 1.536 -0.185236576124724 13 0.0769230769230769 "Caprifoliaceae" "forb" "alpine"
"1564" "Pla.atr" "Nes" "Nes.B.08" "fakevege" "04" "28.06.2021" 1 "01" "Nes.08.fakevege" "Nes.08.fakevege.04" 2.59 0.703928684356653 11 0.0909090909090909 "Plantaginaceae" "forb" "alpine"
"1565" "Sca.col" "Nes" "Nes.B.08" "fakevege" "05" "03.09.2021" 3 "05" "Nes.08.fakevege" "Nes.08.fakevege.05" 1.612 -0.12112219301601 12 0.25 "Caprifoliaceae" "forb" "lowland"
"1566" "Lot.alp" "Nes" "Nes.B.08" "fakevege" "06" "14.07.2021" 0 "02" "Nes.08.fakevege" "Nes.08.fakevege.06" 1.172 -0.492310726803302 20 0 "Fabaceae" "legume" "alpine"
"1567" "Pla.atr" "Nes" "Nes.B.08" "fakevege" "07" "17.08.2021" 0 "04" "Nes.08.fakevege" "Nes.08.fakevege.07" 2.59 0.703928684356653 11 0 "Plantaginaceae" "forb" "alpine"
"1568" "Med.lup" "Nes" "Nes.B.08" "fakevege" "08" "03.08.2021" 1 "03" "Nes.08.fakevege" "Nes.08.fakevege.08" 1.391 -0.307560070213718 17 0.0588235294117647 "Fabaceae" "legume" "lowland"
"1569" "Bro.ere" "Nes" "Nes.B.08" "fakevege" "09" "28.06.2021" 5 "01" "Nes.08.fakevege" "Nes.08.fakevege.09" 4.418 2.24604832018204 16 0.3125 "Poacae" "grass" "lowland"
"1570" "Ses.cae" "Nes" "Nes.B.08" "fakevege" "10" "14.07.2021" 0 "02" "Nes.08.fakevege" "Nes.08.fakevege.10" 1.54276 -0.179533770469265 15 0 "Poacae" "grass" "alpine"
"1571" "Bro.ere" "Nes" "Nes.B.08" "fakevege" "11" "28.06.2021" 0 "01" "Nes.08.fakevege" "Nes.08.fakevege.11" 4.418 2.24604832018204 16 0 "Poacae" "grass" "lowland"
"1572" "Poa.alp" "Nes" "Nes.B.08" "fakevege" "12" "28.06.2021" 2 "01" "Nes.08.fakevege" "Nes.08.fakevege.12" 0.432 -1.1165823518092 25 0.08 "Poacae" "grass" "alpine"
"1573" "Lot.alp" "Nes" "Nes.B.08" "fakevege" "13" "28.06.2021" 5 "01" "Nes.08.fakevege" "Nes.08.fakevege.13" 1.172 -0.492310726803302 20 0.25 "Fabaceae" "legume" "alpine"
"1574" "Bra.pin" "Nes" "Nes.B.08" "fakevege" "14" "03.08.2021" 2 "03" "Nes.08.fakevege" "Nes.08.fakevege.14" 2.506 0.633065418815443 13 0.153846153846154 "Poacae" "grass" "lowland"
"1575" "Med.lup" "Nes" "Nes.B.08" "fakevege" "15" "26.10.2021" 1 "08" "Nes.08.fakevege" "Nes.08.fakevege.15" 1.391 -0.307560070213718 17 0.0588235294117647 "Fabaceae" "legume" "lowland"
"1576" "Sca.col" "Nes" "Nes.B.08" "fakevege" "16" "14.07.2021" 3 "02" "Nes.08.fakevege" "Nes.08.fakevege.16" 1.612 -0.12112219301601 12 0.25 "Caprifoliaceae" "forb" "lowland"
"1577" "Ses.cae" "Nes" "Nes.B.08" "fakevege" "17" "03.09.2021" 0 "05" "Nes.08.fakevege" "Nes.08.fakevege.17" 1.54276 -0.179533770469265 15 0 "Poacae" "grass" "alpine"
"1578" "Pla.atr" "Nes" "Nes.B.08" "fakevege" "18" "26.10.2021" 0 "08" "Nes.08.fakevege" "Nes.08.fakevege.18" 2.59 0.703928684356653 11 0 "Plantaginaceae" "forb" "alpine"
"1579" "Sca.luc" "Nes" "Nes.B.08" "fakevege" "19" "17.08.2021" 2 "04" "Nes.08.fakevege" "Nes.08.fakevege.19" 1.536 -0.185236576124724 13 0.153846153846154 "Caprifoliaceae" "forb" "alpine"
"1580" "Poa.alp" "Nes" "Nes.B.08" "fakevege" "20" "03.09.2021" 8 "05" "Nes.08.fakevege" "Nes.08.fakevege.20" 0.432 -1.1165823518092 25 0.32 "Poacae" "grass" "alpine"
"1581" "Sca.luc" "Nes" "Nes.B.08" "fakevege" "21" "03.09.2021" 3 "05" "Nes.08.fakevege" "Nes.08.fakevege.21" 1.536 -0.185236576124724 13 0.230769230769231 "Caprifoliaceae" "forb" "alpine"
"1582" "Pla.med" "Nes" "Nes.B.08" "fakevege" "22" "28.06.2021" 2 "01" "Nes.08.fakevege" "Nes.08.fakevege.22" 0.356 -1.18069673491792 24 0.0833333333333333 "Plantaginaceae" "forb" "lowland"
"1583" "Sca.col" "Nes" "Nes.B.08" "fakevege" "23" "03.09.2021" 3 "05" "Nes.08.fakevege" "Nes.08.fakevege.23" 1.612 -0.12112219301601 12 0.25 "Caprifoliaceae" "forb" "lowland"
"1584" "Bro.ere" "Nes" "Nes.B.08" "fakevege" "24" "28.06.2021" 5 "01" "Nes.08.fakevege" "Nes.08.fakevege.24" 4.418 2.24604832018204 16 0.3125 "Poacae" "grass" "lowland"
"1585" "Ses.cae" "Nes" "Nes.B.08" "fakevege" "25" "12.10.2021" 1 "07" "Nes.08.fakevege" "Nes.08.fakevege.25" 1.54276 -0.179533770469265 15 0.0666666666666667 "Poacae" "grass" "alpine"
"1586" "Med.lup" "Nes" "Nes.B.08" "fakevege" "26" "28.06.2021" 1 "01" "Nes.08.fakevege" "Nes.08.fakevege.26" 1.391 -0.307560070213718 17 0.0588235294117647 "Fabaceae" "legume" "lowland"
"1587" "Poa.alp" "Nes" "Nes.B.08" "fakevege" "27" "03.09.2021" 0 "05" "Nes.08.fakevege" "Nes.08.fakevege.27" 0.432 -1.1165823518092 25 0 "Poacae" "grass" "alpine"
"1588" "Bra.pin" "Nes" "Nes.B.08" "fakevege" "28" "28.06.2021" 1 "01" "Nes.08.fakevege" "Nes.08.fakevege.28" 2.506 0.633065418815443 13 0.0769230769230769 "Poacae" "grass" "lowland"
"1589" "Pla.med" "Nes" "Nes.B.08" "fakevege" "29" "26.10.2021" 0 "08" "Nes.08.fakevege" "Nes.08.fakevege.29" 0.356 -1.18069673491792 24 0 "Plantaginaceae" "forb" "lowland"
"1590" "Lot.alp" "Nes" "Nes.B.08" "fakevege" "30" "12.10.2021" 3 "07" "Nes.08.fakevege" "Nes.08.fakevege.30" 1.172 -0.492310726803302 20 0.15 "Fabaceae" "legume" "alpine"
"1591" "Pla.med" "Nes" "Nes.B.08" "natuvege" "01" "03.09.2021" 2 "05" "Nes.08.natuvege" "Nes.08.natuvege.01" 0.356 -1.18069673491792 24 0.0833333333333333 "Plantaginaceae" "forb" "lowland"
"1592" "Bra.pin" "Nes" "Nes.B.08" "natuvege" "02" "14.07.2021" 0 "02" "Nes.08.natuvege" "Nes.08.natuvege.02" 2.506 0.633065418815443 13 0 "Poacae" "grass" "lowland"
"1593" "Sca.luc" "Nes" "Nes.B.08" "natuvege" "03" "28.06.2021" 3 "01" "Nes.08.natuvege" "Nes.08.natuvege.03" 1.536 -0.185236576124724 13 0.230769230769231 "Caprifoliaceae" "forb" "alpine"
"1594" "Pla.atr" "Nes" "Nes.B.08" "natuvege" "04" "26.10.2021" 0 "08" "Nes.08.natuvege" "Nes.08.natuvege.04" 2.59 0.703928684356653 11 0 "Plantaginaceae" "forb" "alpine"
"1595" "Sca.col" "Nes" "Nes.B.08" "natuvege" "05" "21.09.2021" 0 "06" "Nes.08.natuvege" "Nes.08.natuvege.05" 1.612 -0.12112219301601 12 0 "Caprifoliaceae" "forb" "lowland"
"1596" "Lot.alp" "Nes" "Nes.B.08" "natuvege" "06" "14.07.2021" 1 "02" "Nes.08.natuvege" "Nes.08.natuvege.06" 1.172 -0.492310726803302 20 0.05 "Fabaceae" "legume" "alpine"
"1597" "Pla.atr" "Nes" "Nes.B.08" "natuvege" "07" "17.08.2021" 0 "04" "Nes.08.natuvege" "Nes.08.natuvege.07" 2.59 0.703928684356653 11 0 "Plantaginaceae" "forb" "alpine"
"1598" "Med.lup" "Nes" "Nes.B.08" "natuvege" "08" "28.06.2021" 1 "01" "Nes.08.natuvege" "Nes.08.natuvege.08" 1.391 -0.307560070213718 17 0.0588235294117647 "Fabaceae" "legume" "lowland"
"1599" "Bro.ere" "Nes" "Nes.B.08" "natuvege" "09" "03.08.2021" 4 "03" "Nes.08.natuvege" "Nes.08.natuvege.09" 4.418 2.24604832018204 16 0.25 "Poacae" "grass" "lowland"
"1600" "Ses.cae" "Nes" "Nes.B.08" "natuvege" "10" "14.07.2021" 0 "02" "Nes.08.natuvege" "Nes.08.natuvege.10" 1.54276 -0.179533770469265 15 0 "Poacae" "grass" "alpine"
"1601" "Bro.ere" "Nes" "Nes.B.08" "natuvege" "11" "28.06.2021" 5 "01" "Nes.08.natuvege" "Nes.08.natuvege.11" 4.418 2.24604832018204 16 0.3125 "Poacae" "grass" "lowland"
"1602" "Poa.alp" "Nes" "Nes.B.08" "natuvege" "12" "28.06.2021" 5 "01" "Nes.08.natuvege" "Nes.08.natuvege.12" 0.432 -1.1165823518092 25 0.2 "Poacae" "grass" "alpine"
"1603" "Lot.alp" "Nes" "Nes.B.08" "natuvege" "13" "14.07.2021" 1 "02" "Nes.08.natuvege" "Nes.08.natuvege.13" 1.172 -0.492310726803302 20 0.05 "Fabaceae" "legume" "alpine"
"1604" "Bra.pin" "Nes" "Nes.B.08" "natuvege" "14" "28.06.2021" 0 "01" "Nes.08.natuvege" "Nes.08.natuvege.14" 2.506 0.633065418815443 13 0 "Poacae" "grass" "lowland"
"1605" "Med.lup" "Nes" "Nes.B.08" "natuvege" "15" "17.08.2021" 0 "04" "Nes.08.natuvege" "Nes.08.natuvege.15" 1.391 -0.307560070213718 17 0 "Fabaceae" "legume" "lowland"
"1606" "Sca.col" "Nes" "Nes.B.08" "natuvege" "16" "21.09.2021" 2 "06" "Nes.08.natuvege" "Nes.08.natuvege.16" 1.612 -0.12112219301601 12 0.166666666666667 "Caprifoliaceae" "forb" "lowland"
"1607" "Ses.cae" "Nes" "Nes.B.08" "natuvege" "17" "03.09.2021" 0 "05" "Nes.08.natuvege" "Nes.08.natuvege.17" 1.54276 -0.179533770469265 15 0 "Poacae" "grass" "alpine"
"1608" "Pla.atr" "Nes" "Nes.B.08" "natuvege" "18" "26.10.2021" 0 "08" "Nes.08.natuvege" "Nes.08.natuvege.18" 2.59 0.703928684356653 11 0 "Plantaginaceae" "forb" "alpine"
"1609" "Sca.luc" "Nes" "Nes.B.08" "natuvege" "19" "03.09.2021" 2 "05" "Nes.08.natuvege" "Nes.08.natuvege.19" 1.536 -0.185236576124724 13 0.153846153846154 "Caprifoliaceae" "forb" "alpine"
"1610" "Poa.alp" "Nes" "Nes.B.08" "natuvege" "20" "14.07.2021" 0 "02" "Nes.08.natuvege" "Nes.08.natuvege.20" 0.432 -1.1165823518092 25 0 "Poacae" "grass" "alpine"
"1611" "Sca.luc" "Nes" "Nes.B.08" "natuvege" "21" "03.09.2021" 2 "05" "Nes.08.natuvege" "Nes.08.natuvege.21" 1.536 -0.185236576124724 13 0.153846153846154 "Caprifoliaceae" "forb" "alpine"
"1612" "Pla.med" "Nes" "Nes.B.08" "natuvege" "22" "12.10.2021" 0 "07" "Nes.08.natuvege" "Nes.08.natuvege.22" 0.356 -1.18069673491792 24 0 "Plantaginaceae" "forb" "lowland"
"1613" "Sca.col" "Nes" "Nes.B.08" "natuvege" "23" "17.08.2021" 0 "04" "Nes.08.natuvege" "Nes.08.natuvege.23" 1.612 -0.12112219301601 12 0 "Caprifoliaceae" "forb" "lowland"
"1614" "Bro.ere" "Nes" "Nes.B.08" "natuvege" "24" "28.06.2021" 6 "01" "Nes.08.natuvege" "Nes.08.natuvege.24" 4.418 2.24604832018204 16 0.375 "Poacae" "grass" "lowland"
"1615" "Ses.cae" "Nes" "Nes.B.08" "natuvege" "25" "14.07.2021" 0 "02" "Nes.08.natuvege" "Nes.08.natuvege.25" 1.54276 -0.179533770469265 15 0 "Poacae" "grass" "alpine"
"1616" "Med.lup" "Nes" "Nes.B.08" "natuvege" "26" "28.06.2021" 1 "01" "Nes.08.natuvege" "Nes.08.natuvege.26" 1.391 -0.307560070213718 17 0.0588235294117647 "Fabaceae" "legume" "lowland"
"1617" "Poa.alp" "Nes" "Nes.B.08" "natuvege" "27" "03.09.2021" 0 "05" "Nes.08.natuvege" "Nes.08.natuvege.27" 0.432 -1.1165823518092 25 0 "Poacae" "grass" "alpine"
"1618" "Bra.pin" "Nes" "Nes.B.08" "natuvege" "28" "28.06.2021" 3 "01" "Nes.08.natuvege" "Nes.08.natuvege.28" 2.506 0.633065418815443 13 0.230769230769231 "Poacae" "grass" "lowland"
"1619" "Pla.med" "Nes" "Nes.B.08" "natuvege" "29" "28.06.2021" 4 "01" "Nes.08.natuvege" "Nes.08.natuvege.29" 0.356 -1.18069673491792 24 0.166666666666667 "Plantaginaceae" "forb" "lowland"
"1620" "Lot.alp" "Nes" "Nes.B.08" "natuvege" "30" "28.06.2021" 1 "01" "Nes.08.natuvege" "Nes.08.natuvege.30" 1.172 -0.492310726803302 20 0.05 "Fabaceae" "legume" "alpine"
"1621" "Pla.med" "Nes" "Nes.B.09" "baresoil" "01" "03.08.2021" 0 "03" "Nes.09.baresoil" "Nes.09.baresoil.01" 0.356 -1.18069673491792 24 0 "Plantaginaceae" "forb" "lowland"
"1622" "Bra.pin" "Nes" "Nes.B.09" "baresoil" "02" "14.07.2021" 0 "02" "Nes.09.baresoil" "Nes.09.baresoil.02" 2.506 0.633065418815443 13 0 "Poacae" "grass" "lowland"
"1623" "Sca.luc" "Nes" "Nes.B.09" "baresoil" "03" "03.08.2021" 0 "03" "Nes.09.baresoil" "Nes.09.baresoil.03" 1.536 -0.185236576124724 13 0 "Caprifoliaceae" "forb" "alpine"
"1624" "Pla.atr" "Nes" "Nes.B.09" "baresoil" "04" "26.10.2021" 0 "08" "Nes.09.baresoil" "Nes.09.baresoil.04" 2.59 0.703928684356653 11 0 "Plantaginaceae" "forb" "alpine"
"1625" "Sca.col" "Nes" "Nes.B.09" "baresoil" "05" "03.09.2021" 0 "05" "Nes.09.baresoil" "Nes.09.baresoil.05" 1.612 -0.12112219301601 12 0 "Caprifoliaceae" "forb" "lowland"
"1626" "Lot.alp" "Nes" "Nes.B.09" "baresoil" "06" "26.10.2021" 0 "08" "Nes.09.baresoil" "Nes.09.baresoil.06" 1.172 -0.492310726803302 20 0 "Fabaceae" "legume" "alpine"
"1627" "Pla.atr" "Nes" "Nes.B.09" "baresoil" "07" "17.08.2021" 0 "04" "Nes.09.baresoil" "Nes.09.baresoil.07" 2.59 0.703928684356653 11 0 "Plantaginaceae" "forb" "alpine"
"1628" "Med.lup" "Nes" "Nes.B.09" "baresoil" "08" "26.10.2021" 0 "08" "Nes.09.baresoil" "Nes.09.baresoil.08" 1.391 -0.307560070213718 17 0 "Fabaceae" "legume" "lowland"
"1629" "Bro.ere" "Nes" "Nes.B.09" "baresoil" "09" "14.07.2021" 1 "02" "Nes.09.baresoil" "Nes.09.baresoil.09" 4.418 2.24604832018204 16 0.0625 "Poacae" "grass" "lowland"
"1630" "Ses.cae" "Nes" "Nes.B.09" "baresoil" "10" "14.07.2021" 0 "02" "Nes.09.baresoil" "Nes.09.baresoil.10" 1.54276 -0.179533770469265 15 0 "Poacae" "grass" "alpine"
"1631" "Bro.ere" "Nes" "Nes.B.09" "baresoil" "11" "12.10.2021" 0 "07" "Nes.09.baresoil" "Nes.09.baresoil.11" 4.418 2.24604832018204 16 0 "Poacae" "grass" "lowland"
"1632" "Poa.alp" "Nes" "Nes.B.09" "baresoil" "12" "14.07.2021" 1 "02" "Nes.09.baresoil" "Nes.09.baresoil.12" 0.432 -1.1165823518092 25 0.04 "Poacae" "grass" "alpine"
"1633" "Lot.alp" "Nes" "Nes.B.09" "baresoil" "13" "03.09.2021" 1 "05" "Nes.09.baresoil" "Nes.09.baresoil.13" 1.172 -0.492310726803302 20 0.05 "Fabaceae" "legume" "alpine"
"1634" "Bra.pin" "Nes" "Nes.B.09" "baresoil" "14" "28.06.2021" 0 "01" "Nes.09.baresoil" "Nes.09.baresoil.14" 2.506 0.633065418815443 13 0 "Poacae" "grass" "lowland"
"1635" "Med.lup" "Nes" "Nes.B.09" "baresoil" "15" "28.06.2021" 2 "01" "Nes.09.baresoil" "Nes.09.baresoil.15" 1.391 -0.307560070213718 17 0.117647058823529 "Fabaceae" "legume" "lowland"
"1636" "Sca.col" "Nes" "Nes.B.09" "baresoil" "16" "03.09.2021" 0 "05" "Nes.09.baresoil" "Nes.09.baresoil.16" 1.612 -0.12112219301601 12 0 "Caprifoliaceae" "forb" "lowland"
"1637" "Ses.cae" "Nes" "Nes.B.09" "baresoil" "17" "03.09.2021" 0 "05" "Nes.09.baresoil" "Nes.09.baresoil.17" 1.54276 -0.179533770469265 15 0 "Poacae" "grass" "alpine"
"1638" "Pla.atr" "Nes" "Nes.B.09" "baresoil" "18" "03.08.2021" 0 "03" "Nes.09.baresoil" "Nes.09.baresoil.18" 2.59 0.703928684356653 11 0 "Plantaginaceae" "forb" "alpine"
"1639" "Sca.luc" "Nes" "Nes.B.09" "baresoil" "19" "17.08.2021" 2 "04" "Nes.09.baresoil" "Nes.09.baresoil.19" 1.536 -0.185236576124724 13 0.153846153846154 "Caprifoliaceae" "forb" "alpine"
"1640" "Poa.alp" "Nes" "Nes.B.09" "baresoil" "20" "14.07.2021" 0 "02" "Nes.09.baresoil" "Nes.09.baresoil.20" 0.432 -1.1165823518092 25 0 "Poacae" "grass" "alpine"
"1641" "Sca.luc" "Nes" "Nes.B.09" "baresoil" "21" "14.07.2021" 2 "02" "Nes.09.baresoil" "Nes.09.baresoil.21" 1.536 -0.185236576124724 13 0.153846153846154 "Caprifoliaceae" "forb" "alpine"
"1642" "Pla.med" "Nes" "Nes.B.09" "baresoil" "22" "28.06.2021" 0 "01" "Nes.09.baresoil" "Nes.09.baresoil.22" 0.356 -1.18069673491792 24 0 "Plantaginaceae" "forb" "lowland"
"1643" "Sca.col" "Nes" "Nes.B.09" "baresoil" "23" "26.10.2021" 2 "08" "Nes.09.baresoil" "Nes.09.baresoil.23" 1.612 -0.12112219301601 12 0.166666666666667 "Caprifoliaceae" "forb" "lowland"
"1644" "Bro.ere" "Nes" "Nes.B.09" "baresoil" "24" "12.10.2021" 1 "07" "Nes.09.baresoil" "Nes.09.baresoil.24" 4.418 2.24604832018204 16 0.0625 "Poacae" "grass" "lowland"
"1645" "Ses.cae" "Nes" "Nes.B.09" "baresoil" "25" "14.07.2021" 0 "02" "Nes.09.baresoil" "Nes.09.baresoil.25" 1.54276 -0.179533770469265 15 0 "Poacae" "grass" "alpine"
"1646" "Med.lup" "Nes" "Nes.B.09" "baresoil" "26" "12.10.2021" 2 "07" "Nes.09.baresoil" "Nes.09.baresoil.26" 1.391 -0.307560070213718 17 0.117647058823529 "Fabaceae" "legume" "lowland"
"1647" "Poa.alp" "Nes" "Nes.B.09" "baresoil" "27" "26.10.2021" 1 "08" "Nes.09.baresoil" "Nes.09.baresoil.27" 0.432 -1.1165823518092 25 0.04 "Poacae" "grass" "alpine"
"1648" "Bra.pin" "Nes" "Nes.B.09" "baresoil" "28" "14.07.2021" 1 "02" "Nes.09.baresoil" "Nes.09.baresoil.28" 2.506 0.633065418815443 13 0.0769230769230769 "Poacae" "grass" "lowland"
"1649" "Pla.med" "Nes" "Nes.B.09" "baresoil" "29" "03.08.2021" 0 "03" "Nes.09.baresoil" "Nes.09.baresoil.29" 0.356 -1.18069673491792 24 0 "Plantaginaceae" "forb" "lowland"
"1650" "Lot.alp" "Nes" "Nes.B.09" "baresoil" "30" "12.10.2021" 0 "07" "Nes.09.baresoil" "Nes.09.baresoil.30" 1.172 -0.492310726803302 20 0 "Fabaceae" "legume" "alpine"
"1651" "Pla.med" "Nes" "Nes.B.09" "fakevege" "01" "03.09.2021" 1 "05" "Nes.09.fakevege" "Nes.09.fakevege.01" 0.356 -1.18069673491792 24 0.0416666666666667 "Plantaginaceae" "forb" "lowland"
"1652" "Bra.pin" "Nes" "Nes.B.09" "fakevege" "02" "14.07.2021" 2 "02" "Nes.09.fakevege" "Nes.09.fakevege.02" 2.506 0.633065418815443 13 0.153846153846154 "Poacae" "grass" "lowland"
"1653" "Sca.luc" "Nes" "Nes.B.09" "fakevege" "03" "03.09.2021" 2 "05" "Nes.09.fakevege" "Nes.09.fakevege.03" 1.536 -0.185236576124724 13 0.153846153846154 "Caprifoliaceae" "forb" "alpine"
"1654" "Pla.atr" "Nes" "Nes.B.09" "fakevege" "04" "26.10.2021" 0 "08" "Nes.09.fakevege" "Nes.09.fakevege.04" 2.59 0.703928684356653 11 0 "Plantaginaceae" "forb" "alpine"
"1655" "Sca.col" "Nes" "Nes.B.09" "fakevege" "05" "03.09.2021" 0 "05" "Nes.09.fakevege" "Nes.09.fakevege.05" 1.612 -0.12112219301601 12 0 "Caprifoliaceae" "forb" "lowland"
"1656" "Lot.alp" "Nes" "Nes.B.09" "fakevege" "06" "26.10.2021" 0 "08" "Nes.09.fakevege" "Nes.09.fakevege.06" 1.172 -0.492310726803302 20 0 "Fabaceae" "legume" "alpine"
"1657" "Pla.atr" "Nes" "Nes.B.09" "fakevege" "07" "17.08.2021" 0 "04" "Nes.09.fakevege" "Nes.09.fakevege.07" 2.59 0.703928684356653 11 0 "Plantaginaceae" "forb" "alpine"
"1658" "Med.lup" "Nes" "Nes.B.09" "fakevege" "08" "14.07.2021" 0 "02" "Nes.09.fakevege" "Nes.09.fakevege.08" 1.391 -0.307560070213718 17 0 "Fabaceae" "legume" "lowland"
"1659" "Bro.ere" "Nes" "Nes.B.09" "fakevege" "09" "28.06.2021" 6 "01" "Nes.09.fakevege" "Nes.09.fakevege.09" 4.418 2.24604832018204 16 0.375 "Poacae" "grass" "lowland"
"1660" "Ses.cae" "Nes" "Nes.B.09" "fakevege" "10" "14.07.2021" 0 "02" "Nes.09.fakevege" "Nes.09.fakevege.10" 1.54276 -0.179533770469265 15 0 "Poacae" "grass" "alpine"
"1661" "Bro.ere" "Nes" "Nes.B.09" "fakevege" "11" "28.06.2021" 3 "01" "Nes.09.fakevege" "Nes.09.fakevege.11" 4.418 2.24604832018204 16 0.1875 "Poacae" "grass" "lowland"
"1662" "Poa.alp" "Nes" "Nes.B.09" "fakevege" "12" "28.06.2021" 12 "01" "Nes.09.fakevege" "Nes.09.fakevege.12" 0.432 -1.1165823518092 25 0.48 "Poacae" "grass" "alpine"
"1663" "Lot.alp" "Nes" "Nes.B.09" "fakevege" "13" "28.06.2021" 2 "01" "Nes.09.fakevege" "Nes.09.fakevege.13" 1.172 -0.492310726803302 20 0.1 "Fabaceae" "legume" "alpine"
"1664" "Bra.pin" "Nes" "Nes.B.09" "fakevege" "14" "03.08.2021" 4 "03" "Nes.09.fakevege" "Nes.09.fakevege.14" 2.506 0.633065418815443 13 0.307692307692308 "Poacae" "grass" "lowland"
"1665" "Med.lup" "Nes" "Nes.B.09" "fakevege" "15" "03.09.2021" 2 "05" "Nes.09.fakevege" "Nes.09.fakevege.15" 1.391 -0.307560070213718 17 0.117647058823529 "Fabaceae" "legume" "lowland"
"1666" "Sca.col" "Nes" "Nes.B.09" "fakevege" "16" "28.06.2021" 1 "01" "Nes.09.fakevege" "Nes.09.fakevege.16" 1.612 -0.12112219301601 12 0.0833333333333333 "Caprifoliaceae" "forb" "lowland"
"1667" "Ses.cae" "Nes" "Nes.B.09" "fakevege" "17" "03.09.2021" 0 "05" "Nes.09.fakevege" "Nes.09.fakevege.17" 1.54276 -0.179533770469265 15 0 "Poacae" "grass" "alpine"
"1668" "Pla.atr" "Nes" "Nes.B.09" "fakevege" "18" "26.10.2021" 0 "08" "Nes.09.fakevege" "Nes.09.fakevege.18" 2.59 0.703928684356653 11 0 "Plantaginaceae" "forb" "alpine"
"1669" "Sca.luc" "Nes" "Nes.B.09" "fakevege" "19" "03.09.2021" 5 "05" "Nes.09.fakevege" "Nes.09.fakevege.19" 1.536 -0.185236576124724 13 0.384615384615385 "Caprifoliaceae" "forb" "alpine"
"1670" "Poa.alp" "Nes" "Nes.B.09" "fakevege" "20" "28.06.2021" 5 "01" "Nes.09.fakevege" "Nes.09.fakevege.20" 0.432 -1.1165823518092 25 0.2 "Poacae" "grass" "alpine"
"1671" "Sca.luc" "Nes" "Nes.B.09" "fakevege" "21" "03.08.2021" 1 "03" "Nes.09.fakevege" "Nes.09.fakevege.21" 1.536 -0.185236576124724 13 0.0769230769230769 "Caprifoliaceae" "forb" "alpine"
"1672" "Pla.med" "Nes" "Nes.B.09" "fakevege" "22" "28.06.2021" 2 "01" "Nes.09.fakevege" "Nes.09.fakevege.22" 0.356 -1.18069673491792 24 0.0833333333333333 "Plantaginaceae" "forb" "lowland"
"1673" "Sca.col" "Nes" "Nes.B.09" "fakevege" "23" "26.10.2021" 0 "08" "Nes.09.fakevege" "Nes.09.fakevege.23" 1.612 -0.12112219301601 12 0 "Caprifoliaceae" "forb" "lowland"
"1674" "Bro.ere" "Nes" "Nes.B.09" "fakevege" "24" "28.06.2021" 7 "01" "Nes.09.fakevege" "Nes.09.fakevege.24" 4.418 2.24604832018204 16 0.4375 "Poacae" "grass" "lowland"
"1675" "Ses.cae" "Nes" "Nes.B.09" "fakevege" "25" "14.07.2021" 0 "02" "Nes.09.fakevege" "Nes.09.fakevege.25" 1.54276 -0.179533770469265 15 0 "Poacae" "grass" "alpine"
"1676" "Med.lup" "Nes" "Nes.B.09" "fakevege" "26" "03.09.2021" 1 "05" "Nes.09.fakevege" "Nes.09.fakevege.26" 1.391 -0.307560070213718 17 0.0588235294117647 "Fabaceae" "legume" "lowland"
"1677" "Poa.alp" "Nes" "Nes.B.09" "fakevege" "27" "28.06.2021" 3 "01" "Nes.09.fakevege" "Nes.09.fakevege.27" 0.432 -1.1165823518092 25 0.12 "Poacae" "grass" "alpine"
"1678" "Bra.pin" "Nes" "Nes.B.09" "fakevege" "28" "21.09.2021" 9 "06" "Nes.09.fakevege" "Nes.09.fakevege.28" 2.506 0.633065418815443 13 0.692307692307692 "Poacae" "grass" "lowland"
"1679" "Pla.med" "Nes" "Nes.B.09" "fakevege" "29" "03.09.2021" 3 "05" "Nes.09.fakevege" "Nes.09.fakevege.29" 0.356 -1.18069673491792 24 0.125 "Plantaginaceae" "forb" "lowland"
"1680" "Lot.alp" "Nes" "Nes.B.09" "fakevege" "30" "12.10.2021" 0 "07" "Nes.09.fakevege" "Nes.09.fakevege.30" 1.172 -0.492310726803302 20 0 "Fabaceae" "legume" "alpine"
"1681" "Pla.med" "Nes" "Nes.B.09" "natuvege" "01" "03.09.2021" 0 "05" "Nes.09.natuvege" "Nes.09.natuvege.01" 0.356 -1.18069673491792 24 0 "Plantaginaceae" "forb" "lowland"
"1682" "Bra.pin" "Nes" "Nes.B.09" "natuvege" "02" "03.08.2021" 3 "03" "Nes.09.natuvege" "Nes.09.natuvege.02" 2.506 0.633065418815443 13 0.230769230769231 "Poacae" "grass" "lowland"
"1683" "Sca.luc" "Nes" "Nes.B.09" "natuvege" "03" "17.08.2021" 0 "04" "Nes.09.natuvege" "Nes.09.natuvege.03" 1.536 -0.185236576124724 13 0 "Caprifoliaceae" "forb" "alpine"
"1684" "Pla.atr" "Nes" "Nes.B.09" "natuvege" "04" "26.10.2021" 0 "08" "Nes.09.natuvege" "Nes.09.natuvege.04" 2.59 0.703928684356653 11 0 "Plantaginaceae" "forb" "alpine"
"1685" "Sca.col" "Nes" "Nes.B.09" "natuvege" "05" "03.09.2021" 0 "05" "Nes.09.natuvege" "Nes.09.natuvege.05" 1.612 -0.12112219301601 12 0 "Caprifoliaceae" "forb" "lowland"
"1686" "Lot.alp" "Nes" "Nes.B.09" "natuvege" "06" "14.07.2021" 2 "02" "Nes.09.natuvege" "Nes.09.natuvege.06" 1.172 -0.492310726803302 20 0.1 "Fabaceae" "legume" "alpine"
"1687" "Pla.atr" "Nes" "Nes.B.09" "natuvege" "07" "14.07.2021" 2 "02" "Nes.09.natuvege" "Nes.09.natuvege.07" 2.59 0.703928684356653 11 0.181818181818182 "Plantaginaceae" "forb" "alpine"
"1688" "Med.lup" "Nes" "Nes.B.09" "natuvege" "08" "14.07.2021" 0 "02" "Nes.09.natuvege" "Nes.09.natuvege.08" 1.391 -0.307560070213718 17 0 "Fabaceae" "legume" "lowland"
"1689" "Bro.ere" "Nes" "Nes.B.09" "natuvege" "09" "28.06.2021" 6 "01" "Nes.09.natuvege" "Nes.09.natuvege.09" 4.418 2.24604832018204 16 0.375 "Poacae" "grass" "lowland"
"1690" "Ses.cae" "Nes" "Nes.B.09" "natuvege" "10" "14.07.2021" 1 "02" "Nes.09.natuvege" "Nes.09.natuvege.10" 1.54276 -0.179533770469265 15 0.0666666666666667 "Poacae" "grass" "alpine"
"1691" "Bro.ere" "Nes" "Nes.B.09" "natuvege" "11" "28.06.2021" 3 "01" "Nes.09.natuvege" "Nes.09.natuvege.11" 4.418 2.24604832018204 16 0.1875 "Poacae" "grass" "lowland"
"1692" "Poa.alp" "Nes" "Nes.B.09" "natuvege" "12" "26.10.2021" 0 "08" "Nes.09.natuvege" "Nes.09.natuvege.12" 0.432 -1.1165823518092 25 0 "Poacae" "grass" "alpine"
"1693" "Lot.alp" "Nes" "Nes.B.09" "natuvege" "13" "28.06.2021" 1 "01" "Nes.09.natuvege" "Nes.09.natuvege.13" 1.172 -0.492310726803302 20 0.05 "Fabaceae" "legume" "alpine"
"1694" "Bra.pin" "Nes" "Nes.B.09" "natuvege" "14" "21.09.2021" 1 "06" "Nes.09.natuvege" "Nes.09.natuvege.14" 2.506 0.633065418815443 13 0.0769230769230769 "Poacae" "grass" "lowland"
"1695" "Med.lup" "Nes" "Nes.B.09" "natuvege" "15" "17.08.2021" 0 "04" "Nes.09.natuvege" "Nes.09.natuvege.15" 1.391 -0.307560070213718 17 0 "Fabaceae" "legume" "lowland"
"1696" "Sca.col" "Nes" "Nes.B.09" "natuvege" "16" "03.08.2021" 1 "03" "Nes.09.natuvege" "Nes.09.natuvege.16" 1.612 -0.12112219301601 12 0.0833333333333333 "Caprifoliaceae" "forb" "lowland"
"1697" "Ses.cae" "Nes" "Nes.B.09" "natuvege" "17" "03.09.2021" 0 "05" "Nes.09.natuvege" "Nes.09.natuvege.17" 1.54276 -0.179533770469265 15 0 "Poacae" "grass" "alpine"
"1698" "Pla.atr" "Nes" "Nes.B.09" "natuvege" "18" "14.07.2021" 1 "02" "Nes.09.natuvege" "Nes.09.natuvege.18" 2.59 0.703928684356653 11 0.0909090909090909 "Plantaginaceae" "forb" "alpine"
"1699" "Sca.luc" "Nes" "Nes.B.09" "natuvege" "19" "17.08.2021" 3 "04" "Nes.09.natuvege" "Nes.09.natuvege.19" 1.536 -0.185236576124724 13 0.230769230769231 "Caprifoliaceae" "forb" "alpine"
"1700" "Poa.alp" "Nes" "Nes.B.09" "natuvege" "20" "17.08.2021" 1 "04" "Nes.09.natuvege" "Nes.09.natuvege.20" 0.432 -1.1165823518092 25 0.04 "Poacae" "grass" "alpine"
"1701" "Sca.luc" "Nes" "Nes.B.09" "natuvege" "21" "03.09.2021" 1 "05" "Nes.09.natuvege" "Nes.09.natuvege.21" 1.536 -0.185236576124724 13 0.0769230769230769 "Caprifoliaceae" "forb" "alpine"
"1702" "Pla.med" "Nes" "Nes.B.09" "natuvege" "22" "28.06.2021" 0 "01" "Nes.09.natuvege" "Nes.09.natuvege.22" 0.356 -1.18069673491792 24 0 "Plantaginaceae" "forb" "lowland"
"1703" "Sca.col" "Nes" "Nes.B.09" "natuvege" "23" "26.10.2021" 1 "08" "Nes.09.natuvege" "Nes.09.natuvege.23" 1.612 -0.12112219301601 12 0.0833333333333333 "Caprifoliaceae" "forb" "lowland"
"1704" "Bro.ere" "Nes" "Nes.B.09" "natuvege" "24" "28.06.2021" 2 "01" "Nes.09.natuvege" "Nes.09.natuvege.24" 4.418 2.24604832018204 16 0.125 "Poacae" "grass" "lowland"
"1705" "Ses.cae" "Nes" "Nes.B.09" "natuvege" "25" "14.07.2021" 1 "02" "Nes.09.natuvege" "Nes.09.natuvege.25" 1.54276 -0.179533770469265 15 0.0666666666666667 "Poacae" "grass" "alpine"
"1706" "Med.lup" "Nes" "Nes.B.09" "natuvege" "26" "14.07.2021" 0 "02" "Nes.09.natuvege" "Nes.09.natuvege.26" 1.391 -0.307560070213718 17 0 "Fabaceae" "legume" "lowland"
"1707" "Poa.alp" "Nes" "Nes.B.09" "natuvege" "27" "21.09.2021" 0 "06" "Nes.09.natuvege" "Nes.09.natuvege.27" 0.432 -1.1165823518092 25 0 "Poacae" "grass" "alpine"
"1708" "Bra.pin" "Nes" "Nes.B.09" "natuvege" "28" "03.09.2021" 0 "05" "Nes.09.natuvege" "Nes.09.natuvege.28" 2.506 0.633065418815443 13 0 "Poacae" "grass" "lowland"
"1709" "Pla.med" "Nes" "Nes.B.09" "natuvege" "29" "26.10.2021" 0 "08" "Nes.09.natuvege" "Nes.09.natuvege.29" 0.356 -1.18069673491792 24 0 "Plantaginaceae" "forb" "lowland"
"1710" "Lot.alp" "Nes" "Nes.B.09" "natuvege" "30" "28.06.2021" 1 "01" "Nes.09.natuvege" "Nes.09.natuvege.30" 1.172 -0.492310726803302 20 0.05 "Fabaceae" "legume" "alpine"
"1711" "Pla.med" "Nes" "Nes.B.10" "baresoil" "01" "28.06.2021" 1 "01" "Nes.10.baresoil" "Nes.10.baresoil.01" 0.356 -1.18069673491792 24 0.0416666666666667 "Plantaginaceae" "forb" "lowland"
"1712" "Bra.pin" "Nes" "Nes.B.10" "baresoil" "02" "14.07.2021" 1 "02" "Nes.10.baresoil" "Nes.10.baresoil.02" 2.506 0.633065418815443 13 0.0769230769230769 "Poacae" "grass" "lowland"
"1713" "Sca.luc" "Nes" "Nes.B.10" "baresoil" "03" "28.06.2021" 2 "01" "Nes.10.baresoil" "Nes.10.baresoil.03" 1.536 -0.185236576124724 13 0.153846153846154 "Caprifoliaceae" "forb" "alpine"
"1714" "Pla.atr" "Nes" "Nes.B.10" "baresoil" "04" "26.10.2021" 0 "08" "Nes.10.baresoil" "Nes.10.baresoil.04" 2.59 0.703928684356653 11 0 "Plantaginaceae" "forb" "alpine"
"1715" "Sca.col" "Nes" "Nes.B.10" "baresoil" "05" "03.09.2021" 0 "05" "Nes.10.baresoil" "Nes.10.baresoil.05" 1.612 -0.12112219301601 12 0 "Caprifoliaceae" "forb" "lowland"
"1716" "Lot.alp" "Nes" "Nes.B.10" "baresoil" "06" "28.06.2021" 1 "01" "Nes.10.baresoil" "Nes.10.baresoil.06" 1.172 -0.492310726803302 20 0.05 "Fabaceae" "legume" "alpine"
"1717" "Pla.atr" "Nes" "Nes.B.10" "baresoil" "07" "17.08.2021" 0 "04" "Nes.10.baresoil" "Nes.10.baresoil.07" 2.59 0.703928684356653 11 0 "Plantaginaceae" "forb" "alpine"
"1718" "Med.lup" "Nes" "Nes.B.10" "baresoil" "08" "28.06.2021" 1 "01" "Nes.10.baresoil" "Nes.10.baresoil.08" 1.391 -0.307560070213718 17 0.0588235294117647 "Fabaceae" "legume" "lowland"
"1719" "Bro.ere" "Nes" "Nes.B.10" "baresoil" "09" "28.06.2021" 5 "01" "Nes.10.baresoil" "Nes.10.baresoil.09" 4.418 2.24604832018204 16 0.3125 "Poacae" "grass" "lowland"
"1720" "Ses.cae" "Nes" "Nes.B.10" "baresoil" "10" "14.07.2021" 0 "02" "Nes.10.baresoil" "Nes.10.baresoil.10" 1.54276 -0.179533770469265 15 0 "Poacae" "grass" "alpine"
"1721" "Bro.ere" "Nes" "Nes.B.10" "baresoil" "11" "28.06.2021" 10 "01" "Nes.10.baresoil" "Nes.10.baresoil.11" 4.418 2.24604832018204 16 0.625 "Poacae" "grass" "lowland"
"1722" "Poa.alp" "Nes" "Nes.B.10" "baresoil" "12" "28.06.2021" 4 "01" "Nes.10.baresoil" "Nes.10.baresoil.12" 0.432 -1.1165823518092 25 0.16 "Poacae" "grass" "alpine"
"1723" "Lot.alp" "Nes" "Nes.B.10" "baresoil" "13" "26.10.2021" 1 "08" "Nes.10.baresoil" "Nes.10.baresoil.13" 1.172 -0.492310726803302 20 0.05 "Fabaceae" "legume" "alpine"
"1724" "Bra.pin" "Nes" "Nes.B.10" "baresoil" "14" "28.06.2021" 1 "01" "Nes.10.baresoil" "Nes.10.baresoil.14" 2.506 0.633065418815443 13 0.0769230769230769 "Poacae" "grass" "lowland"
"1725" "Med.lup" "Nes" "Nes.B.10" "baresoil" "15" "17.08.2021" 0 "04" "Nes.10.baresoil" "Nes.10.baresoil.15" 1.391 -0.307560070213718 17 0 "Fabaceae" "legume" "lowland"
"1726" "Sca.col" "Nes" "Nes.B.10" "baresoil" "16" "03.09.2021" 0 "05" "Nes.10.baresoil" "Nes.10.baresoil.16" 1.612 -0.12112219301601 12 0 "Caprifoliaceae" "forb" "lowland"
"1727" "Ses.cae" "Nes" "Nes.B.10" "baresoil" "17" "03.09.2021" 0 "05" "Nes.10.baresoil" "Nes.10.baresoil.17" 1.54276 -0.179533770469265 15 0 "Poacae" "grass" "alpine"
"1728" "Pla.atr" "Nes" "Nes.B.10" "baresoil" "18" "03.08.2021" 0 "03" "Nes.10.baresoil" "Nes.10.baresoil.18" 2.59 0.703928684356653 11 0 "Plantaginaceae" "forb" "alpine"
"1729" "Sca.luc" "Nes" "Nes.B.10" "baresoil" "19" "28.06.2021" 1 "01" "Nes.10.baresoil" "Nes.10.baresoil.19" 1.536 -0.185236576124724 13 0.0769230769230769 "Caprifoliaceae" "forb" "alpine"
"1730" "Poa.alp" "Nes" "Nes.B.10" "baresoil" "20" "28.06.2021" 5 "01" "Nes.10.baresoil" "Nes.10.baresoil.20" 0.432 -1.1165823518092 25 0.2 "Poacae" "grass" "alpine"
"1731" "Sca.luc" "Nes" "Nes.B.10" "baresoil" "21" "28.06.2021" 2 "01" "Nes.10.baresoil" "Nes.10.baresoil.21" 1.536 -0.185236576124724 13 0.153846153846154 "Caprifoliaceae" "forb" "alpine"
"1732" "Pla.med" "Nes" "Nes.B.10" "baresoil" "22" "28.06.2021" 6 "01" "Nes.10.baresoil" "Nes.10.baresoil.22" 0.356 -1.18069673491792 24 0.25 "Plantaginaceae" "forb" "lowland"
"1733" "Sca.col" "Nes" "Nes.B.10" "baresoil" "23" "28.06.2021" 2 "01" "Nes.10.baresoil" "Nes.10.baresoil.23" 1.612 -0.12112219301601 12 0.166666666666667 "Caprifoliaceae" "forb" "lowland"
"1734" "Bro.ere" "Nes" "Nes.B.10" "baresoil" "24" "28.06.2021" 7 "01" "Nes.10.baresoil" "Nes.10.baresoil.24" 4.418 2.24604832018204 16 0.4375 "Poacae" "grass" "lowland"
"1735" "Ses.cae" "Nes" "Nes.B.10" "baresoil" "25" "14.07.2021" 0 "02" "Nes.10.baresoil" "Nes.10.baresoil.25" 1.54276 -0.179533770469265 15 0 "Poacae" "grass" "alpine"
"1736" "Med.lup" "Nes" "Nes.B.10" "baresoil" "26" "03.08.2021" 1 "03" "Nes.10.baresoil" "Nes.10.baresoil.26" 1.391 -0.307560070213718 17 0.0588235294117647 "Fabaceae" "legume" "lowland"
"1737" "Poa.alp" "Nes" "Nes.B.10" "baresoil" "27" "14.07.2021" 1 "02" "Nes.10.baresoil" "Nes.10.baresoil.27" 0.432 -1.1165823518092 25 0.04 "Poacae" "grass" "alpine"
"1738" "Bra.pin" "Nes" "Nes.B.10" "baresoil" "28" "03.09.2021" 0 "05" "Nes.10.baresoil" "Nes.10.baresoil.28" 2.506 0.633065418815443 13 0 "Poacae" "grass" "lowland"
"1739" "Pla.med" "Nes" "Nes.B.10" "baresoil" "29" "28.06.2021" 3 "01" "Nes.10.baresoil" "Nes.10.baresoil.29" 0.356 -1.18069673491792 24 0.125 "Plantaginaceae" "forb" "lowland"
"1740" "Lot.alp" "Nes" "Nes.B.10" "baresoil" "30" "12.10.2021" 0 "07" "Nes.10.baresoil" "Nes.10.baresoil.30" 1.172 -0.492310726803302 20 0 "Fabaceae" "legume" "alpine"
"1741" "Pla.med" "Nes" "Nes.B.10" "fakevege" "01" "03.09.2021" 2 "05" "Nes.10.fakevege" "Nes.10.fakevege.01" 0.356 -1.18069673491792 24 0.0833333333333333 "Plantaginaceae" "forb" "lowland"
"1742" "Bra.pin" "Nes" "Nes.B.10" "fakevege" "02" "26.10.2021" 3 "08" "Nes.10.fakevege" "Nes.10.fakevege.02" 2.506 0.633065418815443 13 0.230769230769231 "Poacae" "grass" "lowland"
"1743" "Sca.luc" "Nes" "Nes.B.10" "fakevege" "03" "03.08.2021" 3 "03" "Nes.10.fakevege" "Nes.10.fakevege.03" 1.536 -0.185236576124724 13 0.230769230769231 "Caprifoliaceae" "forb" "alpine"
"1744" "Pla.atr" "Nes" "Nes.B.10" "fakevege" "04" "26.10.2021" 1 "08" "Nes.10.fakevege" "Nes.10.fakevege.04" 2.59 0.703928684356653 11 0.0909090909090909 "Plantaginaceae" "forb" "alpine"
"1745" "Sca.col" "Nes" "Nes.B.10" "fakevege" "05" "03.09.2021" 0 "05" "Nes.10.fakevege" "Nes.10.fakevege.05" 1.612 -0.12112219301601 12 0 "Caprifoliaceae" "forb" "lowland"
"1746" "Lot.alp" "Nes" "Nes.B.10" "fakevege" "06" "26.10.2021" 1 "08" "Nes.10.fakevege" "Nes.10.fakevege.06" 1.172 -0.492310726803302 20 0.05 "Fabaceae" "legume" "alpine"
"1747" "Pla.atr" "Nes" "Nes.B.10" "fakevege" "07" "17.08.2021" 0 "04" "Nes.10.fakevege" "Nes.10.fakevege.07" 2.59 0.703928684356653 11 0 "Plantaginaceae" "forb" "alpine"
"1748" "Med.lup" "Nes" "Nes.B.10" "fakevege" "08" "03.09.2021" 3 "05" "Nes.10.fakevege" "Nes.10.fakevege.08" 1.391 -0.307560070213718 17 0.176470588235294 "Fabaceae" "legume" "lowland"
"1749" "Bro.ere" "Nes" "Nes.B.10" "fakevege" "09" "14.07.2021" 2 "02" "Nes.10.fakevege" "Nes.10.fakevege.09" 4.418 2.24604832018204 16 0.125 "Poacae" "grass" "lowland"
"1750" "Ses.cae" "Nes" "Nes.B.10" "fakevege" "10" "14.07.2021" 0 "02" "Nes.10.fakevege" "Nes.10.fakevege.10" 1.54276 -0.179533770469265 15 0 "Poacae" "grass" "alpine"
"1751" "Bro.ere" "Nes" "Nes.B.10" "fakevege" "11" "14.07.2021" 5 "02" "Nes.10.fakevege" "Nes.10.fakevege.11" 4.418 2.24604832018204 16 0.3125 "Poacae" "grass" "lowland"
"1752" "Poa.alp" "Nes" "Nes.B.10" "fakevege" "12" "26.10.2021" 0 "08" "Nes.10.fakevege" "Nes.10.fakevege.12" 0.432 -1.1165823518092 25 0 "Poacae" "grass" "alpine"
"1753" "Lot.alp" "Nes" "Nes.B.10" "fakevege" "13" "03.09.2021" 0 "05" "Nes.10.fakevege" "Nes.10.fakevege.13" 1.172 -0.492310726803302 20 0 "Fabaceae" "legume" "alpine"
"1754" "Bra.pin" "Nes" "Nes.B.10" "fakevege" "14" "28.06.2021" 0 "01" "Nes.10.fakevege" "Nes.10.fakevege.14" 2.506 0.633065418815443 13 0 "Poacae" "grass" "lowland"
"1755" "Med.lup" "Nes" "Nes.B.10" "fakevege" "15" "17.08.2021" 0 "04" "Nes.10.fakevege" "Nes.10.fakevege.15" 1.391 -0.307560070213718 17 0 "Fabaceae" "legume" "lowland"
"1756" "Sca.col" "Nes" "Nes.B.10" "fakevege" "16" "03.09.2021" 0 "05" "Nes.10.fakevege" "Nes.10.fakevege.16" 1.612 -0.12112219301601 12 0 "Caprifoliaceae" "forb" "lowland"
"1757" "Ses.cae" "Nes" "Nes.B.10" "fakevege" "17" "03.09.2021" 0 "05" "Nes.10.fakevege" "Nes.10.fakevege.17" 1.54276 -0.179533770469265 15 0 "Poacae" "grass" "alpine"
"1758" "Pla.atr" "Nes" "Nes.B.10" "fakevege" "18" "03.08.2021" 0 "03" "Nes.10.fakevege" "Nes.10.fakevege.18" 2.59 0.703928684356653 11 0 "Plantaginaceae" "forb" "alpine"
"1759" "Sca.luc" "Nes" "Nes.B.10" "fakevege" "19" "17.08.2021" 0 "04" "Nes.10.fakevege" "Nes.10.fakevege.19" 1.536 -0.185236576124724 13 0 "Caprifoliaceae" "forb" "alpine"
"1760" "Poa.alp" "Nes" "Nes.B.10" "fakevege" "20" "03.08.2021" 8 "03" "Nes.10.fakevege" "Nes.10.fakevege.20" 0.432 -1.1165823518092 25 0.32 "Poacae" "grass" "alpine"
"1761" "Sca.luc" "Nes" "Nes.B.10" "fakevege" "21" "03.09.2021" 4 "05" "Nes.10.fakevege" "Nes.10.fakevege.21" 1.536 -0.185236576124724 13 0.307692307692308 "Caprifoliaceae" "forb" "alpine"
"1762" "Pla.med" "Nes" "Nes.B.10" "fakevege" "22" "14.07.2021" 5 "02" "Nes.10.fakevege" "Nes.10.fakevege.22" 0.356 -1.18069673491792 24 0.208333333333333 "Plantaginaceae" "forb" "lowland"
"1763" "Sca.col" "Nes" "Nes.B.10" "fakevege" "23" "14.07.2021" 2 "02" "Nes.10.fakevege" "Nes.10.fakevege.23" 1.612 -0.12112219301601 12 0.166666666666667 "Caprifoliaceae" "forb" "lowland"
"1764" "Bro.ere" "Nes" "Nes.B.10" "fakevege" "24" "26.10.2021" 0 "08" "Nes.10.fakevege" "Nes.10.fakevege.24" 4.418 2.24604832018204 16 0 "Poacae" "grass" "lowland"
"1765" "Ses.cae" "Nes" "Nes.B.10" "fakevege" "25" "12.10.2021" 1 "07" "Nes.10.fakevege" "Nes.10.fakevege.25" 1.54276 -0.179533770469265 15 0.0666666666666667 "Poacae" "grass" "alpine"
"1766" "Med.lup" "Nes" "Nes.B.10" "fakevege" "26" "03.09.2021" 3 "05" "Nes.10.fakevege" "Nes.10.fakevege.26" 1.391 -0.307560070213718 17 0.176470588235294 "Fabaceae" "legume" "lowland"
"1767" "Poa.alp" "Nes" "Nes.B.10" "fakevege" "27" "21.09.2021" 2 "06" "Nes.10.fakevege" "Nes.10.fakevege.27" 0.432 -1.1165823518092 25 0.08 "Poacae" "grass" "alpine"
"1768" "Bra.pin" "Nes" "Nes.B.10" "fakevege" "28" "03.09.2021" 0 "05" "Nes.10.fakevege" "Nes.10.fakevege.28" 2.506 0.633065418815443 13 0 "Poacae" "grass" "lowland"
"1769" "Pla.med" "Nes" "Nes.B.10" "fakevege" "29" "14.07.2021" 2 "02" "Nes.10.fakevege" "Nes.10.fakevege.29" 0.356 -1.18069673491792 24 0.0833333333333333 "Plantaginaceae" "forb" "lowland"
"1770" "Lot.alp" "Nes" "Nes.B.10" "fakevege" "30" "28.06.2021" 1 "01" "Nes.10.fakevege" "Nes.10.fakevege.30" 1.172 -0.492310726803302 20 0.05 "Fabaceae" "legume" "alpine"
"1771" "Pla.med" "Nes" "Nes.B.10" "natuvege" "01" "03.08.2021" 0 "03" "Nes.10.natuvege" "Nes.10.natuvege.01" 0.356 -1.18069673491792 24 0 "Plantaginaceae" "forb" "lowland"
"1772" "Bra.pin" "Nes" "Nes.B.10" "natuvege" "02" "14.07.2021" 0 "02" "Nes.10.natuvege" "Nes.10.natuvege.02" 2.506 0.633065418815443 13 0 "Poacae" "grass" "lowland"
"1773" "Sca.luc" "Nes" "Nes.B.10" "natuvege" "03" "17.08.2021" 0 "04" "Nes.10.natuvege" "Nes.10.natuvege.03" 1.536 -0.185236576124724 13 0 "Caprifoliaceae" "forb" "alpine"
"1774" "Pla.atr" "Nes" "Nes.B.10" "natuvege" "04" "26.10.2021" 0 "08" "Nes.10.natuvege" "Nes.10.natuvege.04" 2.59 0.703928684356653 11 0 "Plantaginaceae" "forb" "alpine"
"1775" "Sca.col" "Nes" "Nes.B.10" "natuvege" "05" "28.06.2021" 1 "01" "Nes.10.natuvege" "Nes.10.natuvege.05" 1.612 -0.12112219301601 12 0.0833333333333333 "Caprifoliaceae" "forb" "lowland"
"1776" "Lot.alp" "Nes" "Nes.B.10" "natuvege" "06" "14.07.2021" 1 "02" "Nes.10.natuvege" "Nes.10.natuvege.06" 1.172 -0.492310726803302 20 0.05 "Fabaceae" "legume" "alpine"
"1777" "Pla.atr" "Nes" "Nes.B.10" "natuvege" "07" "17.08.2021" 0 "04" "Nes.10.natuvege" "Nes.10.natuvege.07" 2.59 0.703928684356653 11 0 "Plantaginaceae" "forb" "alpine"
"1778" "Med.lup" "Nes" "Nes.B.10" "natuvege" "08" "14.07.2021" 1 "02" "Nes.10.natuvege" "Nes.10.natuvege.08" 1.391 -0.307560070213718 17 0.0588235294117647 "Fabaceae" "legume" "lowland"
"1779" "Bro.ere" "Nes" "Nes.B.10" "natuvege" "09" "14.07.2021" 3 "02" "Nes.10.natuvege" "Nes.10.natuvege.09" 4.418 2.24604832018204 16 0.1875 "Poacae" "grass" "lowland"
"1780" "Ses.cae" "Nes" "Nes.B.10" "natuvege" "10" "14.07.2021" 0 "02" "Nes.10.natuvege" "Nes.10.natuvege.10" 1.54276 -0.179533770469265 15 0 "Poacae" "grass" "alpine"
"1781" "Bro.ere" "Nes" "Nes.B.10" "natuvege" "11" "28.06.2021" 10 "01" "Nes.10.natuvege" "Nes.10.natuvege.11" 4.418 2.24604832018204 16 0.625 "Poacae" "grass" "lowland"
"1782" "Poa.alp" "Nes" "Nes.B.10" "natuvege" "12" "26.10.2021" 0 "08" "Nes.10.natuvege" "Nes.10.natuvege.12" 0.432 -1.1165823518092 25 0 "Poacae" "grass" "alpine"
"1783" "Lot.alp" "Nes" "Nes.B.10" "natuvege" "13" "28.06.2021" 1 "01" "Nes.10.natuvege" "Nes.10.natuvege.13" 1.172 -0.492310726803302 20 0.05 "Fabaceae" "legume" "alpine"
"1784" "Bra.pin" "Nes" "Nes.B.10" "natuvege" "14" "28.06.2021" 4 "01" "Nes.10.natuvege" "Nes.10.natuvege.14" 2.506 0.633065418815443 13 0.307692307692308 "Poacae" "grass" "lowland"
"1785" "Med.lup" "Nes" "Nes.B.10" "natuvege" "15" "17.08.2021" 0 "04" "Nes.10.natuvege" "Nes.10.natuvege.15" 1.391 -0.307560070213718 17 0 "Fabaceae" "legume" "lowland"
"1786" "Sca.col" "Nes" "Nes.B.10" "natuvege" "16" "03.09.2021" 0 "05" "Nes.10.natuvege" "Nes.10.natuvege.16" 1.612 -0.12112219301601 12 0 "Caprifoliaceae" "forb" "lowland"
"1787" "Ses.cae" "Nes" "Nes.B.10" "natuvege" "17" "03.09.2021" 0 "05" "Nes.10.natuvege" "Nes.10.natuvege.17" 1.54276 -0.179533770469265 15 0 "Poacae" "grass" "alpine"
"1788" "Pla.atr" "Nes" "Nes.B.10" "natuvege" "18" "03.08.2021" 0 "03" "Nes.10.natuvege" "Nes.10.natuvege.18" 2.59 0.703928684356653 11 0 "Plantaginaceae" "forb" "alpine"
"1789" "Sca.luc" "Nes" "Nes.B.10" "natuvege" "19" "17.08.2021" 0 "04" "Nes.10.natuvege" "Nes.10.natuvege.19" 1.536 -0.185236576124724 13 0 "Caprifoliaceae" "forb" "alpine"
"1790" "Poa.alp" "Nes" "Nes.B.10" "natuvege" "20" "14.07.2021" 2 "02" "Nes.10.natuvege" "Nes.10.natuvege.20" 0.432 -1.1165823518092 25 0.08 "Poacae" "grass" "alpine"
"1791" "Sca.luc" "Nes" "Nes.B.10" "natuvege" "21" "03.08.2021" 1 "03" "Nes.10.natuvege" "Nes.10.natuvege.21" 1.536 -0.185236576124724 13 0.0769230769230769 "Caprifoliaceae" "forb" "alpine"
"1792" "Pla.med" "Nes" "Nes.B.10" "natuvege" "22" "12.10.2021" 1 "07" "Nes.10.natuvege" "Nes.10.natuvege.22" 0.356 -1.18069673491792 24 0.0416666666666667 "Plantaginaceae" "forb" "lowland"
"1793" "Sca.col" "Nes" "Nes.B.10" "natuvege" "23" "26.10.2021" 0 "08" "Nes.10.natuvege" "Nes.10.natuvege.23" 1.612 -0.12112219301601 12 0 "Caprifoliaceae" "forb" "lowland"
"1794" "Bro.ere" "Nes" "Nes.B.10" "natuvege" "24" "14.07.2021" 1 "02" "Nes.10.natuvege" "Nes.10.natuvege.24" 4.418 2.24604832018204 16 0.0625 "Poacae" "grass" "lowland"
"1795" "Ses.cae" "Nes" "Nes.B.10" "natuvege" "25" "14.07.2021" 0 "02" "Nes.10.natuvege" "Nes.10.natuvege.25" 1.54276 -0.179533770469265 15 0 "Poacae" "grass" "alpine"
"1796" "Med.lup" "Nes" "Nes.B.10" "natuvege" "26" "14.07.2021" 0 "02" "Nes.10.natuvege" "Nes.10.natuvege.26" 1.391 -0.307560070213718 17 0 "Fabaceae" "legume" "lowland"
"1797" "Poa.alp" "Nes" "Nes.B.10" "natuvege" "27" "12.10.2021" 0 "07" "Nes.10.natuvege" "Nes.10.natuvege.27" 0.432 -1.1165823518092 25 0 "Poacae" "grass" "alpine"
"1798" "Bra.pin" "Nes" "Nes.B.10" "natuvege" "28" "03.09.2021" 0 "05" "Nes.10.natuvege" "Nes.10.natuvege.28" 2.506 0.633065418815443 13 0 "Poacae" "grass" "lowland"
"1799" "Pla.med" "Nes" "Nes.B.10" "natuvege" "29" "28.06.2021" 4 "01" "Nes.10.natuvege" "Nes.10.natuvege.29" 0.356 -1.18069673491792 24 0.166666666666667 "Plantaginaceae" "forb" "lowland"
"1800" "Lot.alp" "Nes" "Nes.B.10" "natuvege" "30" "12.10.2021" 0 "07" "Nes.10.natuvege" "Nes.10.natuvege.30" 1.172 -0.492310726803302 20 0 "Fabaceae" "legume" "alpine"
