# Supplementary material for: Positive and negative plant−plant interactions influence seedling establishment at both high and low elevations
Source: Alp Bot. 2023 Nov 24;134(1):15–27. doi: 10.1007/s00035-023-00302-8 (PMC11219458; doi:10.1007/s00035-023-00302-8)
Supplement: Supplementary file 2 — Supplementary file2 (CSV 5467 KB) [file 35_2023_302_MOESM2_ESM.csv]

site	block	treatment	plot	hobo	datacollection	date	time	soiltemp	soiltempav	lightground
Cal	09	natuvege	Cal.09.natuvege	HOBO.10631279.	19117	30.06.2021	00:00:00	11.236		0
Cal	09	natuvege	Cal.09.natuvege	HOBO.10631279.	19118	30.06.2021	00:30:00	11.236		0
Cal	09	natuvege	Cal.09.natuvege	HOBO.10631279.	19119	30.06.2021	01:00:00	11.139		0
Cal	09	natuvege	Cal.09.natuvege	HOBO.10631279.	19120	30.06.2021	01:30:00	10.846		0
Cal	09	natuvege	Cal.09.natuvege	HOBO.10631279.	19121	30.06.2021	02:00:00	10.846		0
Cal	09	natuvege	Cal.09.natuvege	HOBO.10631279.	19122	30.06.2021	02:30:00	10.748		0
Cal	09	natuvege	Cal.09.natuvege	HOBO.10631279.	19123	30.06.2021	03:00:00	10.651		0
Cal	09	natuvege	Cal.09.natuvege	HOBO.10631279.	19124	30.06.2021	03:30:00	10.553		0
Cal	09	natuvege	Cal.09.natuvege	HOBO.10631279.	19125	30.06.2021	04:00:00	10.455		0
Cal	09	natuvege	Cal.09.natuvege	HOBO.10631279.	19126	30.06.2021	04:30:00	10.357		0
Cal	09	natuvege	Cal.09.natuvege	HOBO.10631279.	19127	30.06.2021	05:00:00	10.259		0
Cal	09	natuvege	Cal.09.natuvege	HOBO.10631279.	19128	30.06.2021	05:30:00	10.063		0
Cal	09	natuvege	Cal.09.natuvege	HOBO.10631279.	19129	30.06.2021	06:00:00	10.063		0
Cal	09	natuvege	Cal.09.natuvege	HOBO.10631279.	19130	30.06.2021	06:30:00	10.063		0
Cal	09	natuvege	Cal.09.natuvege	HOBO.10631279.	19131	30.06.2021	07:00:00	10.161		0
Cal	09	natuvege	Cal.09.natuvege	HOBO.10631279.	19132	30.06.2021	07:30:00	10.357		0
Cal	09	natuvege	Cal.09.natuvege	HOBO.10631279.	19133	30.06.2021	08:00:00	10.357		0
Cal	09	natuvege	Cal.09.natuvege	HOBO.10631279.	19134	30.06.2021	08:30:00	10.357		0
Cal	09	natuvege	Cal.09.natuvege	HOBO.10631279.	19135	30.06.2021	09:00:00	10.553		0
Cal	09	natuvege	Cal.09.natuvege	HOBO.10631279.	19136	30.06.2021	09:30:00	10.944		0
Cal	09	natuvege	Cal.09.natuvege	HOBO.10631279.	19137	30.06.2021	10:00:00	11.041		0
Cal	09	natuvege	Cal.09.natuvege	HOBO.10631279.	19138	30.06.2021	10:30:00	11.139		0
Cal	09	natuvege	Cal.09.natuvege	HOBO.10631279.	19139	30.06.2021	11:00:00	12.013		0
Cal	09	natuvege	Cal.09.natuvege	HOBO.10631279.	19140	30.06.2021	11:30:00	12.11		0
Cal	09	natuvege	Cal.09.natuvege	HOBO.10631279.	19141	30.06.2021	12:00:00	12.401		0
Cal	09	natuvege	Cal.09.natuvege	HOBO.10631279.	19142	30.06.2021	12:30:00	12.401		0
Cal	09	natuvege	Cal.09.natuvege	HOBO.10631279.	19143	30.06.2021	13:00:00	12.497		0
Cal	09	natuvege	Cal.09.natuvege	HOBO.10631279.	19144	30.06.2021	13:30:00	12.69		0
Cal	09	natuvege	Cal.09.natuvege	HOBO.10631279.	19145	30.06.2021	14:00:00	13.076		0
Cal	09	natuvege	Cal.09.natuvege	HOBO.10631279.	19146	30.06.2021	14:30:00	13.269		0
Cal	09	natuvege	Cal.09.natuvege	HOBO.10631279.	19147	30.06.2021	15:00:00	13.269		0
Cal	09	natuvege	Cal.09.natuvege	HOBO.10631279.	19148	30.06.2021	15:30:00	13.365		0
Cal	09	natuvege	Cal.09.natuvege	HOBO.10631279.	19149	30.06.2021	16:00:00	13.365		0
Cal	09	natuvege	Cal.09.natuvege	HOBO.10631279.	19150	30.06.2021	16:30:00	13.365		0
Cal	09	natuvege	Cal.09.natuvege	HOBO.10631279.	19151	30.06.2021	17:00:00	13.654		0
Cal	09	natuvege	Cal.09.natuvege	HOBO.10631279.	19152	30.06.2021	17:30:00	13.461		0
Cal	09	natuvege	Cal.09.natuvege	HOBO.10631279.	19153	30.06.2021	18:00:00	13.269		0
Cal	09	natuvege	Cal.09.natuvege	HOBO.10631279.	19154	30.06.2021	18:30:00	13.076		0
Cal	09	natuvege	Cal.09.natuvege	HOBO.10631279.	19155	30.06.2021	19:00:00	12.98		0
Cal	09	natuvege	Cal.09.natuvege	HOBO.10631279.	19156	30.06.2021	19:30:00	12.69		0
Cal	09	natuvege	Cal.09.natuvege	HOBO.10631279.	19157	30.06.2021	20:00:00	12.497		0
Cal	09	natuvege	Cal.09.natuvege	HOBO.10631279.	19158	30.06.2021	20:30:00	12.207		0
Cal	09	natuvege	Cal.09.natuvege	HOBO.10631279.	19159	30.06.2021	21:00:00	11.819		0
Cal	09	natuvege	Cal.09.natuvege	HOBO.10631279.	19160	30.06.2021	21:30:00	11.431		0
Cal	09	natuvege	Cal.09.natuvege	HOBO.10631279.	19161	30.06.2021	22:00:00	11.236		0
Cal	09	natuvege	Cal.09.natuvege	HOBO.10631279.	19162	30.06.2021	22:30:00	11.041		0
Cal	09	natuvege	Cal.09.natuvege	HOBO.10631279.	19163	30.06.2021	23:00:00	10.846		0
Cal	09	natuvege	Cal.09.natuvege	HOBO.10631279.	19164	30.06.2021	23:30:00	10.748		0
Cal	09	natuvege	Cal.09.natuvege	HOBO.10631279.	19165	01.07.2021	00:00:00	10.651		0
Cal	09	natuvege	Cal.09.natuvege	HOBO.10631279.	19166	01.07.2021	00:30:00	10.553		0
Cal	09	natuvege	Cal.09.natuvege	HOBO.10631279.	19167	01.07.2021	01:00:00	10.455		0
Cal	09	natuvege	Cal.09.natuvege	HOBO.10631279.	19168	01.07.2021	01:30:00	10.357		0
Cal	09	natuvege	Cal.09.natuvege	HOBO.10631279.	19169	01.07.2021	02:00:00	9.768		0
Cal	09	natuvege	Cal.09.natuvege	HOBO.10631279.	19170	01.07.2021	02:30:00	9.866		0
Cal	09	natuvege	Cal.09.natuvege	HOBO.10631279.	19171	01.07.2021	03:00:00	9.866		0
Cal	09	natuvege	Cal.09.natuvege	HOBO.10631279.	19172	01.07.2021	03:30:00	9.866		0
Cal	09	natuvege	Cal.09.natuvege	HOBO.10631279.	19173	01.07.2021	04:00:00	9.866		0
Cal	09	natuvege	Cal.09.natuvege	HOBO.10631279.	19174	01.07.2021	04:30:00	9.866		0
Cal	09	natuvege	Cal.09.natuvege	HOBO.10631279.	19175	01.07.2021	05:00:00	9.768		0
Cal	09	natuvege	Cal.09.natuvege	HOBO.10631279.	19176	01.07.2021	05:30:00	9.669		0
Cal	09	natuvege	Cal.09.natuvege	HOBO.10631279.	19177	01.07.2021	06:00:00	9.571		0
Cal	09	natuvege	Cal.09.natuvege	HOBO.10631279.	19178	01.07.2021	06:30:00	9.571		0
Cal	09	natuvege	Cal.09.natuvege	HOBO.10631279.	19179	01.07.2021	07:00:00	9.571		0
Cal	09	natuvege	Cal.09.natuvege	HOBO.10631279.	19180	01.07.2021	07:30:00	9.669		0
Cal	09	natuvege	Cal.09.natuvege	HOBO.10631279.	19181	01.07.2021	08:00:00	9.768		0
Cal	09	natuvege	Cal.09.natuvege	HOBO.10631279.	19182	01.07.2021	08:30:00	9.866		0
Cal	09	natuvege	Cal.09.natuvege	HOBO.10631279.	19183	01.07.2021	09:00:00	10.455		0
Cal	09	natuvege	Cal.09.natuvege	HOBO.10631279.	19184	01.07.2021	09:30:00	10.944		0
Cal	09	natuvege	Cal.09.natuvege	HOBO.10631279.	19185	01.07.2021	10:00:00	11.236		0
Cal	09	natuvege	Cal.09.natuvege	HOBO.10631279.	19186	01.07.2021	10:30:00	11.528		0
Cal	09	natuvege	Cal.09.natuvege	HOBO.10631279.	19187	01.07.2021	11:00:00	11.916		0
Cal	09	natuvege	Cal.09.natuvege	HOBO.10631279.	19188	01.07.2021	11:30:00	12.883		0
Cal	09	natuvege	Cal.09.natuvege	HOBO.10631279.	19189	01.07.2021	12:00:00	13.173		0
Cal	09	natuvege	Cal.09.natuvege	HOBO.10631279.	19190	01.07.2021	12:30:00	13.654		0
Cal	09	natuvege	Cal.09.natuvege	HOBO.10631279.	19191	01.07.2021	13:00:00	14.325		0
Cal	09	natuvege	Cal.09.natuvege	HOBO.10631279.	19192	01.07.2021	13:30:00	14.517		0
Cal	09	natuvege	Cal.09.natuvege	HOBO.10631279.	19193	01.07.2021	14:00:00	14.517		0
Cal	09	natuvege	Cal.09.natuvege	HOBO.10631279.	19194	01.07.2021	14:30:00	14.325		0
Cal	09	natuvege	Cal.09.natuvege	HOBO.10631279.	19195	01.07.2021	15:00:00	14.709		0
Cal	09	natuvege	Cal.09.natuvege	HOBO.10631279.	19196	01.07.2021	15:30:00	14.613		0
Cal	09	natuvege	Cal.09.natuvege	HOBO.10631279.	19197	01.07.2021	16:00:00	14.517		0
Cal	09	natuvege	Cal.09.natuvege	HOBO.10631279.	19198	01.07.2021	16:30:00	14.517		0
Cal	09	natuvege	Cal.09.natuvege	HOBO.10631279.	19199	01.07.2021	17:00:00	14.421		0
Cal	09	natuvege	Cal.09.natuvege	HOBO.10631279.	19200	01.07.2021	17:30:00	14.134		0
Cal	09	natuvege	Cal.09.natuvege	HOBO.10631279.	19201	01.07.2021	18:00:00	13.942		0
Cal	09	natuvege	Cal.09.natuvege	HOBO.10631279.	19202	01.07.2021	18:30:00	13.461		0
Cal	09	natuvege	Cal.09.natuvege	HOBO.10631279.	19203	01.07.2021	19:00:00	13.269		0
Cal	09	natuvege	Cal.09.natuvege	HOBO.10631279.	19204	01.07.2021	19:30:00	12.98		0
Cal	09	natuvege	Cal.09.natuvege	HOBO.10631279.	19205	01.07.2021	20:00:00	12.594		0
Cal	09	natuvege	Cal.09.natuvege	HOBO.10631279.	19206	01.07.2021	20:30:00	12.304		0
Cal	09	natuvege	Cal.09.natuvege	HOBO.10631279.	19207	01.07.2021	21:00:00	12.013		0
Cal	09	natuvege	Cal.09.natuvege	HOBO.10631279.	19208	01.07.2021	21:30:00	11.819		0
Cal	09	natuvege	Cal.09.natuvege	HOBO.10631279.	19209	01.07.2021	22:00:00	11.625		0
Cal	09	natuvege	Cal.09.natuvege	HOBO.10631279.	19210	01.07.2021	22:30:00	11.431		0
Cal	09	natuvege	Cal.09.natuvege	HOBO.10631279.	19211	01.07.2021	23:00:00	11.236		0
Cal	09	natuvege	Cal.09.natuvege	HOBO.10631279.	19212	01.07.2021	23:30:00	11.139		0
Cal	09	natuvege	Cal.09.natuvege	HOBO.10631279.	19213	02.07.2021	00:00:00	10.944		0
Cal	09	natuvege	Cal.09.natuvege	HOBO.10631279.	19214	02.07.2021	00:30:00	10.846		0
Cal	09	natuvege	Cal.09.natuvege	HOBO.10631279.	19215	02.07.2021	01:00:00	10.748		0
Cal	09	natuvege	Cal.09.natuvege	HOBO.10631279.	19216	02.07.2021	01:30:00	10.651		0
Cal	09	natuvege	Cal.09.natuvege	HOBO.10631279.	19217	02.07.2021	02:00:00	10.553		0
Cal	09	natuvege	Cal.09.natuvege	HOBO.10631279.	19218	02.07.2021	02:30:00	10.553		0
Cal	09	natuvege	Cal.09.natuvege	HOBO.10631279.	19219	02.07.2021	03:00:00	10.455		0
Cal	09	natuvege	Cal.09.natuvege	HOBO.10631279.	19220	02.07.2021	03:30:00	10.259		0
Cal	09	natuvege	Cal.09.natuvege	HOBO.10631279.	19221	02.07.2021	04:00:00	9.965		0
Cal	09	natuvege	Cal.09.natuvege	HOBO.10631279.	19222	02.07.2021	04:30:00	9.768		0
Cal	09	natuvege	Cal.09.natuvege	HOBO.10631279.	19223	02.07.2021	05:00:00	9.768		0
Cal	09	natuvege	Cal.09.natuvege	HOBO.10631279.	19224	02.07.2021	05:30:00	9.768		0
Cal	09	natuvege	Cal.09.natuvege	HOBO.10631279.	19225	02.07.2021	06:00:00	9.669		0
Cal	09	natuvege	Cal.09.natuvege	HOBO.10631279.	19226	02.07.2021	06:30:00	9.472		0
Cal	09	natuvege	Cal.09.natuvege	HOBO.10631279.	19227	02.07.2021	07:00:00	9.571		0
Cal	09	natuvege	Cal.09.natuvege	HOBO.10631279.	19228	02.07.2021	07:30:00	10.161		0
Cal	09	natuvege	Cal.09.natuvege	HOBO.10631279.	19229	02.07.2021	08:00:00	10.944		0
Cal	09	natuvege	Cal.09.natuvege	HOBO.10631279.	19230	02.07.2021	08:30:00	11.041		0
Cal	09	natuvege	Cal.09.natuvege	HOBO.10631279.	19231	02.07.2021	09:00:00	11.139		0
Cal	09	natuvege	Cal.09.natuvege	HOBO.10631279.	19232	02.07.2021	09:30:00	11.334		0
Cal	09	natuvege	Cal.09.natuvege	HOBO.10631279.	19233	02.07.2021	10:00:00	11.625		0
Cal	09	natuvege	Cal.09.natuvege	HOBO.10631279.	19234	02.07.2021	10:30:00	12.497		0
Cal	09	natuvege	Cal.09.natuvege	HOBO.10631279.	19235	02.07.2021	11:00:00	14.23		0
Cal	09	natuvege	Cal.09.natuvege	HOBO.10631279.	19236	02.07.2021	11:30:00	14.325		0
Cal	09	natuvege	Cal.09.natuvege	HOBO.10631279.	19237	02.07.2021	12:00:00	15.76		0
Cal	09	natuvege	Cal.09.natuvege	HOBO.10631279.	19238	02.07.2021	12:30:00	16.237		0
Cal	09	natuvege	Cal.09.natuvege	HOBO.10631279.	19239	02.07.2021	13:00:00	16.808		0
Cal	09	natuvege	Cal.09.natuvege	HOBO.10631279.	19240	02.07.2021	13:30:00	17.094		0
Cal	09	natuvege	Cal.09.natuvege	HOBO.10631279.	19241	02.07.2021	14:00:00	16.141		0
Cal	09	natuvege	Cal.09.natuvege	HOBO.10631279.	19242	02.07.2021	14:30:00	17.76		0
Cal	09	natuvege	Cal.09.natuvege	HOBO.10631279.	19243	02.07.2021	15:00:00	17.855		0
Cal	09	natuvege	Cal.09.natuvege	HOBO.10631279.	19244	02.07.2021	15:30:00	18.236		0
Cal	09	natuvege	Cal.09.natuvege	HOBO.10631279.	19245	02.07.2021	16:00:00	17.855		0
Cal	09	natuvege	Cal.09.natuvege	HOBO.10631279.	19246	02.07.2021	16:30:00	17.284		0
Cal	09	natuvege	Cal.09.natuvege	HOBO.10631279.	19247	02.07.2021	17:00:00	16.808		0
Cal	09	natuvege	Cal.09.natuvege	HOBO.10631279.	19248	02.07.2021	17:30:00	16.141		0
Cal	09	natuvege	Cal.09.natuvege	HOBO.10631279.	19249	02.07.2021	18:00:00	15.664		0
Cal	09	natuvege	Cal.09.natuvege	HOBO.10631279.	19250	02.07.2021	18:30:00	14.9		0
Cal	09	natuvege	Cal.09.natuvege	HOBO.10631279.	19251	02.07.2021	19:00:00	14.421		0
Cal	09	natuvege	Cal.09.natuvege	HOBO.10631279.	19252	02.07.2021	19:30:00	13.942		0
Cal	09	natuvege	Cal.09.natuvege	HOBO.10631279.	19253	02.07.2021	20:00:00	13.461		0
Cal	09	natuvege	Cal.09.natuvege	HOBO.10631279.	19254	02.07.2021	20:30:00	13.076		0
Cal	09	natuvege	Cal.09.natuvege	HOBO.10631279.	19255	02.07.2021	21:00:00	12.787		0
Cal	09	natuvege	Cal.09.natuvege	HOBO.10631279.	19256	02.07.2021	21:30:00	12.401		0
Cal	09	natuvege	Cal.09.natuvege	HOBO.10631279.	19257	02.07.2021	22:00:00	11.916		0
Cal	09	natuvege	Cal.09.natuvege	HOBO.10631279.	19258	02.07.2021	22:30:00	11.528		0
Cal	09	natuvege	Cal.09.natuvege	HOBO.10631279.	19259	02.07.2021	23:00:00	11.236		0
Cal	09	natuvege	Cal.09.natuvege	HOBO.10631279.	19260	02.07.2021	23:30:00	10.944		0
Cal	09	natuvege	Cal.09.natuvege	HOBO.10631279.	19261	03.07.2021	00:00:00	10.846		0
Cal	09	natuvege	Cal.09.natuvege	HOBO.10631279.	19262	03.07.2021	00:30:00	10.651		0
Cal	09	natuvege	Cal.09.natuvege	HOBO.10631279.	19263	03.07.2021	01:00:00	10.455		0
Cal	09	natuvege	Cal.09.natuvege	HOBO.10631279.	19264	03.07.2021	01:30:00	10.357		0
Cal	09	natuvege	Cal.09.natuvege	HOBO.10631279.	19265	03.07.2021	02:00:00	10.161		0
Cal	09	natuvege	Cal.09.natuvege	HOBO.10631279.	19266	03.07.2021	02:30:00	10.063		0
Cal	09	natuvege	Cal.09.natuvege	HOBO.10631279.	19267	03.07.2021	03:00:00	9.965		0
Cal	09	natuvege	Cal.09.natuvege	HOBO.10631279.	19268	03.07.2021	03:30:00	9.965		0
Cal	09	natuvege	Cal.09.natuvege	HOBO.10631279.	19269	03.07.2021	04:00:00	9.866		0
Cal	09	natuvege	Cal.09.natuvege	HOBO.10631279.	19270	03.07.2021	04:30:00	9.866		0
Cal	09	natuvege	Cal.09.natuvege	HOBO.10631279.	19271	03.07.2021	05:00:00	9.669		0
Cal	09	natuvege	Cal.09.natuvege	HOBO.10631279.	19272	03.07.2021	05:30:00	9.571		0
Cal	09	natuvege	Cal.09.natuvege	HOBO.10631279.	19273	03.07.2021	06:00:00	9.571		0
Cal	09	natuvege	Cal.09.natuvege	HOBO.10631279.	19274	03.07.2021	06:30:00	9.669		0
Cal	09	natuvege	Cal.09.natuvege	HOBO.10631279.	19275	03.07.2021	07:00:00	9.866		0
Cal	09	natuvege	Cal.09.natuvege	HOBO.10631279.	19276	03.07.2021	07:30:00	10.357		0
Cal	09	natuvege	Cal.09.natuvege	HOBO.10631279.	19277	03.07.2021	08:00:00	11.139		0
Cal	09	natuvege	Cal.09.natuvege	HOBO.10631279.	19278	03.07.2021	08:30:00	11.625		0
Cal	09	natuvege	Cal.09.natuvege	HOBO.10631279.	19279	03.07.2021	09:00:00	12.304		0
Cal	09	natuvege	Cal.09.natuvege	HOBO.10631279.	19280	03.07.2021	09:30:00	13.173		0
Cal	09	natuvege	Cal.09.natuvege	HOBO.10631279.	19281	03.07.2021	10:00:00	13.942		0
Cal	09	natuvege	Cal.09.natuvege	HOBO.10631279.	19282	03.07.2021	10:30:00	14.709		0
Cal	09	natuvege	Cal.09.natuvege	HOBO.10631279.	19283	03.07.2021	11:00:00	16.237		0
Cal	09	natuvege	Cal.09.natuvege	HOBO.10631279.	19284	03.07.2021	11:30:00	17.475		0
Cal	09	natuvege	Cal.09.natuvege	HOBO.10631279.	19285	03.07.2021	12:00:00	18.426		0
Cal	09	natuvege	Cal.09.natuvege	HOBO.10631279.	19286	03.07.2021	12:30:00	18.996		0
Cal	09	natuvege	Cal.09.natuvege	HOBO.10631279.	19287	03.07.2021	13:00:00	18.426		0
Cal	09	natuvege	Cal.09.natuvege	HOBO.10631279.	19288	03.07.2021	13:30:00	18.806		0
Cal	09	natuvege	Cal.09.natuvege	HOBO.10631279.	19289	03.07.2021	14:00:00	19.567		0
Cal	09	natuvege	Cal.09.natuvege	HOBO.10631279.	19290	03.07.2021	14:30:00	19.377		0
Cal	09	natuvege	Cal.09.natuvege	HOBO.10631279.	19291	03.07.2021	15:00:00	18.426		0
Cal	09	natuvege	Cal.09.natuvege	HOBO.10631279.	19292	03.07.2021	15:30:00	17.57		0
Cal	09	natuvege	Cal.09.natuvege	HOBO.10631279.	19293	03.07.2021	16:00:00	16.713		0
Cal	09	natuvege	Cal.09.natuvege	HOBO.10631279.	19294	03.07.2021	16:30:00	16.046		0
Cal	09	natuvege	Cal.09.natuvege	HOBO.10631279.	19295	03.07.2021	17:00:00	15.76		0
Cal	09	natuvege	Cal.09.natuvege	HOBO.10631279.	19296	03.07.2021	17:30:00	15.664		0
Cal	09	natuvege	Cal.09.natuvege	HOBO.10631279.	19297	03.07.2021	18:00:00	15.091		0
Cal	09	natuvege	Cal.09.natuvege	HOBO.10631279.	19298	03.07.2021	18:30:00	14.613		0
Cal	09	natuvege	Cal.09.natuvege	HOBO.10631279.	19299	03.07.2021	19:00:00	14.325		0
Cal	09	natuvege	Cal.09.natuvege	HOBO.10631279.	19300	03.07.2021	19:30:00	14.038		0
Cal	09	natuvege	Cal.09.natuvege	HOBO.10631279.	19301	03.07.2021	20:00:00	13.75		0
Cal	09	natuvege	Cal.09.natuvege	HOBO.10631279.	19302	03.07.2021	20:30:00	13.558		0
Cal	09	natuvege	Cal.09.natuvege	HOBO.10631279.	19303	03.07.2021	21:00:00	13.365		0
Cal	09	natuvege	Cal.09.natuvege	HOBO.10631279.	19304	03.07.2021	21:30:00	13.076		0
Cal	09	natuvege	Cal.09.natuvege	HOBO.10631279.	19305	03.07.2021	22:00:00	12.98		0
Cal	09	natuvege	Cal.09.natuvege	HOBO.10631279.	19306	03.07.2021	22:30:00	12.787		0
Cal	09	natuvege	Cal.09.natuvege	HOBO.10631279.	19307	03.07.2021	23:00:00	12.594		0
Cal	09	natuvege	Cal.09.natuvege	HOBO.10631279.	19308	03.07.2021	23:30:00	12.497		0
Cal	09	natuvege	Cal.09.natuvege	HOBO.10631279.	19309	04.07.2021	00:00:00	12.401		0
Cal	09	natuvege	Cal.09.natuvege	HOBO.10631279.	19310	04.07.2021	00:30:00	12.304		0
Cal	09	natuvege	Cal.09.natuvege	HOBO.10631279.	19311	04.07.2021	01:00:00	12.207		0
Cal	09	natuvege	Cal.09.natuvege	HOBO.10631279.	19312	04.07.2021	01:30:00	12.11		0
Cal	09	natuvege	Cal.09.natuvege	HOBO.10631279.	19313	04.07.2021	02:00:00	12.013		0
Cal	09	natuvege	Cal.09.natuvege	HOBO.10631279.	19314	04.07.2021	02:30:00	12.013		0
Cal	09	natuvege	Cal.09.natuvege	HOBO.10631279.	19315	04.07.2021	03:00:00	11.916		0
Cal	09	natuvege	Cal.09.natuvege	HOBO.10631279.	19316	04.07.2021	03:30:00	11.722		0
Cal	09	natuvege	Cal.09.natuvege	HOBO.10631279.	19317	04.07.2021	04:00:00	11.625		0
Cal	09	natuvege	Cal.09.natuvege	HOBO.10631279.	19318	04.07.2021	04:30:00	11.431		0
Cal	09	natuvege	Cal.09.natuvege	HOBO.10631279.	19319	04.07.2021	05:00:00	11.334		0
Cal	09	natuvege	Cal.09.natuvege	HOBO.10631279.	19320	04.07.2021	05:30:00	11.334		0
Cal	09	natuvege	Cal.09.natuvege	HOBO.10631279.	19321	04.07.2021	06:00:00	11.334		0
Cal	09	natuvege	Cal.09.natuvege	HOBO.10631279.	19322	04.07.2021	06:30:00	11.236		0
Cal	09	natuvege	Cal.09.natuvege	HOBO.10631279.	19323	04.07.2021	07:00:00	11.139		0
Cal	09	natuvege	Cal.09.natuvege	HOBO.10631279.	19324	04.07.2021	07:30:00	11.528		0
Cal	09	natuvege	Cal.09.natuvege	HOBO.10631279.	19325	04.07.2021	08:00:00	12.013		0
Cal	09	natuvege	Cal.09.natuvege	HOBO.10631279.	19326	04.07.2021	08:30:00	12.69		0
Cal	09	natuvege	Cal.09.natuvege	HOBO.10631279.	19327	04.07.2021	09:00:00	13.461		0
Cal	09	natuvege	Cal.09.natuvege	HOBO.10631279.	19328	04.07.2021	09:30:00	14.325		0
Cal	09	natuvege	Cal.09.natuvege	HOBO.10631279.	19329	04.07.2021	10:00:00	15.282		0
Cal	09	natuvege	Cal.09.natuvege	HOBO.10631279.	19330	04.07.2021	10:30:00	15.378		0
Cal	09	natuvege	Cal.09.natuvege	HOBO.10631279.	19331	04.07.2021	11:00:00	15.091		0
Cal	09	natuvege	Cal.09.natuvege	HOBO.10631279.	19332	04.07.2021	11:30:00	14.996		0
Cal	09	natuvege	Cal.09.natuvege	HOBO.10631279.	19333	04.07.2021	12:00:00	14.804		0
Cal	09	natuvege	Cal.09.natuvege	HOBO.10631279.	19334	04.07.2021	12:30:00	14.9		0
Cal	09	natuvege	Cal.09.natuvege	HOBO.10631279.	19335	04.07.2021	13:00:00	14.804		0
Cal	09	natuvege	Cal.09.natuvege	HOBO.10631279.	19336	04.07.2021	13:30:00	14.996		0
Cal	09	natuvege	Cal.09.natuvege	HOBO.10631279.	19337	04.07.2021	14:00:00	14.996		0
Cal	09	natuvege	Cal.09.natuvege	HOBO.10631279.	19338	04.07.2021	14:30:00	14.804		0
Cal	09	natuvege	Cal.09.natuvege	HOBO.10631279.	19339	04.07.2021	15:00:00	14.613		0
Cal	09	natuvege	Cal.09.natuvege	HOBO.10631279.	19340	04.07.2021	15:30:00	14.804		0
Cal	09	natuvege	Cal.09.natuvege	HOBO.10631279.	19341	04.07.2021	16:00:00	14.421		0
Cal	09	natuvege	Cal.09.natuvege	HOBO.10631279.	19342	04.07.2021	16:30:00	14.325		0
Cal	09	natuvege	Cal.09.natuvege	HOBO.10631279.	19343	04.07.2021	17:00:00	14.23		0
Cal	09	natuvege	Cal.09.natuvege	HOBO.10631279.	19344	04.07.2021	17:30:00	13.846		0
Cal	09	natuvege	Cal.09.natuvege	HOBO.10631279.	19345	04.07.2021	18:00:00	13.558		0
Cal	09	natuvege	Cal.09.natuvege	HOBO.10631279.	19346	04.07.2021	18:30:00	13.269		0
Cal	09	natuvege	Cal.09.natuvege	HOBO.10631279.	19347	04.07.2021	19:00:00	13.076		0
Cal	09	natuvege	Cal.09.natuvege	HOBO.10631279.	19348	04.07.2021	19:30:00	12.98		0
Cal	09	natuvege	Cal.09.natuvege	HOBO.10631279.	19349	04.07.2021	20:00:00	12.69		0
Cal	09	natuvege	Cal.09.natuvege	HOBO.10631279.	19350	04.07.2021	20:30:00	12.401		0
Cal	09	natuvege	Cal.09.natuvege	HOBO.10631279.	19351	04.07.2021	21:00:00	12.207		0
Cal	09	natuvege	Cal.09.natuvege	HOBO.10631279.	19352	04.07.2021	21:30:00	12.013		0
Cal	09	natuvege	Cal.09.natuvege	HOBO.10631279.	19353	04.07.2021	22:00:00	11.819		0
Cal	09	natuvege	Cal.09.natuvege	HOBO.10631279.	19354	04.07.2021	22:30:00	11.722		0
Cal	09	natuvege	Cal.09.natuvege	HOBO.10631279.	19355	04.07.2021	23:00:00	11.528		0
Cal	09	natuvege	Cal.09.natuvege	HOBO.10631279.	19356	04.07.2021	23:30:00	11.431		0
Cal	09	natuvege	Cal.09.natuvege	HOBO.10631279.	19357	05.07.2021	00:00:00	11.334		0
Cal	09	natuvege	Cal.09.natuvege	HOBO.10631279.	19358	05.07.2021	00:30:00	11.236		0
Cal	09	natuvege	Cal.09.natuvege	HOBO.10631279.	19359	05.07.2021	01:00:00	11.139		0
Cal	09	natuvege	Cal.09.natuvege	HOBO.10631279.	19360	05.07.2021	01:30:00	11.139		0
Cal	09	natuvege	Cal.09.natuvege	HOBO.10631279.	19361	05.07.2021	02:00:00	10.944		0
Cal	09	natuvege	Cal.09.natuvege	HOBO.10631279.	19362	05.07.2021	02:30:00	10.846		0
Cal	09	natuvege	Cal.09.natuvege	HOBO.10631279.	19363	05.07.2021	03:00:00	10.553		0
Cal	09	natuvege	Cal.09.natuvege	HOBO.10631279.	19364	05.07.2021	03:30:00	10.357		0
Cal	09	natuvege	Cal.09.natuvege	HOBO.10631279.	19365	05.07.2021	04:00:00	10.161		0
Cal	09	natuvege	Cal.09.natuvege	HOBO.10631279.	19366	05.07.2021	04:30:00	10.063		0
Cal	09	natuvege	Cal.09.natuvege	HOBO.10631279.	19367	05.07.2021	05:00:00	10.063		0
Cal	09	natuvege	Cal.09.natuvege	HOBO.10631279.	19368	05.07.2021	05:30:00	10.063		0
Cal	09	natuvege	Cal.09.natuvege	HOBO.10631279.	19369	05.07.2021	06:00:00	10.063		0
Cal	09	natuvege	Cal.09.natuvege	HOBO.10631279.	19370	05.07.2021	06:30:00	10.161		0
Cal	09	natuvege	Cal.09.natuvege	HOBO.10631279.	19371	05.07.2021	07:00:00	10.259		0
Cal	09	natuvege	Cal.09.natuvege	HOBO.10631279.	19372	05.07.2021	07:30:00	10.455		0
Cal	09	natuvege	Cal.09.natuvege	HOBO.10631279.	19373	05.07.2021	08:00:00	10.651		0
Cal	09	natuvege	Cal.09.natuvege	HOBO.10631279.	19374	05.07.2021	08:30:00	10.748		0
Cal	09	natuvege	Cal.09.natuvege	HOBO.10631279.	19375	05.07.2021	09:00:00	11.139		0
Cal	09	natuvege	Cal.09.natuvege	HOBO.10631279.	19376	05.07.2021	09:30:00	11.722		0
Cal	09	natuvege	Cal.09.natuvege	HOBO.10631279.	19377	05.07.2021	10:00:00	12.207		0
Cal	09	natuvege	Cal.09.natuvege	HOBO.10631279.	19378	05.07.2021	10:30:00	12.69		0
Cal	09	natuvege	Cal.09.natuvege	HOBO.10631279.	19379	05.07.2021	11:00:00	12.69		0
Cal	09	natuvege	Cal.09.natuvege	HOBO.10631279.	19380	05.07.2021	11:30:00	12.69		0
Cal	09	natuvege	Cal.09.natuvege	HOBO.10631279.	19381	05.07.2021	12:00:00	12.787		0
Cal	09	natuvege	Cal.09.natuvege	HOBO.10631279.	19382	05.07.2021	12:30:00	12.787		0
Cal	09	natuvege	Cal.09.natuvege	HOBO.10631279.	19383	05.07.2021	13:00:00	13.173		0
Cal	09	natuvege	Cal.09.natuvege	HOBO.10631279.	19384	05.07.2021	13:30:00	13.654		0
Cal	09	natuvege	Cal.09.natuvege	HOBO.10631279.	19385	05.07.2021	14:00:00	13.654		0
Cal	09	natuvege	Cal.09.natuvege	HOBO.10631279.	19386	05.07.2021	14:30:00	13.654		0
Cal	09	natuvege	Cal.09.natuvege	HOBO.10631279.	19387	05.07.2021	15:00:00	13.558		0
Cal	09	natuvege	Cal.09.natuvege	HOBO.10631279.	19388	05.07.2021	15:30:00	13.461		0
Cal	09	natuvege	Cal.09.natuvege	HOBO.10631279.	19389	05.07.2021	16:00:00	13.558		0
Cal	09	natuvege	Cal.09.natuvege	HOBO.10631279.	19390	05.07.2021	16:30:00	13.75		0
Cal	09	natuvege	Cal.09.natuvege	HOBO.10631279.	19391	05.07.2021	17:00:00	13.75		0
Cal	09	natuvege	Cal.09.natuvege	HOBO.10631279.	19392	05.07.2021	17:30:00	13.846		0
Cal	09	natuvege	Cal.09.natuvege	HOBO.10631279.	19393	05.07.2021	18:00:00	13.846		0
Cal	09	natuvege	Cal.09.natuvege	HOBO.10631279.	19394	05.07.2021	18:30:00	13.654		0
Cal	09	natuvege	Cal.09.natuvege	HOBO.10631279.	19395	05.07.2021	19:00:00	13.269		0
Cal	09	natuvege	Cal.09.natuvege	HOBO.10631279.	19396	05.07.2021	19:30:00	13.076		0
Cal	09	natuvege	Cal.09.natuvege	HOBO.10631279.	19397	05.07.2021	20:00:00	12.787		0
Cal	09	natuvege	Cal.09.natuvege	HOBO.10631279.	19398	05.07.2021	20:30:00	12.497		0
Cal	09	natuvege	Cal.09.natuvege	HOBO.10631279.	19399	05.07.2021	21:00:00	12.11		0
Cal	09	natuvege	Cal.09.natuvege	HOBO.10631279.	19400	05.07.2021	21:30:00	11.916		0
Cal	09	natuvege	Cal.09.natuvege	HOBO.10631279.	19401	05.07.2021	22:00:00	11.722		0
Cal	09	natuvege	Cal.09.natuvege	HOBO.10631279.	19402	05.07.2021	22:30:00	11.528		0
Cal	09	natuvege	Cal.09.natuvege	HOBO.10631279.	19403	05.07.2021	23:00:00	11.431		0
Cal	09	natuvege	Cal.09.natuvege	HOBO.10631279.	19404	05.07.2021	23:30:00	11.236		0
Cal	09	natuvege	Cal.09.natuvege	HOBO.10631279.	19405	06.07.2021	00:00:00	11.139		0
Cal	09	natuvege	Cal.09.natuvege	HOBO.10631279.	19406	06.07.2021	00:30:00	11.041		0
Cal	09	natuvege	Cal.09.natuvege	HOBO.10631279.	19407	06.07.2021	01:00:00	10.944		0
Cal	09	natuvege	Cal.09.natuvege	HOBO.10631279.	19408	06.07.2021	01:30:00	10.846		0
Cal	09	natuvege	Cal.09.natuvege	HOBO.10631279.	19409	06.07.2021	02:00:00	10.748		0
Cal	09	natuvege	Cal.09.natuvege	HOBO.10631279.	19410	06.07.2021	02:30:00	10.651		0
Cal	09	natuvege	Cal.09.natuvege	HOBO.10631279.	19411	06.07.2021	03:00:00	10.651		0
Cal	09	natuvege	Cal.09.natuvege	HOBO.10631279.	19412	06.07.2021	03:30:00	10.553		0
Cal	09	natuvege	Cal.09.natuvege	HOBO.10631279.	19413	06.07.2021	04:00:00	10.553		0
Cal	09	natuvege	Cal.09.natuvege	HOBO.10631279.	19414	06.07.2021	04:30:00	10.455		0
Cal	09	natuvege	Cal.09.natuvege	HOBO.10631279.	19415	06.07.2021	05:00:00	10.357		0
Cal	09	natuvege	Cal.09.natuvege	HOBO.10631279.	19416	06.07.2021	05:30:00	10.357		0
Cal	09	natuvege	Cal.09.natuvege	HOBO.10631279.	19417	06.07.2021	06:00:00	10.357		0
Cal	09	natuvege	Cal.09.natuvege	HOBO.10631279.	19418	06.07.2021	06:30:00	10.357		0
Cal	09	natuvege	Cal.09.natuvege	HOBO.10631279.	19419	06.07.2021	07:00:00	10.455		0
Cal	09	natuvege	Cal.09.natuvege	HOBO.10631279.	19420	06.07.2021	07:30:00	10.748		0
Cal	09	natuvege	Cal.09.natuvege	HOBO.10631279.	19421	06.07.2021	08:00:00	11.041		0
Cal	09	natuvege	Cal.09.natuvege	HOBO.10631279.	19422	06.07.2021	08:30:00	11.431		0
Cal	09	natuvege	Cal.09.natuvege	HOBO.10631279.	19423	06.07.2021	09:00:00	11.819		0
Cal	09	natuvege	Cal.09.natuvege	HOBO.10631279.	19424	06.07.2021	09:30:00	12.594		0
Cal	09	natuvege	Cal.09.natuvege	HOBO.10631279.	19425	06.07.2021	10:00:00	13.461		0
Cal	09	natuvege	Cal.09.natuvege	HOBO.10631279.	19426	06.07.2021	10:30:00	14.421		0
Cal	09	natuvege	Cal.09.natuvege	HOBO.10631279.	19427	06.07.2021	11:00:00	15.473		0
Cal	09	natuvege	Cal.09.natuvege	HOBO.10631279.	19428	06.07.2021	11:30:00	16.332		0
Cal	09	natuvege	Cal.09.natuvege	HOBO.10631279.	19429	06.07.2021	12:00:00	17.094		0
Cal	09	natuvege	Cal.09.natuvege	HOBO.10631279.	19430	06.07.2021	12:30:00	17.76		0
Cal	09	natuvege	Cal.09.natuvege	HOBO.10631279.	19431	06.07.2021	13:00:00	18.14		0
Cal	09	natuvege	Cal.09.natuvege	HOBO.10631279.	19432	06.07.2021	13:30:00	18.521		0
Cal	09	natuvege	Cal.09.natuvege	HOBO.10631279.	19433	06.07.2021	14:00:00	18.521		0
Cal	09	natuvege	Cal.09.natuvege	HOBO.10631279.	19434	06.07.2021	14:30:00	18.616		0
Cal	09	natuvege	Cal.09.natuvege	HOBO.10631279.	19435	06.07.2021	15:00:00	18.236		0
Cal	09	natuvege	Cal.09.natuvege	HOBO.10631279.	19436	06.07.2021	15:30:00	18.045		0
Cal	09	natuvege	Cal.09.natuvege	HOBO.10631279.	19437	06.07.2021	16:00:00	17.379		0
Cal	09	natuvege	Cal.09.natuvege	HOBO.10631279.	19438	06.07.2021	16:30:00	16.618		0
Cal	09	natuvege	Cal.09.natuvege	HOBO.10631279.	19439	06.07.2021	17:00:00	16.237		0
Cal	09	natuvege	Cal.09.natuvege	HOBO.10631279.	19440	06.07.2021	17:30:00	15.951		0
Cal	09	natuvege	Cal.09.natuvege	HOBO.10631279.	19441	06.07.2021	18:00:00	15.569		0
Cal	09	natuvege	Cal.09.natuvege	HOBO.10631279.	19442	06.07.2021	18:30:00	15.187		0
Cal	09	natuvege	Cal.09.natuvege	HOBO.10631279.	19443	06.07.2021	19:00:00	14.9		0
Cal	09	natuvege	Cal.09.natuvege	HOBO.10631279.	19444	06.07.2021	19:30:00	14.517		0
Cal	09	natuvege	Cal.09.natuvege	HOBO.10631279.	19445	06.07.2021	20:00:00	14.23		0
Cal	09	natuvege	Cal.09.natuvege	HOBO.10631279.	19446	06.07.2021	20:30:00	13.942		0
Cal	09	natuvege	Cal.09.natuvege	HOBO.10631279.	19447	06.07.2021	21:00:00	13.75		0
Cal	09	natuvege	Cal.09.natuvege	HOBO.10631279.	19448	06.07.2021	21:30:00	13.558		0
Cal	09	natuvege	Cal.09.natuvege	HOBO.10631279.	19449	06.07.2021	22:00:00	13.365		0
Cal	09	natuvege	Cal.09.natuvege	HOBO.10631279.	19450	06.07.2021	22:30:00	13.269		0
Cal	09	natuvege	Cal.09.natuvege	HOBO.10631279.	19451	06.07.2021	23:00:00	13.173		0
Cal	09	natuvege	Cal.09.natuvege	HOBO.10631279.	19452	06.07.2021	23:30:00	12.98		0
Cal	09	natuvege	Cal.09.natuvege	HOBO.10631279.	19453	07.07.2021	00:00:00	12.883		0
Cal	09	natuvege	Cal.09.natuvege	HOBO.10631279.	19454	07.07.2021	00:30:00	12.401		0
Cal	09	natuvege	Cal.09.natuvege	HOBO.10631279.	19455	07.07.2021	01:00:00	12.401		0
Cal	09	natuvege	Cal.09.natuvege	HOBO.10631279.	19456	07.07.2021	01:30:00	12.401		0
Cal	09	natuvege	Cal.09.natuvege	HOBO.10631279.	19457	07.07.2021	02:00:00	12.304		0
Cal	09	natuvege	Cal.09.natuvege	HOBO.10631279.	19458	07.07.2021	02:30:00	12.207		0
Cal	09	natuvege	Cal.09.natuvege	HOBO.10631279.	19459	07.07.2021	03:00:00	12.207		0
Cal	09	natuvege	Cal.09.natuvege	HOBO.10631279.	19460	07.07.2021	03:30:00	12.207		0
Cal	09	natuvege	Cal.09.natuvege	HOBO.10631279.	19461	07.07.2021	04:00:00	12.11		0
Cal	09	natuvege	Cal.09.natuvege	HOBO.10631279.	19462	07.07.2021	04:30:00	11.916		0
Cal	09	natuvege	Cal.09.natuvege	HOBO.10631279.	19463	07.07.2021	05:00:00	11.819		0
Cal	09	natuvege	Cal.09.natuvege	HOBO.10631279.	19464	07.07.2021	05:30:00	11.625		0
Cal	09	natuvege	Cal.09.natuvege	HOBO.10631279.	19465	07.07.2021	06:00:00	11.625		0
Cal	09	natuvege	Cal.09.natuvege	HOBO.10631279.	19466	07.07.2021	06:30:00	11.528		0
Cal	09	natuvege	Cal.09.natuvege	HOBO.10631279.	19467	07.07.2021	07:00:00	11.528		0
Cal	09	natuvege	Cal.09.natuvege	HOBO.10631279.	19468	07.07.2021	07:30:00	11.431		0
Cal	09	natuvege	Cal.09.natuvege	HOBO.10631279.	19469	07.07.2021	08:00:00	11.431		0
Cal	09	natuvege	Cal.09.natuvege	HOBO.10631279.	19470	07.07.2021	08:30:00	11.431		0
Cal	09	natuvege	Cal.09.natuvege	HOBO.10631279.	19471	07.07.2021	09:00:00	11.625		0
Cal	09	natuvege	Cal.09.natuvege	HOBO.10631279.	19472	07.07.2021	09:30:00	11.916		0
Cal	09	natuvege	Cal.09.natuvege	HOBO.10631279.	19473	07.07.2021	10:00:00	12.013		0
Cal	09	natuvege	Cal.09.natuvege	HOBO.10631279.	19474	07.07.2021	10:30:00	12.207		0
Cal	09	natuvege	Cal.09.natuvege	HOBO.10631279.	19475	07.07.2021	11:00:00	12.401		0
Cal	09	natuvege	Cal.09.natuvege	HOBO.10631279.	19476	07.07.2021	11:30:00	12.304		0
Cal	09	natuvege	Cal.09.natuvege	HOBO.10631279.	19477	07.07.2021	12:00:00	12.207		0
Cal	09	natuvege	Cal.09.natuvege	HOBO.10631279.	19478	07.07.2021	12:30:00	12.304		0
Cal	09	natuvege	Cal.09.natuvege	HOBO.10631279.	19479	07.07.2021	13:00:00	12.304		0
Cal	09	natuvege	Cal.09.natuvege	HOBO.10631279.	19480	07.07.2021	13:30:00	12.401		0
Cal	09	natuvege	Cal.09.natuvege	HOBO.10631279.	19481	07.07.2021	14:00:00	12.69		0
Cal	09	natuvege	Cal.09.natuvege	HOBO.10631279.	19482	07.07.2021	14:30:00	13.076		0
Cal	09	natuvege	Cal.09.natuvege	HOBO.10631279.	19483	07.07.2021	15:00:00	13.461		0
Cal	09	natuvege	Cal.09.natuvege	HOBO.10631279.	19484	07.07.2021	15:30:00	13.75		0
Cal	09	natuvege	Cal.09.natuvege	HOBO.10631279.	19485	07.07.2021	16:00:00	13.75		0
Cal	09	natuvege	Cal.09.natuvege	HOBO.10631279.	19486	07.07.2021	16:30:00	13.654		0
Cal	09	natuvege	Cal.09.natuvege	HOBO.10631279.	19487	07.07.2021	17:00:00	13.75		0
Cal	09	natuvege	Cal.09.natuvege	HOBO.10631279.	19488	07.07.2021	17:30:00	13.461		0
Cal	09	natuvege	Cal.09.natuvege	HOBO.10631279.	19489	07.07.2021	18:00:00	13.461		0
Cal	09	natuvege	Cal.09.natuvege	HOBO.10631279.	19490	07.07.2021	18:30:00	13.365		0
Cal	09	natuvege	Cal.09.natuvege	HOBO.10631279.	19491	07.07.2021	19:00:00	13.076		0
Cal	09	natuvege	Cal.09.natuvege	HOBO.10631279.	19492	07.07.2021	19:30:00	12.883		0
Cal	09	natuvege	Cal.09.natuvege	HOBO.10631279.	19493	07.07.2021	20:00:00	12.69		0
Cal	09	natuvege	Cal.09.natuvege	HOBO.10631279.	19494	07.07.2021	20:30:00	12.497		0
Cal	09	natuvege	Cal.09.natuvege	HOBO.10631279.	19495	07.07.2021	21:00:00	12.304		0
Cal	09	natuvege	Cal.09.natuvege	HOBO.10631279.	19496	07.07.2021	21:30:00	12.11		0
Cal	09	natuvege	Cal.09.natuvege	HOBO.10631279.	19497	07.07.2021	22:00:00	12.013		0
Cal	09	natuvege	Cal.09.natuvege	HOBO.10631279.	19498	07.07.2021	22:30:00	11.916		0
Cal	09	natuvege	Cal.09.natuvege	HOBO.10631279.	19499	07.07.2021	23:00:00	11.722		0
Cal	09	natuvege	Cal.09.natuvege	HOBO.10631279.	19500	07.07.2021	23:30:00	11.625		0
Cal	09	natuvege	Cal.09.natuvege	HOBO.10631279.	19501	08.07.2021	00:00:00	11.528		0
Cal	09	natuvege	Cal.09.natuvege	HOBO.10631279.	19502	08.07.2021	00:30:00	11.528		0
Cal	09	natuvege	Cal.09.natuvege	HOBO.10631279.	19503	08.07.2021	01:00:00	11.528		0
Cal	09	natuvege	Cal.09.natuvege	HOBO.10631279.	19504	08.07.2021	01:30:00	11.431		0
Cal	09	natuvege	Cal.09.natuvege	HOBO.10631279.	19505	08.07.2021	02:00:00	11.431		0
Cal	09	natuvege	Cal.09.natuvege	HOBO.10631279.	19506	08.07.2021	02:30:00	11.334		0
Cal	09	natuvege	Cal.09.natuvege	HOBO.10631279.	19507	08.07.2021	03:00:00	11.236		0
Cal	09	natuvege	Cal.09.natuvege	HOBO.10631279.	19508	08.07.2021	03:30:00	11.236		0
Cal	09	natuvege	Cal.09.natuvege	HOBO.10631279.	19509	08.07.2021	04:00:00	11.139		0
Cal	09	natuvege	Cal.09.natuvege	HOBO.10631279.	19510	08.07.2021	04:30:00	11.139		0
Cal	09	natuvege	Cal.09.natuvege	HOBO.10631279.	19511	08.07.2021	05:00:00	11.041		0
Cal	09	natuvege	Cal.09.natuvege	HOBO.10631279.	19512	08.07.2021	05:30:00	11.041		0
Cal	09	natuvege	Cal.09.natuvege	HOBO.10631279.	19513	08.07.2021	06:00:00	11.041		0
Cal	09	natuvege	Cal.09.natuvege	HOBO.10631279.	19514	08.07.2021	06:30:00	11.041		0
Cal	09	natuvege	Cal.09.natuvege	HOBO.10631279.	19515	08.07.2021	07:00:00	11.041		0
Cal	09	natuvege	Cal.09.natuvege	HOBO.10631279.	19516	08.07.2021	07:30:00	11.139		0
Cal	09	natuvege	Cal.09.natuvege	HOBO.10631279.	19517	08.07.2021	08:00:00	10.846		0
Cal	09	natuvege	Cal.09.natuvege	HOBO.10631279.	19518	08.07.2021	08:30:00	10.944		0
Cal	09	natuvege	Cal.09.natuvege	HOBO.10631279.	19519	08.07.2021	09:00:00	11.041		0
Cal	09	natuvege	Cal.09.natuvege	HOBO.10631279.	19520	08.07.2021	09:30:00	11.625		0
Cal	09	natuvege	Cal.09.natuvege	HOBO.10631279.	19521	08.07.2021	10:00:00	12.207		0
Cal	09	natuvege	Cal.09.natuvege	HOBO.10631279.	19522	08.07.2021	10:30:00	12.594		0
Cal	09	natuvege	Cal.09.natuvege	HOBO.10631279.	19523	08.07.2021	11:00:00	12.883		0
Cal	09	natuvege	Cal.09.natuvege	HOBO.10631279.	19524	08.07.2021	11:30:00	12.594		0
Cal	09	natuvege	Cal.09.natuvege	HOBO.10631279.	19525	08.07.2021	12:00:00	5.552		0
Cal	09	natuvege	Cal.09.natuvege	HOBO.10631279.	19526	08.07.2021	12:30:00	5.552		0
Cal	09	natuvege	Cal.09.natuvege	HOBO.10631279.	19527	08.07.2021	13:00:00	6.674		0
Cal	09	natuvege	Cal.09.natuvege	HOBO.10631279.	19528	08.07.2021	13:30:00	5.552		0
Cal	09	natuvege	Cal.09.natuvege	HOBO.10631279.	19529	08.07.2021	14:00:00	6.268		0
Cal	09	natuvege	Cal.09.natuvege	HOBO.10631279.	19530	08.07.2021	14:30:00	6.775		0
Cal	09	natuvege	Cal.09.natuvege	HOBO.10631279.	19531	08.07.2021	15:00:00	7.179		0
Cal	09	natuvege	Cal.09.natuvege	HOBO.10631279.	19532	08.07.2021	15:30:00	7.782		0
Cal	09	natuvege	Cal.09.natuvege	HOBO.10631279.	19533	08.07.2021	16:00:00	8.282		0
Cal	09	natuvege	Cal.09.natuvege	HOBO.10631279.	19534	08.07.2021	16:30:00	8.581		0
Cal	09	natuvege	Cal.09.natuvege	HOBO.10631279.	19535	08.07.2021	17:00:00	8.581		0
Cal	09	natuvege	Cal.09.natuvege	HOBO.10631279.	19536	08.07.2021	17:30:00	8.68		0
Cal	09	natuvege	Cal.09.natuvege	HOBO.10631279.	19537	08.07.2021	18:00:00	8.581		0
Cal	09	natuvege	Cal.09.natuvege	HOBO.10631279.	19538	08.07.2021	18:30:00	8.581		0
Cal	09	natuvege	Cal.09.natuvege	HOBO.10631279.	19539	08.07.2021	19:00:00	8.382		0
Cal	09	natuvege	Cal.09.natuvege	HOBO.10631279.	19540	08.07.2021	19:30:00	8.481		0
Cal	09	natuvege	Cal.09.natuvege	HOBO.10631279.	19541	08.07.2021	20:00:00	8.282		0
Cal	09	natuvege	Cal.09.natuvege	HOBO.10631279.	19542	08.07.2021	20:30:00	8.382		0
Cal	09	natuvege	Cal.09.natuvege	HOBO.10631279.	19543	08.07.2021	21:00:00	8.382		0
Cal	09	natuvege	Cal.09.natuvege	HOBO.10631279.	19544	08.07.2021	21:30:00	8.481		0
Cal	09	natuvege	Cal.09.natuvege	HOBO.10631279.	19545	08.07.2021	22:00:00	8.481		0
Cal	09	natuvege	Cal.09.natuvege	HOBO.10631279.	19546	08.07.2021	22:30:00	8.382		0
Cal	09	natuvege	Cal.09.natuvege	HOBO.10631279.	19547	08.07.2021	23:00:00	8.382		0
Cal	09	natuvege	Cal.09.natuvege	HOBO.10631279.	19548	08.07.2021	23:30:00	8.382		0
Cal	09	natuvege	Cal.09.natuvege	HOBO.10631279.	19549	09.07.2021	00:00:00	8.382		0
Cal	09	natuvege	Cal.09.natuvege	HOBO.10631279.	19550	09.07.2021	00:30:00	8.182		0
Cal	09	natuvege	Cal.09.natuvege	HOBO.10631279.	19551	09.07.2021	01:00:00	8.082		0
Cal	09	natuvege	Cal.09.natuvege	HOBO.10631279.	19552	09.07.2021	01:30:00	7.983		0
Cal	09	natuvege	Cal.09.natuvege	HOBO.10631279.	19553	09.07.2021	02:00:00	7.882		0
Cal	09	natuvege	Cal.09.natuvege	HOBO.10631279.	19554	09.07.2021	02:30:00	7.882		0
Cal	09	natuvege	Cal.09.natuvege	HOBO.10631279.	19555	09.07.2021	03:00:00	7.882		0
Cal	09	natuvege	Cal.09.natuvege	HOBO.10631279.	19556	09.07.2021	03:30:00	7.882		0
Cal	09	natuvege	Cal.09.natuvege	HOBO.10631279.	19557	09.07.2021	04:00:00	7.782		0
Cal	09	natuvege	Cal.09.natuvege	HOBO.10631279.	19558	09.07.2021	04:30:00	7.882		0
Cal	09	natuvege	Cal.09.natuvege	HOBO.10631279.	19559	09.07.2021	05:00:00	7.882		0
Cal	09	natuvege	Cal.09.natuvege	HOBO.10631279.	19560	09.07.2021	05:30:00	7.882		0
Cal	09	natuvege	Cal.09.natuvege	HOBO.10631279.	19561	09.07.2021	06:00:00	7.882		0
Cal	09	natuvege	Cal.09.natuvege	HOBO.10631279.	19562	09.07.2021	06:30:00	7.983		0
Cal	09	natuvege	Cal.09.natuvege	HOBO.10631279.	19563	09.07.2021	07:00:00	7.983		0
Cal	09	natuvege	Cal.09.natuvege	HOBO.10631279.	19564	09.07.2021	07:30:00	8.082		0
Cal	09	natuvege	Cal.09.natuvege	HOBO.10631279.	19565	09.07.2021	08:00:00	8.182		0
Cal	09	natuvege	Cal.09.natuvege	HOBO.10631279.	19566	09.07.2021	08:30:00	8.382		0
Cal	09	natuvege	Cal.09.natuvege	HOBO.10631279.	19567	09.07.2021	09:00:00	8.68		0
Cal	09	natuvege	Cal.09.natuvege	HOBO.10631279.	19568	09.07.2021	09:30:00	9.176		0
Cal	09	natuvege	Cal.09.natuvege	HOBO.10631279.	19569	09.07.2021	10:00:00	9.472		0
Cal	09	natuvege	Cal.09.natuvege	HOBO.10631279.	19570	09.07.2021	10:30:00	9.275		0
Cal	09	natuvege	Cal.09.natuvege	HOBO.10631279.	19571	09.07.2021	11:00:00	9.669		0
Cal	09	natuvege	Cal.09.natuvege	HOBO.10631279.	19572	09.07.2021	11:30:00	10.259		0
Cal	09	natuvege	Cal.09.natuvege	HOBO.10631279.	19573	09.07.2021	12:00:00	10.553		0
Cal	09	natuvege	Cal.09.natuvege	HOBO.10631279.	19574	09.07.2021	12:30:00	10.944		0
Cal	09	natuvege	Cal.09.natuvege	HOBO.10631279.	19575	09.07.2021	13:00:00	11.236		0
Cal	09	natuvege	Cal.09.natuvege	HOBO.10631279.	19576	09.07.2021	13:30:00	11.916		0
Cal	09	natuvege	Cal.09.natuvege	HOBO.10631279.	19577	09.07.2021	14:00:00	12.594		0
Cal	09	natuvege	Cal.09.natuvege	HOBO.10631279.	19578	09.07.2021	14:30:00	13.846		0
Cal	09	natuvege	Cal.09.natuvege	HOBO.10631279.	19579	09.07.2021	15:00:00	13.846		0
Cal	09	natuvege	Cal.09.natuvege	HOBO.10631279.	19580	09.07.2021	15:30:00	14.134		0
Cal	09	natuvege	Cal.09.natuvege	HOBO.10631279.	19581	09.07.2021	16:00:00	13.942		0
Cal	09	natuvege	Cal.09.natuvege	HOBO.10631279.	19582	09.07.2021	16:30:00	13.75		0
Cal	09	natuvege	Cal.09.natuvege	HOBO.10631279.	19583	09.07.2021	17:00:00	13.365		0
Cal	09	natuvege	Cal.09.natuvege	HOBO.10631279.	19584	09.07.2021	17:30:00	13.076		0
Cal	09	natuvege	Cal.09.natuvege	HOBO.10631279.	19585	09.07.2021	18:00:00	12.69		0
Cal	09	natuvege	Cal.09.natuvege	HOBO.10631279.	19586	09.07.2021	18:30:00	12.304		0
Cal	09	natuvege	Cal.09.natuvege	HOBO.10631279.	19587	09.07.2021	19:00:00	11.916		0
Cal	09	natuvege	Cal.09.natuvege	HOBO.10631279.	19588	09.07.2021	19:30:00	11.431		0
Cal	09	natuvege	Cal.09.natuvege	HOBO.10631279.	19589	09.07.2021	20:00:00	11.041		0
Cal	09	natuvege	Cal.09.natuvege	HOBO.10631279.	19590	09.07.2021	20:30:00	10.748		0
Cal	09	natuvege	Cal.09.natuvege	HOBO.10631279.	19591	09.07.2021	21:00:00	10.357		0
Cal	09	natuvege	Cal.09.natuvege	HOBO.10631279.	19592	09.07.2021	21:30:00	10.063		0
Cal	09	natuvege	Cal.09.natuvege	HOBO.10631279.	19593	09.07.2021	22:00:00	9.768		0
Cal	09	natuvege	Cal.09.natuvege	HOBO.10631279.	19594	09.07.2021	22:30:00	9.571		0
Cal	09	natuvege	Cal.09.natuvege	HOBO.10631279.	19595	09.07.2021	23:00:00	9.373		0
Cal	09	natuvege	Cal.09.natuvege	HOBO.10631279.	19596	09.07.2021	23:30:00	9.275		0
Cal	09	natuvege	Cal.09.natuvege	HOBO.10631279.	19597	10.07.2021	00:00:00	9.077		0
Cal	09	natuvege	Cal.09.natuvege	HOBO.10631279.	19598	10.07.2021	00:30:00	8.879		0
Cal	09	natuvege	Cal.09.natuvege	HOBO.10631279.	19599	10.07.2021	01:00:00	8.779		0
Cal	09	natuvege	Cal.09.natuvege	HOBO.10631279.	19600	10.07.2021	01:30:00	8.68		0
Cal	09	natuvege	Cal.09.natuvege	HOBO.10631279.	19601	10.07.2021	02:00:00	8.581		0
Cal	09	natuvege	Cal.09.natuvege	HOBO.10631279.	19602	10.07.2021	02:30:00	8.382		0
Cal	09	natuvege	Cal.09.natuvege	HOBO.10631279.	19603	10.07.2021	03:00:00	8.382		0
Cal	09	natuvege	Cal.09.natuvege	HOBO.10631279.	19604	10.07.2021	03:30:00	8.282		0
Cal	09	natuvege	Cal.09.natuvege	HOBO.10631279.	19605	10.07.2021	04:00:00	8.282		0
Cal	09	natuvege	Cal.09.natuvege	HOBO.10631279.	19606	10.07.2021	04:30:00	8.282		0
Cal	09	natuvege	Cal.09.natuvege	HOBO.10631279.	19607	10.07.2021	05:00:00	8.182		0
Cal	09	natuvege	Cal.09.natuvege	HOBO.10631279.	19608	10.07.2021	05:30:00	8.182		0
Cal	09	natuvege	Cal.09.natuvege	HOBO.10631279.	19609	10.07.2021	06:00:00	8.182		0
Cal	09	natuvege	Cal.09.natuvege	HOBO.10631279.	19610	10.07.2021	06:30:00	8.282		0
Cal	09	natuvege	Cal.09.natuvege	HOBO.10631279.	19611	10.07.2021	07:00:00	8.481		0
Cal	09	natuvege	Cal.09.natuvege	HOBO.10631279.	19612	10.07.2021	07:30:00	8.879		0
Cal	09	natuvege	Cal.09.natuvege	HOBO.10631279.	19613	10.07.2021	08:00:00	9.275		0
Cal	09	natuvege	Cal.09.natuvege	HOBO.10631279.	19614	10.07.2021	08:30:00	9.866		0
Cal	09	natuvege	Cal.09.natuvege	HOBO.10631279.	19615	10.07.2021	09:00:00	10.553		0
Cal	09	natuvege	Cal.09.natuvege	HOBO.10631279.	19616	10.07.2021	09:30:00	11.334		0
Cal	09	natuvege	Cal.09.natuvege	HOBO.10631279.	19617	10.07.2021	10:00:00	12.11		0
Cal	09	natuvege	Cal.09.natuvege	HOBO.10631279.	19618	10.07.2021	10:30:00	12.98		0
Cal	09	natuvege	Cal.09.natuvege	HOBO.10631279.	19619	10.07.2021	11:00:00	13.942		0
Cal	09	natuvege	Cal.09.natuvege	HOBO.10631279.	19620	10.07.2021	11:30:00	14.804		0
Cal	09	natuvege	Cal.09.natuvege	HOBO.10631279.	19621	10.07.2021	12:00:00	15.664		0
Cal	09	natuvege	Cal.09.natuvege	HOBO.10631279.	19622	10.07.2021	12:30:00	16.237		0
Cal	09	natuvege	Cal.09.natuvege	HOBO.10631279.	19623	10.07.2021	13:00:00	16.618		0
Cal	09	natuvege	Cal.09.natuvege	HOBO.10631279.	19624	10.07.2021	13:30:00	16.999		0
Cal	09	natuvege	Cal.09.natuvege	HOBO.10631279.	19625	10.07.2021	14:00:00	17.284		0
Cal	09	natuvege	Cal.09.natuvege	HOBO.10631279.	19626	10.07.2021	14:30:00	17.284		0
Cal	09	natuvege	Cal.09.natuvege	HOBO.10631279.	19627	10.07.2021	15:00:00	17.284		0
Cal	09	natuvege	Cal.09.natuvege	HOBO.10631279.	19628	10.07.2021	15:30:00	17.094		0
Cal	09	natuvege	Cal.09.natuvege	HOBO.10631279.	19629	10.07.2021	16:00:00	16.523		0
Cal	09	natuvege	Cal.09.natuvege	HOBO.10631279.	19630	10.07.2021	16:30:00	15.473		0
Cal	09	natuvege	Cal.09.natuvege	HOBO.10631279.	19631	10.07.2021	17:00:00	14.996		0
Cal	09	natuvege	Cal.09.natuvege	HOBO.10631279.	19632	10.07.2021	17:30:00	14.709		0
Cal	09	natuvege	Cal.09.natuvege	HOBO.10631279.	19633	10.07.2021	18:00:00	14.134		0
Cal	09	natuvege	Cal.09.natuvege	HOBO.10631279.	19634	10.07.2021	18:30:00	13.654		0
Cal	09	natuvege	Cal.09.natuvege	HOBO.10631279.	19635	10.07.2021	19:00:00	13.365		0
Cal	09	natuvege	Cal.09.natuvege	HOBO.10631279.	19636	10.07.2021	19:30:00	12.883		0
Cal	09	natuvege	Cal.09.natuvege	HOBO.10631279.	19637	10.07.2021	20:00:00	12.594		0
Cal	09	natuvege	Cal.09.natuvege	HOBO.10631279.	19638	10.07.2021	20:30:00	12.304		0
Cal	09	natuvege	Cal.09.natuvege	HOBO.10631279.	19639	10.07.2021	21:00:00	12.013		0
Cal	09	natuvege	Cal.09.natuvege	HOBO.10631279.	19640	10.07.2021	21:30:00	11.819		0
Cal	09	natuvege	Cal.09.natuvege	HOBO.10631279.	19641	10.07.2021	22:00:00	11.528		0
Cal	09	natuvege	Cal.09.natuvege	HOBO.10631279.	19642	10.07.2021	22:30:00	11.431		0
Cal	09	natuvege	Cal.09.natuvege	HOBO.10631279.	19643	10.07.2021	23:00:00	11.431		0
Cal	09	natuvege	Cal.09.natuvege	HOBO.10631279.	19644	10.07.2021	23:30:00	11.334		0
Cal	09	natuvege	Cal.09.natuvege	HOBO.10631279.	19645	11.07.2021	00:00:00	11.139		0
Cal	09	natuvege	Cal.09.natuvege	HOBO.10631279.	19646	11.07.2021	00:30:00	10.944		0
Cal	09	natuvege	Cal.09.natuvege	HOBO.10631279.	19647	11.07.2021	01:00:00	10.455		0
Cal	09	natuvege	Cal.09.natuvege	HOBO.10631279.	19648	11.07.2021	01:30:00	9.176		0
Cal	09	natuvege	Cal.09.natuvege	HOBO.10631279.	19649	11.07.2021	02:00:00	9.077		0
Cal	09	natuvege	Cal.09.natuvege	HOBO.10631279.	19650	11.07.2021	02:30:00	9.275		0
Cal	09	natuvege	Cal.09.natuvege	HOBO.10631279.	19651	11.07.2021	03:00:00	9.275		0
Cal	09	natuvege	Cal.09.natuvege	HOBO.10631279.	19652	11.07.2021	03:30:00	9.275		0
Cal	09	natuvege	Cal.09.natuvege	HOBO.10631279.	19653	11.07.2021	04:00:00	9.275		0
Cal	09	natuvege	Cal.09.natuvege	HOBO.10631279.	19654	11.07.2021	04:30:00	9.176		0
Cal	09	natuvege	Cal.09.natuvege	HOBO.10631279.	19655	11.07.2021	05:00:00	9.176		0
Cal	09	natuvege	Cal.09.natuvege	HOBO.10631279.	19656	11.07.2021	05:30:00	9.176		0
Cal	09	natuvege	Cal.09.natuvege	HOBO.10631279.	19657	11.07.2021	06:00:00	9.176		0
Cal	09	natuvege	Cal.09.natuvege	HOBO.10631279.	19658	11.07.2021	06:30:00	9.275		0
Cal	09	natuvege	Cal.09.natuvege	HOBO.10631279.	19659	11.07.2021	07:00:00	9.373		0
Cal	09	natuvege	Cal.09.natuvege	HOBO.10631279.	19660	11.07.2021	07:30:00	9.768		0
Cal	09	natuvege	Cal.09.natuvege	HOBO.10631279.	19661	11.07.2021	08:00:00	10.161		0
Cal	09	natuvege	Cal.09.natuvege	HOBO.10631279.	19662	11.07.2021	08:30:00	11.041		0
Cal	09	natuvege	Cal.09.natuvege	HOBO.10631279.	19663	11.07.2021	09:00:00	11.528		0
Cal	09	natuvege	Cal.09.natuvege	HOBO.10631279.	19664	11.07.2021	09:30:00	12.401		0
Cal	09	natuvege	Cal.09.natuvege	HOBO.10631279.	19665	11.07.2021	10:00:00	13.269		0
Cal	09	natuvege	Cal.09.natuvege	HOBO.10631279.	19666	11.07.2021	10:30:00	13.461		0
Cal	09	natuvege	Cal.09.natuvege	HOBO.10631279.	19667	11.07.2021	11:00:00	14.325		0
Cal	09	natuvege	Cal.09.natuvege	HOBO.10631279.	19668	11.07.2021	11:30:00	14.23		0
Cal	09	natuvege	Cal.09.natuvege	HOBO.10631279.	19669	11.07.2021	12:00:00	15.76		0
Cal	09	natuvege	Cal.09.natuvege	HOBO.10631279.	19670	11.07.2021	12:30:00	15.187		0
Cal	09	natuvege	Cal.09.natuvege	HOBO.10631279.	19671	11.07.2021	13:00:00	15.091		0
Cal	09	natuvege	Cal.09.natuvege	HOBO.10631279.	19672	11.07.2021	13:30:00	14.9		0
Cal	09	natuvege	Cal.09.natuvege	HOBO.10631279.	19673	11.07.2021	14:00:00	14.804		0
Cal	09	natuvege	Cal.09.natuvege	HOBO.10631279.	19674	11.07.2021	14:30:00	15.282		0
Cal	09	natuvege	Cal.09.natuvege	HOBO.10631279.	19675	11.07.2021	15:00:00	15.378		0
Cal	09	natuvege	Cal.09.natuvege	HOBO.10631279.	19676	11.07.2021	15:30:00	15.664		0
Cal	09	natuvege	Cal.09.natuvege	HOBO.10631279.	19677	11.07.2021	16:00:00	15.855		0
Cal	09	natuvege	Cal.09.natuvege	HOBO.10631279.	19678	11.07.2021	16:30:00	15.473		0
Cal	09	natuvege	Cal.09.natuvege	HOBO.10631279.	19679	11.07.2021	17:00:00	15.187		0
Cal	09	natuvege	Cal.09.natuvege	HOBO.10631279.	19680	11.07.2021	17:30:00	14.709		0
Cal	09	natuvege	Cal.09.natuvege	HOBO.10631279.	19681	11.07.2021	18:00:00	14.325		0
Cal	09	natuvege	Cal.09.natuvege	HOBO.10631279.	19682	11.07.2021	18:30:00	13.942		0
Cal	09	natuvege	Cal.09.natuvege	HOBO.10631279.	19683	11.07.2021	19:00:00	13.461		0
Cal	09	natuvege	Cal.09.natuvege	HOBO.10631279.	19684	11.07.2021	19:30:00	12.98		0
Cal	09	natuvege	Cal.09.natuvege	HOBO.10631279.	19685	11.07.2021	20:00:00	12.594		0
Cal	09	natuvege	Cal.09.natuvege	HOBO.10631279.	19686	11.07.2021	20:30:00	12.11		0
Cal	09	natuvege	Cal.09.natuvege	HOBO.10631279.	19687	11.07.2021	21:00:00	11.819		0
Cal	09	natuvege	Cal.09.natuvege	HOBO.10631279.	19688	11.07.2021	21:30:00	11.528		0
Cal	09	natuvege	Cal.09.natuvege	HOBO.10631279.	19689	11.07.2021	22:00:00	11.334		0
Cal	09	natuvege	Cal.09.natuvege	HOBO.10631279.	19690	11.07.2021	22:30:00	11.041		0
Cal	09	natuvege	Cal.09.natuvege	HOBO.10631279.	19691	11.07.2021	23:00:00	10.944		0
Cal	09	natuvege	Cal.09.natuvege	HOBO.10631279.	19692	11.07.2021	23:30:00	10.846		0
Cal	09	natuvege	Cal.09.natuvege	HOBO.10631279.	19693	12.07.2021	00:00:00	10.748		0
Cal	09	natuvege	Cal.09.natuvege	HOBO.10631279.	19694	12.07.2021	00:30:00	10.748		0
Cal	09	natuvege	Cal.09.natuvege	HOBO.10631279.	19695	12.07.2021	01:00:00	10.651		0
Cal	09	natuvege	Cal.09.natuvege	HOBO.10631279.	19696	12.07.2021	01:30:00	10.553		0
Cal	09	natuvege	Cal.09.natuvege	HOBO.10631279.	19697	12.07.2021	02:00:00	10.553		0
Cal	09	natuvege	Cal.09.natuvege	HOBO.10631279.	19698	12.07.2021	02:30:00	10.455		0
Cal	09	natuvege	Cal.09.natuvege	HOBO.10631279.	19699	12.07.2021	03:00:00	10.357		0
Cal	09	natuvege	Cal.09.natuvege	HOBO.10631279.	19700	12.07.2021	03:30:00	10.357		0
Cal	09	natuvege	Cal.09.natuvege	HOBO.10631279.	19701	12.07.2021	04:00:00	10.259		0
Cal	09	natuvege	Cal.09.natuvege	HOBO.10631279.	19702	12.07.2021	04:30:00	10.161		0
Cal	09	natuvege	Cal.09.natuvege	HOBO.10631279.	19703	12.07.2021	05:00:00	10.063		0
Cal	09	natuvege	Cal.09.natuvege	HOBO.10631279.	19704	12.07.2021	05:30:00	10.063		0
Cal	09	natuvege	Cal.09.natuvege	HOBO.10631279.	19705	12.07.2021	06:00:00	9.965		0
Cal	09	natuvege	Cal.09.natuvege	HOBO.10631279.	19706	12.07.2021	06:30:00	10.063		0
Cal	09	natuvege	Cal.09.natuvege	HOBO.10631279.	19707	12.07.2021	07:00:00	10.161		0
Cal	09	natuvege	Cal.09.natuvege	HOBO.10631279.	19708	12.07.2021	07:30:00	10.357		0
Cal	09	natuvege	Cal.09.natuvege	HOBO.10631279.	19709	12.07.2021	08:00:00	10.846		0
Cal	09	natuvege	Cal.09.natuvege	HOBO.10631279.	19710	12.07.2021	08:30:00	11.528		0
Cal	09	natuvege	Cal.09.natuvege	HOBO.10631279.	19711	12.07.2021	09:00:00	11.916		0
Cal	09	natuvege	Cal.09.natuvege	HOBO.10631279.	19712	12.07.2021	09:30:00	11.819		0
Cal	09	natuvege	Cal.09.natuvege	HOBO.10631279.	19713	12.07.2021	10:00:00	12.013		0
Cal	09	natuvege	Cal.09.natuvege	HOBO.10631279.	19714	12.07.2021	10:30:00	12.69		0
Cal	09	natuvege	Cal.09.natuvege	HOBO.10631279.	19715	12.07.2021	11:00:00	13.942		0
Cal	09	natuvege	Cal.09.natuvege	HOBO.10631279.	19716	12.07.2021	11:30:00	14.709		0
Cal	09	natuvege	Cal.09.natuvege	HOBO.10631279.	19717	12.07.2021	12:00:00	15.473		0
Cal	09	natuvege	Cal.09.natuvege	HOBO.10631279.	19718	12.07.2021	12:30:00	15.664		0
Cal	09	natuvege	Cal.09.natuvege	HOBO.10631279.	19719	12.07.2021	13:00:00	16.046		0
Cal	09	natuvege	Cal.09.natuvege	HOBO.10631279.	19720	12.07.2021	13:30:00	16.427		0
Cal	09	natuvege	Cal.09.natuvege	HOBO.10631279.	19721	12.07.2021	14:00:00	16.903		0
Cal	09	natuvege	Cal.09.natuvege	HOBO.10631279.	19722	12.07.2021	14:30:00	17.094		0
Cal	09	natuvege	Cal.09.natuvege	HOBO.10631279.	19723	12.07.2021	15:00:00	16.999		0
Cal	09	natuvege	Cal.09.natuvege	HOBO.10631279.	19724	12.07.2021	15:30:00	16.808		0
Cal	09	natuvege	Cal.09.natuvege	HOBO.10631279.	19725	12.07.2021	16:00:00	16.618		0
Cal	09	natuvege	Cal.09.natuvege	HOBO.10631279.	19726	12.07.2021	16:30:00	15.951		0
Cal	09	natuvege	Cal.09.natuvege	HOBO.10631279.	19727	12.07.2021	17:00:00	15.569		0
Cal	09	natuvege	Cal.09.natuvege	HOBO.10631279.	19728	12.07.2021	17:30:00	15.091		0
Cal	09	natuvege	Cal.09.natuvege	HOBO.10631279.	19729	12.07.2021	18:00:00	14.804		0
Cal	09	natuvege	Cal.09.natuvege	HOBO.10631279.	19730	12.07.2021	18:30:00	14.517		0
Cal	09	natuvege	Cal.09.natuvege	HOBO.10631279.	19731	12.07.2021	19:00:00	14.325		0
Cal	09	natuvege	Cal.09.natuvege	HOBO.10631279.	19732	12.07.2021	19:30:00	14.038		0
Cal	09	natuvege	Cal.09.natuvege	HOBO.10631279.	19733	12.07.2021	20:00:00	13.75		0
Cal	09	natuvege	Cal.09.natuvege	HOBO.10631279.	19734	12.07.2021	20:30:00	13.461		0
Cal	09	natuvege	Cal.09.natuvege	HOBO.10631279.	19735	12.07.2021	21:00:00	13.269		0
Cal	09	natuvege	Cal.09.natuvege	HOBO.10631279.	19736	12.07.2021	21:30:00	12.98		0
Cal	09	natuvege	Cal.09.natuvege	HOBO.10631279.	19737	12.07.2021	22:00:00	12.883		0
Cal	09	natuvege	Cal.09.natuvege	HOBO.10631279.	19738	12.07.2021	22:30:00	12.69		0
Cal	09	natuvege	Cal.09.natuvege	HOBO.10631279.	19739	12.07.2021	23:00:00	12.594		0
Cal	09	natuvege	Cal.09.natuvege	HOBO.10631279.	19740	12.07.2021	23:30:00	12.497		0
Cal	09	natuvege	Cal.09.natuvege	HOBO.10631279.	19741	13.07.2021	00:00:00	12.401		0
Cal	09	natuvege	Cal.09.natuvege	HOBO.10631279.	19742	13.07.2021	00:30:00	12.401		0
Cal	09	natuvege	Cal.09.natuvege	HOBO.10631279.	19743	13.07.2021	01:00:00	12.304		0
Cal	09	natuvege	Cal.09.natuvege	HOBO.10631279.	19744	13.07.2021	01:30:00	12.207		0
Cal	09	natuvege	Cal.09.natuvege	HOBO.10631279.	19745	13.07.2021	02:00:00	12.11		0
Cal	09	natuvege	Cal.09.natuvege	HOBO.10631279.	19746	13.07.2021	02:30:00	12.013		0
Cal	09	natuvege	Cal.09.natuvege	HOBO.10631279.	19747	13.07.2021	03:00:00	11.916		0
Cal	09	natuvege	Cal.09.natuvege	HOBO.10631279.	19748	13.07.2021	03:30:00	11.819		0
Cal	09	natuvege	Cal.09.natuvege	HOBO.10631279.	19749	13.07.2021	04:00:00	11.819		0
Cal	09	natuvege	Cal.09.natuvege	HOBO.10631279.	19750	13.07.2021	04:30:00	11.722		0
Cal	09	natuvege	Cal.09.natuvege	HOBO.10631279.	19751	13.07.2021	05:00:00	11.722		0
Cal	09	natuvege	Cal.09.natuvege	HOBO.10631279.	19752	13.07.2021	05:30:00	11.625		0
Cal	09	natuvege	Cal.09.natuvege	HOBO.10631279.	19753	13.07.2021	06:00:00	11.528		0
Cal	09	natuvege	Cal.09.natuvege	HOBO.10631279.	19754	13.07.2021	06:30:00	11.528		0
Cal	09	natuvege	Cal.09.natuvege	HOBO.10631279.	19755	13.07.2021	07:00:00	11.625		0
Cal	09	natuvege	Cal.09.natuvege	HOBO.10631279.	19756	13.07.2021	07:30:00	11.819		0
Cal	09	natuvege	Cal.09.natuvege	HOBO.10631279.	19757	13.07.2021	08:00:00	12.207		0
Cal	09	natuvege	Cal.09.natuvege	HOBO.10631279.	19758	13.07.2021	08:30:00	12.69		0
Cal	09	natuvege	Cal.09.natuvege	HOBO.10631279.	19759	13.07.2021	09:00:00	13.173		0
Cal	09	natuvege	Cal.09.natuvege	HOBO.10631279.	19760	13.07.2021	09:30:00	13.365		0
Cal	09	natuvege	Cal.09.natuvege	HOBO.10631279.	19761	13.07.2021	10:00:00	13.076		0
Cal	09	natuvege	Cal.09.natuvege	HOBO.10631279.	19762	13.07.2021	10:30:00	13.173		0
Cal	09	natuvege	Cal.09.natuvege	HOBO.10631279.	19763	13.07.2021	11:00:00	13.173		0
Cal	09	natuvege	Cal.09.natuvege	HOBO.10631279.	19764	13.07.2021	11:30:00	12.594		0
Cal	09	natuvege	Cal.09.natuvege	HOBO.10631279.	19765	13.07.2021	12:00:00	11.916		0
Cal	09	natuvege	Cal.09.natuvege	HOBO.10631279.	19766	13.07.2021	12:30:00	12.11		0
Cal	09	natuvege	Cal.09.natuvege	HOBO.10631279.	19767	13.07.2021	13:00:00	12.11		0
Cal	09	natuvege	Cal.09.natuvege	HOBO.10631279.	19768	13.07.2021	13:30:00	12.304		0
Cal	09	natuvege	Cal.09.natuvege	HOBO.10631279.	19769	13.07.2021	14:00:00	12.11		0
Cal	09	natuvege	Cal.09.natuvege	HOBO.10631279.	19770	13.07.2021	14:30:00	12.207		0
Cal	09	natuvege	Cal.09.natuvege	HOBO.10631279.	19771	13.07.2021	15:00:00	12.497		0
Cal	09	natuvege	Cal.09.natuvege	HOBO.10631279.	19772	13.07.2021	15:30:00	12.304		0
Cal	09	natuvege	Cal.09.natuvege	HOBO.10631279.	19773	13.07.2021	16:00:00	12.11		0
Cal	09	natuvege	Cal.09.natuvege	HOBO.10631279.	19774	13.07.2021	16:30:00	12.401		0
Cal	09	natuvege	Cal.09.natuvege	HOBO.10631279.	19775	13.07.2021	17:00:00	12.69		0
Cal	09	natuvege	Cal.09.natuvege	HOBO.10631279.	19776	13.07.2021	17:30:00	12.497		0
Cal	09	natuvege	Cal.09.natuvege	HOBO.10631279.	19777	13.07.2021	18:00:00	12.207		0
Cal	09	natuvege	Cal.09.natuvege	HOBO.10631279.	19778	13.07.2021	18:30:00	12.11		0
Cal	09	natuvege	Cal.09.natuvege	HOBO.10631279.	19779	13.07.2021	19:00:00	11.819		0
Cal	09	natuvege	Cal.09.natuvege	HOBO.10631279.	19780	13.07.2021	19:30:00	11.722		0
Cal	09	natuvege	Cal.09.natuvege	HOBO.10631279.	19781	13.07.2021	20:00:00	11.528		0
Cal	09	natuvege	Cal.09.natuvege	HOBO.10631279.	19782	13.07.2021	20:30:00	11.334		0
Cal	09	natuvege	Cal.09.natuvege	HOBO.10631279.	19783	13.07.2021	21:00:00	11.041		0
Cal	09	natuvege	Cal.09.natuvege	HOBO.10631279.	19784	13.07.2021	21:30:00	10.651		0
Cal	09	natuvege	Cal.09.natuvege	HOBO.10631279.	19785	13.07.2021	22:00:00	10.357		0
Cal	09	natuvege	Cal.09.natuvege	HOBO.10631279.	19786	13.07.2021	22:30:00	10.259		0
Cal	09	natuvege	Cal.09.natuvege	HOBO.10631279.	19787	13.07.2021	23:00:00	10.259		0
Cal	09	natuvege	Cal.09.natuvege	HOBO.10631279.	19788	13.07.2021	23:30:00	10.161		0
Cal	09	natuvege	Cal.09.natuvege	HOBO.10631279.	19789	14.07.2021	00:00:00	9.965		0
Cal	09	natuvege	Cal.09.natuvege	HOBO.10631279.	19790	14.07.2021	00:30:00	9.866		0
Cal	09	natuvege	Cal.09.natuvege	HOBO.10631279.	19791	14.07.2021	01:00:00	9.669		0
Cal	09	natuvege	Cal.09.natuvege	HOBO.10631279.	19792	14.07.2021	01:30:00	9.472		0
Cal	09	natuvege	Cal.09.natuvege	HOBO.10631279.	19793	14.07.2021	02:00:00	9.472		0
Cal	09	natuvege	Cal.09.natuvege	HOBO.10631279.	19794	14.07.2021	02:30:00	9.373		0
Cal	09	natuvege	Cal.09.natuvege	HOBO.10631279.	19795	14.07.2021	03:00:00	9.373		0
Cal	09	natuvege	Cal.09.natuvege	HOBO.10631279.	19796	14.07.2021	03:30:00	9.275		0
Cal	09	natuvege	Cal.09.natuvege	HOBO.10631279.	19797	14.07.2021	04:00:00	9.275		0
Cal	09	natuvege	Cal.09.natuvege	HOBO.10631279.	19798	14.07.2021	04:30:00	9.373		0
Cal	09	natuvege	Cal.09.natuvege	HOBO.10631279.	19799	14.07.2021	05:00:00	9.373		0
Cal	09	natuvege	Cal.09.natuvege	HOBO.10631279.	19800	14.07.2021	05:30:00	9.373		0
Cal	09	natuvege	Cal.09.natuvege	HOBO.10631279.	19801	14.07.2021	06:00:00	9.373		0
Cal	09	natuvege	Cal.09.natuvege	HOBO.10631279.	19802	14.07.2021	06:30:00	9.472		0
Cal	09	natuvege	Cal.09.natuvege	HOBO.10631279.	19803	14.07.2021	07:00:00	9.571		0
Cal	09	natuvege	Cal.09.natuvege	HOBO.10631279.	19804	14.07.2021	07:30:00	9.669		0
Cal	09	natuvege	Cal.09.natuvege	HOBO.10631279.	19805	14.07.2021	08:00:00	9.866		0
Cal	09	natuvege	Cal.09.natuvege	HOBO.10631279.	19806	14.07.2021	08:30:00	9.965		0
Cal	09	natuvege	Cal.09.natuvege	HOBO.10631279.	19807	14.07.2021	09:00:00	10.161		0
Cal	09	natuvege	Cal.09.natuvege	HOBO.10631279.	19808	14.07.2021	09:30:00	10.455		0
Cal	09	natuvege	Cal.09.natuvege	HOBO.10631279.	19809	14.07.2021	10:00:00	10.455		0
Cal	09	natuvege	Cal.09.natuvege	HOBO.10631279.	19810	14.07.2021	10:30:00	10.748		0
Cal	09	natuvege	Cal.09.natuvege	HOBO.10631279.	19811	14.07.2021	11:00:00	10.944		0
Cal	09	natuvege	Cal.09.natuvege	HOBO.10631279.	19812	14.07.2021	11:30:00	11.334		0
Cal	09	natuvege	Cal.09.natuvege	HOBO.10631279.	19813	14.07.2021	12:00:00	11.916		0
Cal	09	natuvege	Cal.09.natuvege	HOBO.10631279.	19814	14.07.2021	12:30:00	11.625		0
Cal	09	natuvege	Cal.09.natuvege	HOBO.10631279.	19815	14.07.2021	13:00:00	11.625		0
Cal	09	natuvege	Cal.09.natuvege	HOBO.10631279.	19816	14.07.2021	13:30:00	11.722		0
Cal	09	natuvege	Cal.09.natuvege	HOBO.10631279.	19817	14.07.2021	14:00:00	11.431		0
Cal	09	natuvege	Cal.09.natuvege	HOBO.10631279.	19818	14.07.2021	14:30:00	11.431		0
Cal	09	natuvege	Cal.09.natuvege	HOBO.10631279.	19819	14.07.2021	15:00:00	11.625		0
Cal	09	natuvege	Cal.09.natuvege	HOBO.10631279.	19820	14.07.2021	15:30:00	12.207		0
Cal	09	natuvege	Cal.09.natuvege	HOBO.10631279.	19821	14.07.2021	16:00:00	12.207		0
Cal	09	natuvege	Cal.09.natuvege	HOBO.10631279.	19822	14.07.2021	16:30:00	12.304		0
Cal	09	natuvege	Cal.09.natuvege	HOBO.10631279.	19823	14.07.2021	17:00:00	12.304		0
Cal	09	natuvege	Cal.09.natuvege	HOBO.10631279.	19824	14.07.2021	17:30:00	12.304		0
Cal	09	natuvege	Cal.09.natuvege	HOBO.10631279.	19825	14.07.2021	18:00:00	12.207		0
Cal	09	natuvege	Cal.09.natuvege	HOBO.10631279.	19826	14.07.2021	18:30:00	12.013		0
Cal	09	natuvege	Cal.09.natuvege	HOBO.10631279.	19827	14.07.2021	19:00:00	11.916		0
Cal	09	natuvege	Cal.09.natuvege	HOBO.10631279.	19828	14.07.2021	19:30:00	11.722		0
Cal	09	natuvege	Cal.09.natuvege	HOBO.10631279.	19829	14.07.2021	20:00:00	11.431		0
Cal	09	natuvege	Cal.09.natuvege	HOBO.10631279.	19830	14.07.2021	20:30:00	11.139		0
Cal	09	natuvege	Cal.09.natuvege	HOBO.10631279.	19831	14.07.2021	21:00:00	10.846		0
Cal	09	natuvege	Cal.09.natuvege	HOBO.10631279.	19832	14.07.2021	21:30:00	10.748		0
Cal	09	natuvege	Cal.09.natuvege	HOBO.10631279.	19833	14.07.2021	22:00:00	10.553		0
Cal	09	natuvege	Cal.09.natuvege	HOBO.10631279.	19834	14.07.2021	22:30:00	10.455		0
Cal	09	natuvege	Cal.09.natuvege	HOBO.10631279.	19835	14.07.2021	23:00:00	10.357		0
Cal	09	natuvege	Cal.09.natuvege	HOBO.10631279.	19836	14.07.2021	23:30:00	10.259		0
Cal	09	natuvege	Cal.09.natuvege	HOBO.10631279.	19837	15.07.2021	00:00:00	9.965		0
Cal	09	natuvege	Cal.09.natuvege	HOBO.10631279.	19838	15.07.2021	00:30:00	9.965		0
Cal	09	natuvege	Cal.09.natuvege	HOBO.10631279.	19839	15.07.2021	01:00:00	9.866		0
Cal	09	natuvege	Cal.09.natuvege	HOBO.10631279.	19840	15.07.2021	01:30:00	9.669		0
Cal	09	natuvege	Cal.09.natuvege	HOBO.10631279.	19841	15.07.2021	02:00:00	9.472		0
Cal	09	natuvege	Cal.09.natuvege	HOBO.10631279.	19842	15.07.2021	02:30:00	9.373		0
Cal	09	natuvege	Cal.09.natuvege	HOBO.10631279.	19843	15.07.2021	03:00:00	9.373		0
Cal	09	natuvege	Cal.09.natuvege	HOBO.10631279.	19844	15.07.2021	03:30:00	9.176		0
Cal	09	natuvege	Cal.09.natuvege	HOBO.10631279.	19845	15.07.2021	04:00:00	9.077		0
Cal	09	natuvege	Cal.09.natuvege	HOBO.10631279.	19846	15.07.2021	04:30:00	8.879		0
Cal	09	natuvege	Cal.09.natuvege	HOBO.10631279.	19847	15.07.2021	05:00:00	8.779		0
Cal	09	natuvege	Cal.09.natuvege	HOBO.10631279.	19848	15.07.2021	05:30:00	8.68		0
Cal	09	natuvege	Cal.09.natuvege	HOBO.10631279.	19849	15.07.2021	06:00:00	8.68		0
Cal	09	natuvege	Cal.09.natuvege	HOBO.10631279.	19850	15.07.2021	06:30:00	8.68		0
Cal	09	natuvege	Cal.09.natuvege	HOBO.10631279.	19851	15.07.2021	07:00:00	8.779		0
Cal	09	natuvege	Cal.09.natuvege	HOBO.10631279.	19852	15.07.2021	07:30:00	8.779		0
Cal	09	natuvege	Cal.09.natuvege	HOBO.10631279.	19853	15.07.2021	08:00:00	8.879		0
Cal	09	natuvege	Cal.09.natuvege	HOBO.10631279.	19854	15.07.2021	08:30:00	8.978		0
Cal	09	natuvege	Cal.09.natuvege	HOBO.10631279.	19855	15.07.2021	09:00:00	9.373		0
Cal	09	natuvege	Cal.09.natuvege	HOBO.10631279.	19856	15.07.2021	09:30:00	9.571		0
Cal	09	natuvege	Cal.09.natuvege	HOBO.10631279.	19857	15.07.2021	10:00:00	9.669		0
Cal	09	natuvege	Cal.09.natuvege	HOBO.10631279.	19858	15.07.2021	10:30:00	9.965		0
Cal	09	natuvege	Cal.09.natuvege	HOBO.10631279.	19859	15.07.2021	11:00:00	10.259		0
Cal	09	natuvege	Cal.09.natuvege	HOBO.10631279.	19860	15.07.2021	11:30:00	10.651		0
Cal	09	natuvege	Cal.09.natuvege	HOBO.10631279.	19861	15.07.2021	12:00:00	10.944		0
Cal	09	natuvege	Cal.09.natuvege	HOBO.10631279.	19862	15.07.2021	12:30:00	11.334		0
Cal	09	natuvege	Cal.09.natuvege	HOBO.10631279.	19863	15.07.2021	13:00:00	11.528		0
Cal	09	natuvege	Cal.09.natuvege	HOBO.10631279.	19864	15.07.2021	13:30:00	12.497		0
Cal	09	natuvege	Cal.09.natuvege	HOBO.10631279.	19865	15.07.2021	14:00:00	12.787		0
Cal	09	natuvege	Cal.09.natuvege	HOBO.10631279.	19866	15.07.2021	14:30:00	12.787		0
Cal	09	natuvege	Cal.09.natuvege	HOBO.10631279.	19867	15.07.2021	15:00:00	12.787		0
Cal	09	natuvege	Cal.09.natuvege	HOBO.10631279.	19868	15.07.2021	15:30:00	12.497		0
Cal	09	natuvege	Cal.09.natuvege	HOBO.10631279.	19869	15.07.2021	16:00:00	11.819		0
Cal	09	natuvege	Cal.09.natuvege	HOBO.10631279.	19870	15.07.2021	16:30:00	11.819		0
Cal	09	natuvege	Cal.09.natuvege	HOBO.10631279.	19871	15.07.2021	17:00:00	12.11		0
Cal	09	natuvege	Cal.09.natuvege	HOBO.10631279.	19872	15.07.2021	17:30:00	11.819		0
Cal	09	natuvege	Cal.09.natuvege	HOBO.10631279.	19873	15.07.2021	18:00:00	11.819		0
Cal	09	natuvege	Cal.09.natuvege	HOBO.10631279.	19874	15.07.2021	18:30:00	11.625		0
Cal	09	natuvege	Cal.09.natuvege	HOBO.10631279.	19875	15.07.2021	19:00:00	11.431		0
Cal	09	natuvege	Cal.09.natuvege	HOBO.10631279.	19876	15.07.2021	19:30:00	11.334		0
Cal	09	natuvege	Cal.09.natuvege	HOBO.10631279.	19877	15.07.2021	20:00:00	11.334		0
Cal	09	natuvege	Cal.09.natuvege	HOBO.10631279.	19878	15.07.2021	20:30:00	11.139		0
Cal	09	natuvege	Cal.09.natuvege	HOBO.10631279.	19879	15.07.2021	21:00:00	10.944		0
Cal	09	natuvege	Cal.09.natuvege	HOBO.10631279.	19880	15.07.2021	21:30:00	10.748		0
Cal	09	natuvege	Cal.09.natuvege	HOBO.10631279.	19881	15.07.2021	22:00:00	10.553		0
Cal	09	natuvege	Cal.09.natuvege	HOBO.10631279.	19882	15.07.2021	22:30:00	10.357		0
Cal	09	natuvege	Cal.09.natuvege	HOBO.10631279.	19883	15.07.2021	23:00:00	10.161		0
Cal	09	natuvege	Cal.09.natuvege	HOBO.10631279.	19884	15.07.2021	23:30:00	10.161		0
Cal	09	natuvege	Cal.09.natuvege	HOBO.10631279.	19885	16.07.2021	00:00:00	10.063		0
Cal	09	natuvege	Cal.09.natuvege	HOBO.10631279.	19886	16.07.2021	00:30:00	9.866		0
Cal	09	natuvege	Cal.09.natuvege	HOBO.10631279.	19887	16.07.2021	01:00:00	9.669		0
Cal	09	natuvege	Cal.09.natuvege	HOBO.10631279.	19888	16.07.2021	01:30:00	9.373		0
Cal	09	natuvege	Cal.09.natuvege	HOBO.10631279.	19889	16.07.2021	02:00:00	9.275		0
Cal	09	natuvege	Cal.09.natuvege	HOBO.10631279.	19890	16.07.2021	02:30:00	9.176		0
Cal	09	natuvege	Cal.09.natuvege	HOBO.10631279.	19891	16.07.2021	03:00:00	9.077		0
Cal	09	natuvege	Cal.09.natuvege	HOBO.10631279.	19892	16.07.2021	03:30:00	9.077		0
Cal	09	natuvege	Cal.09.natuvege	HOBO.10631279.	19893	16.07.2021	04:00:00	9.077		0
Cal	09	natuvege	Cal.09.natuvege	HOBO.10631279.	19894	16.07.2021	04:30:00	9.077		0
Cal	09	natuvege	Cal.09.natuvege	HOBO.10631279.	19895	16.07.2021	05:00:00	9.077		0
Cal	09	natuvege	Cal.09.natuvege	HOBO.10631279.	19896	16.07.2021	05:30:00	8.978		0
Cal	09	natuvege	Cal.09.natuvege	HOBO.10631279.	19897	16.07.2021	06:00:00	9.077		0
Cal	09	natuvege	Cal.09.natuvege	HOBO.10631279.	19898	16.07.2021	06:30:00	9.176		0
Cal	09	natuvege	Cal.09.natuvege	HOBO.10631279.	19899	16.07.2021	07:00:00	9.373		0
Cal	09	natuvege	Cal.09.natuvege	HOBO.10631279.	19900	16.07.2021	07:30:00	9.472		0
Cal	09	natuvege	Cal.09.natuvege	HOBO.10631279.	19901	16.07.2021	08:00:00	9.472		0
Cal	09	natuvege	Cal.09.natuvege	HOBO.10631279.	19902	16.07.2021	08:30:00	9.768		0
Cal	09	natuvege	Cal.09.natuvege	HOBO.10631279.	19903	16.07.2021	09:00:00	10.748		0
Cal	09	natuvege	Cal.09.natuvege	HOBO.10631279.	19904	16.07.2021	09:30:00	11.041		0
Cal	09	natuvege	Cal.09.natuvege	HOBO.10631279.	19905	16.07.2021	10:00:00	11.139		0
Cal	09	natuvege	Cal.09.natuvege	HOBO.10631279.	19906	16.07.2021	10:30:00	11.431		0
Cal	09	natuvege	Cal.09.natuvege	HOBO.10631279.	19907	16.07.2021	11:00:00	11.916		0
Cal	09	natuvege	Cal.09.natuvege	HOBO.10631279.	19908	16.07.2021	11:30:00	13.076		0
Cal	09	natuvege	Cal.09.natuvege	HOBO.10631279.	19909	16.07.2021	12:00:00	14.517		0
Cal	09	natuvege	Cal.09.natuvege	HOBO.10631279.	19910	16.07.2021	12:30:00	14.9		0
Cal	09	natuvege	Cal.09.natuvege	HOBO.10631279.	19911	16.07.2021	13:00:00	15.091		0
Cal	09	natuvege	Cal.09.natuvege	HOBO.10631279.	19912	16.07.2021	13:30:00	15.187		0
Cal	09	natuvege	Cal.09.natuvege	HOBO.10631279.	19913	16.07.2021	14:00:00	16.332		0
Cal	09	natuvege	Cal.09.natuvege	HOBO.10631279.	19914	16.07.2021	14:30:00	17.094		0
Cal	09	natuvege	Cal.09.natuvege	HOBO.10631279.	19915	16.07.2021	15:00:00	16.618		0
Cal	09	natuvege	Cal.09.natuvege	HOBO.10631279.	19916	16.07.2021	15:30:00	15.855		0
Cal	09	natuvege	Cal.09.natuvege	HOBO.10631279.	19917	16.07.2021	16:00:00	15.855		0
Cal	09	natuvege	Cal.09.natuvege	HOBO.10631279.	19918	16.07.2021	16:30:00	15.282		0
Cal	09	natuvege	Cal.09.natuvege	HOBO.10631279.	19919	16.07.2021	17:00:00	14.709		0
Cal	09	natuvege	Cal.09.natuvege	HOBO.10631279.	19920	16.07.2021	17:30:00	14.23		0
Cal	09	natuvege	Cal.09.natuvege	HOBO.10631279.	19921	16.07.2021	18:00:00	13.846		0
Cal	09	natuvege	Cal.09.natuvege	HOBO.10631279.	19922	16.07.2021	18:30:00	13.461		0
Cal	09	natuvege	Cal.09.natuvege	HOBO.10631279.	19923	16.07.2021	19:00:00	13.076		0
Cal	09	natuvege	Cal.09.natuvege	HOBO.10631279.	19924	16.07.2021	19:30:00	12.69		0
Cal	09	natuvege	Cal.09.natuvege	HOBO.10631279.	19925	16.07.2021	20:00:00	12.401		0
Cal	09	natuvege	Cal.09.natuvege	HOBO.10631279.	19926	16.07.2021	20:30:00	12.11		0
Cal	09	natuvege	Cal.09.natuvege	HOBO.10631279.	19927	16.07.2021	21:00:00	11.916		0
Cal	09	natuvege	Cal.09.natuvege	HOBO.10631279.	19928	16.07.2021	21:30:00	11.625		0
Cal	09	natuvege	Cal.09.natuvege	HOBO.10631279.	19929	16.07.2021	22:00:00	11.431		0
Cal	09	natuvege	Cal.09.natuvege	HOBO.10631279.	19930	16.07.2021	22:30:00	11.334		0
Cal	09	natuvege	Cal.09.natuvege	HOBO.10631279.	19931	16.07.2021	23:00:00	11.236		0
Cal	09	natuvege	Cal.09.natuvege	HOBO.10631279.	19932	16.07.2021	23:30:00	11.041		0
Cal	09	natuvege	Cal.09.natuvege	HOBO.10631279.	19933	17.07.2021	00:00:00	10.944		0
Cal	09	natuvege	Cal.09.natuvege	HOBO.10631279.	19934	17.07.2021	00:30:00	10.944		0
Cal	09	natuvege	Cal.09.natuvege	HOBO.10631279.	19935	17.07.2021	01:00:00	10.846		0
Cal	09	natuvege	Cal.09.natuvege	HOBO.10631279.	19936	17.07.2021	01:30:00	10.748		0
Cal	09	natuvege	Cal.09.natuvege	HOBO.10631279.	19937	17.07.2021	02:00:00	10.651		0
Cal	09	natuvege	Cal.09.natuvege	HOBO.10631279.	19938	17.07.2021	02:30:00	10.651		0
Cal	09	natuvege	Cal.09.natuvege	HOBO.10631279.	19939	17.07.2021	03:00:00	10.651		0
Cal	09	natuvege	Cal.09.natuvege	HOBO.10631279.	19940	17.07.2021	03:30:00	10.553		0
Cal	09	natuvege	Cal.09.natuvege	HOBO.10631279.	19941	17.07.2021	04:00:00	10.455		0
Cal	09	natuvege	Cal.09.natuvege	HOBO.10631279.	19942	17.07.2021	04:30:00	10.455		0
Cal	09	natuvege	Cal.09.natuvege	HOBO.10631279.	19943	17.07.2021	05:00:00	10.455		0
Cal	09	natuvege	Cal.09.natuvege	HOBO.10631279.	19944	17.07.2021	05:30:00	10.357		0
Cal	09	natuvege	Cal.09.natuvege	HOBO.10631279.	19945	17.07.2021	06:00:00	10.357		0
Cal	09	natuvege	Cal.09.natuvege	HOBO.10631279.	19946	17.07.2021	06:30:00	10.357		0
Cal	09	natuvege	Cal.09.natuvege	HOBO.10631279.	19947	17.07.2021	07:00:00	10.357		0
Cal	09	natuvege	Cal.09.natuvege	HOBO.10631279.	19948	17.07.2021	07:30:00	10.357		0
Cal	09	natuvege	Cal.09.natuvege	HOBO.10631279.	19949	17.07.2021	08:00:00	10.553		0
Cal	09	natuvege	Cal.09.natuvege	HOBO.10631279.	19950	17.07.2021	08:30:00	10.748		0
Cal	09	natuvege	Cal.09.natuvege	HOBO.10631279.	19951	17.07.2021	09:00:00	10.846		0
Cal	09	natuvege	Cal.09.natuvege	HOBO.10631279.	19952	17.07.2021	09:30:00	10.846		0
Cal	09	natuvege	Cal.09.natuvege	HOBO.10631279.	19953	17.07.2021	10:00:00	10.944		0
Cal	09	natuvege	Cal.09.natuvege	HOBO.10631279.	19954	17.07.2021	10:30:00	10.944		0
Cal	09	natuvege	Cal.09.natuvege	HOBO.10631279.	19955	17.07.2021	11:00:00	11.236		0
Cal	09	natuvege	Cal.09.natuvege	HOBO.10631279.	19956	17.07.2021	11:30:00	12.401		0
Cal	09	natuvege	Cal.09.natuvege	HOBO.10631279.	19957	17.07.2021	12:00:00	13.461		0
Cal	09	natuvege	Cal.09.natuvege	HOBO.10631279.	19958	17.07.2021	12:30:00	14.804		0
Cal	09	natuvege	Cal.09.natuvege	HOBO.10631279.	19959	17.07.2021	13:00:00	14.23		0
Cal	09	natuvege	Cal.09.natuvege	HOBO.10631279.	19960	17.07.2021	13:30:00	14.23		0
Cal	09	natuvege	Cal.09.natuvege	HOBO.10631279.	19961	17.07.2021	14:00:00	14.134		0
Cal	09	natuvege	Cal.09.natuvege	HOBO.10631279.	19962	17.07.2021	14:30:00	13.942		0
Cal	09	natuvege	Cal.09.natuvege	HOBO.10631279.	19963	17.07.2021	15:00:00	14.038		0
Cal	09	natuvege	Cal.09.natuvege	HOBO.10631279.	19964	17.07.2021	15:30:00	14.996		0
Cal	09	natuvege	Cal.09.natuvege	HOBO.10631279.	19965	17.07.2021	16:00:00	14.517		0
Cal	09	natuvege	Cal.09.natuvege	HOBO.10631279.	19966	17.07.2021	16:30:00	14.23		0
Cal	09	natuvege	Cal.09.natuvege	HOBO.10631279.	19967	17.07.2021	17:00:00	14.325		0
Cal	09	natuvege	Cal.09.natuvege	HOBO.10631279.	19968	17.07.2021	17:30:00	14.038		0
Cal	09	natuvege	Cal.09.natuvege	HOBO.10631279.	19969	17.07.2021	18:00:00	13.558		0
Cal	09	natuvege	Cal.09.natuvege	HOBO.10631279.	19970	17.07.2021	18:30:00	13.269		0
Cal	09	natuvege	Cal.09.natuvege	HOBO.10631279.	19971	17.07.2021	19:00:00	12.98		0
Cal	09	natuvege	Cal.09.natuvege	HOBO.10631279.	19972	17.07.2021	19:30:00	12.69		0
Cal	09	natuvege	Cal.09.natuvege	HOBO.10631279.	19973	17.07.2021	20:00:00	12.497		0
Cal	09	natuvege	Cal.09.natuvege	HOBO.10631279.	19974	17.07.2021	20:30:00	12.304		0
Cal	09	natuvege	Cal.09.natuvege	HOBO.10631279.	19975	17.07.2021	21:00:00	12.207		0
Cal	09	natuvege	Cal.09.natuvege	HOBO.10631279.	19976	17.07.2021	21:30:00	12.013		0
Cal	09	natuvege	Cal.09.natuvege	HOBO.10631279.	19977	17.07.2021	22:00:00	11.916		0
Cal	09	natuvege	Cal.09.natuvege	HOBO.10631279.	19978	17.07.2021	22:30:00	11.819		0
Cal	09	natuvege	Cal.09.natuvege	HOBO.10631279.	19979	17.07.2021	23:00:00	11.722		0
Cal	09	natuvege	Cal.09.natuvege	HOBO.10631279.	19980	17.07.2021	23:30:00	11.722		0
Cal	09	natuvege	Cal.09.natuvege	HOBO.10631279.	19981	18.07.2021	00:00:00	11.625		0
Cal	09	natuvege	Cal.09.natuvege	HOBO.10631279.	19982	18.07.2021	00:30:00	11.528		0
Cal	09	natuvege	Cal.09.natuvege	HOBO.10631279.	19983	18.07.2021	01:00:00	11.431		0
Cal	09	natuvege	Cal.09.natuvege	HOBO.10631279.	19984	18.07.2021	01:30:00	11.431		0
Cal	09	natuvege	Cal.09.natuvege	HOBO.10631279.	19985	18.07.2021	02:00:00	11.431		0
Cal	09	natuvege	Cal.09.natuvege	HOBO.10631279.	19986	18.07.2021	02:30:00	11.334		0
Cal	09	natuvege	Cal.09.natuvege	HOBO.10631279.	19987	18.07.2021	03:00:00	11.236		0
Cal	09	natuvege	Cal.09.natuvege	HOBO.10631279.	19988	18.07.2021	03:30:00	11.236		0
Cal	09	natuvege	Cal.09.natuvege	HOBO.10631279.	19989	18.07.2021	04:00:00	11.236		0
Cal	09	natuvege	Cal.09.natuvege	HOBO.10631279.	19990	18.07.2021	04:30:00	11.236		0
Cal	09	natuvege	Cal.09.natuvege	HOBO.10631279.	19991	18.07.2021	05:00:00	11.139		0
Cal	09	natuvege	Cal.09.natuvege	HOBO.10631279.	19992	18.07.2021	05:30:00	11.139		0
Cal	09	natuvege	Cal.09.natuvege	HOBO.10631279.	19993	18.07.2021	06:00:00	11.139		0
Cal	09	natuvege	Cal.09.natuvege	HOBO.10631279.	19994	18.07.2021	06:30:00	11.041		0
Cal	09	natuvege	Cal.09.natuvege	HOBO.10631279.	19995	18.07.2021	07:00:00	11.041		0
Cal	09	natuvege	Cal.09.natuvege	HOBO.10631279.	19996	18.07.2021	07:30:00	11.139		0
Cal	09	natuvege	Cal.09.natuvege	HOBO.10631279.	19997	18.07.2021	08:00:00	11.041		0
Cal	09	natuvege	Cal.09.natuvege	HOBO.10631279.	19998	18.07.2021	08:30:00	11.236		0
Cal	09	natuvege	Cal.09.natuvege	HOBO.10631279.	19999	18.07.2021	09:00:00	11.431		0
Cal	09	natuvege	Cal.09.natuvege	HOBO.10631279.	20000	18.07.2021	09:30:00	11.625		0
Cal	09	natuvege	Cal.09.natuvege	HOBO.10631279.	20001	18.07.2021	10:00:00	11.819		0
Cal	09	natuvege	Cal.09.natuvege	HOBO.10631279.	20002	18.07.2021	10:30:00	12.11		0
Cal	09	natuvege	Cal.09.natuvege	HOBO.10631279.	20003	18.07.2021	11:00:00	12.401		0
Cal	09	natuvege	Cal.09.natuvege	HOBO.10631279.	20004	18.07.2021	11:30:00	12.594		0
Cal	09	natuvege	Cal.09.natuvege	HOBO.10631279.	20005	18.07.2021	12:00:00	12.98		0
Cal	09	natuvege	Cal.09.natuvege	HOBO.10631279.	20006	18.07.2021	12:30:00	12.883		0
Cal	09	natuvege	Cal.09.natuvege	HOBO.10631279.	20007	18.07.2021	13:00:00	13.654		0
Cal	09	natuvege	Cal.09.natuvege	HOBO.10631279.	20008	18.07.2021	13:30:00	14.038		0
Cal	09	natuvege	Cal.09.natuvege	HOBO.10631279.	20009	18.07.2021	14:00:00	13.846		0
Cal	09	natuvege	Cal.09.natuvege	HOBO.10631279.	20010	18.07.2021	14:30:00	13.558		0
Cal	09	natuvege	Cal.09.natuvege	HOBO.10631279.	20011	18.07.2021	15:00:00	13.269		0
Cal	09	natuvege	Cal.09.natuvege	HOBO.10631279.	20012	18.07.2021	15:30:00	13.173		0
Cal	09	natuvege	Cal.09.natuvege	HOBO.10631279.	20013	18.07.2021	16:00:00	13.173		0
Cal	09	natuvege	Cal.09.natuvege	HOBO.10631279.	20014	18.07.2021	16:30:00	12.98		0
Cal	09	natuvege	Cal.09.natuvege	HOBO.10631279.	20015	18.07.2021	17:00:00	12.883		0
Cal	09	natuvege	Cal.09.natuvege	HOBO.10631279.	20016	18.07.2021	17:30:00	12.787		0
Cal	09	natuvege	Cal.09.natuvege	HOBO.10631279.	20017	18.07.2021	18:00:00	12.787		0
Cal	09	natuvege	Cal.09.natuvege	HOBO.10631279.	20018	18.07.2021	18:30:00	12.69		0
Cal	09	natuvege	Cal.09.natuvege	HOBO.10631279.	20019	18.07.2021	19:00:00	12.497		0
Cal	09	natuvege	Cal.09.natuvege	HOBO.10631279.	20020	18.07.2021	19:30:00	12.304		0
Cal	09	natuvege	Cal.09.natuvege	HOBO.10631279.	20021	18.07.2021	20:00:00	12.11		0
Cal	09	natuvege	Cal.09.natuvege	HOBO.10631279.	20022	18.07.2021	20:30:00	11.916		0
Cal	09	natuvege	Cal.09.natuvege	HOBO.10631279.	20023	18.07.2021	21:00:00	11.722		0
Cal	09	natuvege	Cal.09.natuvege	HOBO.10631279.	20024	18.07.2021	21:30:00	11.528		0
Cal	09	natuvege	Cal.09.natuvege	HOBO.10631279.	20025	18.07.2021	22:00:00	11.334		0
Cal	09	natuvege	Cal.09.natuvege	HOBO.10631279.	20026	18.07.2021	22:30:00	11.236		0
Cal	09	natuvege	Cal.09.natuvege	HOBO.10631279.	20027	18.07.2021	23:00:00	11.139		0
Cal	09	natuvege	Cal.09.natuvege	HOBO.10631279.	20028	18.07.2021	23:30:00	11.041		0
Cal	09	natuvege	Cal.09.natuvege	HOBO.10631279.	20029	19.07.2021	00:00:00	10.944		0
Cal	09	natuvege	Cal.09.natuvege	HOBO.10631279.	20030	19.07.2021	00:30:00	10.846		0
Cal	09	natuvege	Cal.09.natuvege	HOBO.10631279.	20031	19.07.2021	01:00:00	10.651		0
Cal	09	natuvege	Cal.09.natuvege	HOBO.10631279.	20032	19.07.2021	01:30:00	10.553		0
Cal	09	natuvege	Cal.09.natuvege	HOBO.10631279.	20033	19.07.2021	02:00:00	10.357		0
Cal	09	natuvege	Cal.09.natuvege	HOBO.10631279.	20034	19.07.2021	02:30:00	10.259		0
Cal	09	natuvege	Cal.09.natuvege	HOBO.10631279.	20035	19.07.2021	03:00:00	10.063		0
Cal	09	natuvege	Cal.09.natuvege	HOBO.10631279.	20036	19.07.2021	03:30:00	9.965		0
Cal	09	natuvege	Cal.09.natuvege	HOBO.10631279.	20037	19.07.2021	04:00:00	9.866		0
Cal	09	natuvege	Cal.09.natuvege	HOBO.10631279.	20038	19.07.2021	04:30:00	9.669		0
Cal	09	natuvege	Cal.09.natuvege	HOBO.10631279.	20039	19.07.2021	05:00:00	9.571		0
Cal	09	natuvege	Cal.09.natuvege	HOBO.10631279.	20040	19.07.2021	05:30:00	9.571		0
Cal	09	natuvege	Cal.09.natuvege	HOBO.10631279.	20041	19.07.2021	06:00:00	9.472		0
Cal	09	natuvege	Cal.09.natuvege	HOBO.10631279.	20042	19.07.2021	06:30:00	9.472		0
Cal	09	natuvege	Cal.09.natuvege	HOBO.10631279.	20043	19.07.2021	07:00:00	9.669		0
Cal	09	natuvege	Cal.09.natuvege	HOBO.10631279.	20044	19.07.2021	07:30:00	10.063		0
Cal	09	natuvege	Cal.09.natuvege	HOBO.10631279.	20045	19.07.2021	08:00:00	10.651		0
Cal	09	natuvege	Cal.09.natuvege	HOBO.10631279.	20046	19.07.2021	08:30:00	11.334		0
Cal	09	natuvege	Cal.09.natuvege	HOBO.10631279.	20047	19.07.2021	09:00:00	12.207		0
Cal	09	natuvege	Cal.09.natuvege	HOBO.10631279.	20048	19.07.2021	09:30:00	13.076		0
Cal	09	natuvege	Cal.09.natuvege	HOBO.10631279.	20049	19.07.2021	10:00:00	14.038		0
Cal	09	natuvege	Cal.09.natuvege	HOBO.10631279.	20050	19.07.2021	10:30:00	15.187		0
Cal	09	natuvege	Cal.09.natuvege	HOBO.10631279.	20051	19.07.2021	11:00:00	16.237		0
Cal	09	natuvege	Cal.09.natuvege	HOBO.10631279.	20052	19.07.2021	11:30:00	17.379		0
Cal	09	natuvege	Cal.09.natuvege	HOBO.10631279.	20053	19.07.2021	12:00:00	18.521		0
Cal	09	natuvege	Cal.09.natuvege	HOBO.10631279.	20054	19.07.2021	12:30:00	19.282		0
Cal	09	natuvege	Cal.09.natuvege	HOBO.10631279.	20055	19.07.2021	13:00:00	19.662		0
Cal	09	natuvege	Cal.09.natuvege	HOBO.10631279.	20056	19.07.2021	13:30:00	19.853		0
Cal	09	natuvege	Cal.09.natuvege	HOBO.10631279.	20057	19.07.2021	14:00:00	19.948		0
Cal	09	natuvege	Cal.09.natuvege	HOBO.10631279.	20058	19.07.2021	14:30:00	20.043		0
Cal	09	natuvege	Cal.09.natuvege	HOBO.10631279.	20059	19.07.2021	15:00:00	20.043		0
Cal	09	natuvege	Cal.09.natuvege	HOBO.10631279.	20060	19.07.2021	15:30:00	19.662		0
Cal	09	natuvege	Cal.09.natuvege	HOBO.10631279.	20061	19.07.2021	16:00:00	19.187		0
Cal	09	natuvege	Cal.09.natuvege	HOBO.10631279.	20062	19.07.2021	16:30:00	18.616		0
Cal	09	natuvege	Cal.09.natuvege	HOBO.10631279.	20063	19.07.2021	17:00:00	17.95		0
Cal	09	natuvege	Cal.09.natuvege	HOBO.10631279.	20064	19.07.2021	17:30:00	17.284		0
Cal	09	natuvege	Cal.09.natuvege	HOBO.10631279.	20065	19.07.2021	18:00:00	16.618		0
Cal	09	natuvege	Cal.09.natuvege	HOBO.10631279.	20066	19.07.2021	18:30:00	16.046		0
Cal	09	natuvege	Cal.09.natuvege	HOBO.10631279.	20067	19.07.2021	19:00:00	15.473		0
Cal	09	natuvege	Cal.09.natuvege	HOBO.10631279.	20068	19.07.2021	19:30:00	14.996		0
Cal	09	natuvege	Cal.09.natuvege	HOBO.10631279.	20069	19.07.2021	20:00:00	14.517		0
Cal	09	natuvege	Cal.09.natuvege	HOBO.10631279.	20070	19.07.2021	20:30:00	14.134		0
Cal	09	natuvege	Cal.09.natuvege	HOBO.10631279.	20071	19.07.2021	21:00:00	13.846		0
Cal	09	natuvege	Cal.09.natuvege	HOBO.10631279.	20072	19.07.2021	21:30:00	13.558		0
Cal	09	natuvege	Cal.09.natuvege	HOBO.10631279.	20073	19.07.2021	22:00:00	13.269		0
Cal	09	natuvege	Cal.09.natuvege	HOBO.10631279.	20074	19.07.2021	22:30:00	13.076		0
Cal	09	natuvege	Cal.09.natuvege	HOBO.10631279.	20075	19.07.2021	23:00:00	12.883		0
Cal	09	natuvege	Cal.09.natuvege	HOBO.10631279.	20076	19.07.2021	23:30:00	12.594		0
Cal	09	natuvege	Cal.09.natuvege	HOBO.10631279.	20077	20.07.2021	00:00:00	12.401		0
Cal	09	natuvege	Cal.09.natuvege	HOBO.10631279.	20078	20.07.2021	00:30:00	12.11		0
Cal	09	natuvege	Cal.09.natuvege	HOBO.10631279.	20079	20.07.2021	01:00:00	12.013		0
Cal	09	natuvege	Cal.09.natuvege	HOBO.10631279.	20080	20.07.2021	01:30:00	11.819		0
Cal	09	natuvege	Cal.09.natuvege	HOBO.10631279.	20081	20.07.2021	02:00:00	11.528		0
Cal	09	natuvege	Cal.09.natuvege	HOBO.10631279.	20082	20.07.2021	02:30:00	11.431		0
Cal	09	natuvege	Cal.09.natuvege	HOBO.10631279.	20083	20.07.2021	03:00:00	11.236		0
Cal	09	natuvege	Cal.09.natuvege	HOBO.10631279.	20084	20.07.2021	03:30:00	11.139		0
Cal	09	natuvege	Cal.09.natuvege	HOBO.10631279.	20085	20.07.2021	04:00:00	10.944		0
Cal	09	natuvege	Cal.09.natuvege	HOBO.10631279.	20086	20.07.2021	04:30:00	10.846		0
Cal	09	natuvege	Cal.09.natuvege	HOBO.10631279.	20087	20.07.2021	05:00:00	10.748		0
Cal	09	natuvege	Cal.09.natuvege	HOBO.10631279.	20088	20.07.2021	05:30:00	10.651		0
Cal	09	natuvege	Cal.09.natuvege	HOBO.10631279.	20089	20.07.2021	06:00:00	10.651		0
Cal	09	natuvege	Cal.09.natuvege	HOBO.10631279.	20090	20.07.2021	06:30:00	10.748		0
Cal	09	natuvege	Cal.09.natuvege	HOBO.10631279.	20091	20.07.2021	07:00:00	10.846		0
Cal	09	natuvege	Cal.09.natuvege	HOBO.10631279.	20092	20.07.2021	07:30:00	11.139		0
Cal	09	natuvege	Cal.09.natuvege	HOBO.10631279.	20093	20.07.2021	08:00:00	11.528		0
Cal	09	natuvege	Cal.09.natuvege	HOBO.10631279.	20094	20.07.2021	08:30:00	12.497		0
Cal	09	natuvege	Cal.09.natuvege	HOBO.10631279.	20095	20.07.2021	09:00:00	12.883		0
Cal	09	natuvege	Cal.09.natuvege	HOBO.10631279.	20096	20.07.2021	09:30:00	13.269		0
Cal	09	natuvege	Cal.09.natuvege	HOBO.10631279.	20097	20.07.2021	10:00:00	13.846		0
Cal	09	natuvege	Cal.09.natuvege	HOBO.10631279.	20098	20.07.2021	10:30:00	13.942		0
Cal	09	natuvege	Cal.09.natuvege	HOBO.10631279.	20099	20.07.2021	11:00:00	15.378		0
Cal	09	natuvege	Cal.09.natuvege	HOBO.10631279.	20100	20.07.2021	11:30:00	16.523		0
Cal	09	natuvege	Cal.09.natuvege	HOBO.10631279.	20101	20.07.2021	12:00:00	16.999		0
Cal	09	natuvege	Cal.09.natuvege	HOBO.10631279.	20102	20.07.2021	12:30:00	17.95		0
Cal	09	natuvege	Cal.09.natuvege	HOBO.10631279.	20103	20.07.2021	13:00:00	18.806		0
Cal	09	natuvege	Cal.09.natuvege	HOBO.10631279.	20104	20.07.2021	13:30:00	19.282		0
Cal	09	natuvege	Cal.09.natuvege	HOBO.10631279.	20105	20.07.2021	14:00:00	19.187		0
Cal	09	natuvege	Cal.09.natuvege	HOBO.10631279.	20106	20.07.2021	14:30:00	19.282		0
Cal	09	natuvege	Cal.09.natuvege	HOBO.10631279.	20107	20.07.2021	15:00:00	19.187		0
Cal	09	natuvege	Cal.09.natuvege	HOBO.10631279.	20108	20.07.2021	15:30:00	18.616		0
Cal	09	natuvege	Cal.09.natuvege	HOBO.10631279.	20109	20.07.2021	16:00:00	18.426		0
Cal	09	natuvege	Cal.09.natuvege	HOBO.10631279.	20110	20.07.2021	16:30:00	17.57		0
Cal	09	natuvege	Cal.09.natuvege	HOBO.10631279.	20111	20.07.2021	17:00:00	17.284		0
Cal	09	natuvege	Cal.09.natuvege	HOBO.10631279.	20112	20.07.2021	17:30:00	16.808		0
Cal	09	natuvege	Cal.09.natuvege	HOBO.10631279.	20113	20.07.2021	18:00:00	16.332		0
Cal	09	natuvege	Cal.09.natuvege	HOBO.10631279.	20114	20.07.2021	18:30:00	15.855		0
Cal	09	natuvege	Cal.09.natuvege	HOBO.10631279.	20115	20.07.2021	19:00:00	15.378		0
Cal	09	natuvege	Cal.09.natuvege	HOBO.10631279.	20116	20.07.2021	19:30:00	14.9		0
Cal	09	natuvege	Cal.09.natuvege	HOBO.10631279.	20117	20.07.2021	20:00:00	14.517		0
Cal	09	natuvege	Cal.09.natuvege	HOBO.10631279.	20118	20.07.2021	20:30:00	14.134		0
Cal	09	natuvege	Cal.09.natuvege	HOBO.10631279.	20119	20.07.2021	21:00:00	13.846		0
Cal	09	natuvege	Cal.09.natuvege	HOBO.10631279.	20120	20.07.2021	21:30:00	13.558		0
Cal	09	natuvege	Cal.09.natuvege	HOBO.10631279.	20121	20.07.2021	22:00:00	13.173		0
Cal	09	natuvege	Cal.09.natuvege	HOBO.10631279.	20122	20.07.2021	22:30:00	12.883		0
Cal	09	natuvege	Cal.09.natuvege	HOBO.10631279.	20123	20.07.2021	23:00:00	12.69		0
Cal	09	natuvege	Cal.09.natuvege	HOBO.10631279.	20124	20.07.2021	23:30:00	12.497		0
Cal	09	natuvege	Cal.09.natuvege	HOBO.10631279.	20125	21.07.2021	00:00:00	12.304		0
Cal	09	natuvege	Cal.09.natuvege	HOBO.10631279.	20126	21.07.2021	00:30:00	12.207		0
Cal	09	natuvege	Cal.09.natuvege	HOBO.10631279.	20127	21.07.2021	01:00:00	12.013		0
Cal	09	natuvege	Cal.09.natuvege	HOBO.10631279.	20128	21.07.2021	01:30:00	11.916		0
Cal	09	natuvege	Cal.09.natuvege	HOBO.10631279.	20129	21.07.2021	02:00:00	11.722		0
Cal	09	natuvege	Cal.09.natuvege	HOBO.10631279.	20130	21.07.2021	02:30:00	11.528		0
Cal	09	natuvege	Cal.09.natuvege	HOBO.10631279.	20131	21.07.2021	03:00:00	11.431		0
Cal	09	natuvege	Cal.09.natuvege	HOBO.10631279.	20132	21.07.2021	03:30:00	11.431		0
Cal	09	natuvege	Cal.09.natuvege	HOBO.10631279.	20133	21.07.2021	04:00:00	11.334		0
Cal	09	natuvege	Cal.09.natuvege	HOBO.10631279.	20134	21.07.2021	04:30:00	11.236		0
Cal	09	natuvege	Cal.09.natuvege	HOBO.10631279.	20135	21.07.2021	05:00:00	11.139		0
Cal	09	natuvege	Cal.09.natuvege	HOBO.10631279.	20136	21.07.2021	05:30:00	11.139		0
Cal	09	natuvege	Cal.09.natuvege	HOBO.10631279.	20137	21.07.2021	06:00:00	11.041		0
Cal	09	natuvege	Cal.09.natuvege	HOBO.10631279.	20138	21.07.2021	06:30:00	11.139		0
Cal	09	natuvege	Cal.09.natuvege	HOBO.10631279.	20139	21.07.2021	07:00:00	11.334		0
Cal	09	natuvege	Cal.09.natuvege	HOBO.10631279.	20140	21.07.2021	07:30:00	11.722		0
Cal	09	natuvege	Cal.09.natuvege	HOBO.10631279.	20141	21.07.2021	08:00:00	12.304		0
Cal	09	natuvege	Cal.09.natuvege	HOBO.10631279.	20142	21.07.2021	08:30:00	12.98		0
Cal	09	natuvege	Cal.09.natuvege	HOBO.10631279.	20143	21.07.2021	09:00:00	13.75		0
Cal	09	natuvege	Cal.09.natuvege	HOBO.10631279.	20144	21.07.2021	09:30:00	14.613		0
Cal	09	natuvege	Cal.09.natuvege	HOBO.10631279.	20145	21.07.2021	10:00:00	15.76		0
Cal	09	natuvege	Cal.09.natuvege	HOBO.10631279.	20146	21.07.2021	10:30:00	16.903		0
Cal	09	natuvege	Cal.09.natuvege	HOBO.10631279.	20147	21.07.2021	11:00:00	18.14		0
Cal	09	natuvege	Cal.09.natuvege	HOBO.10631279.	20148	21.07.2021	11:30:00	19.377		0
Cal	09	natuvege	Cal.09.natuvege	HOBO.10631279.	20149	21.07.2021	12:00:00	20.043		0
Cal	09	natuvege	Cal.09.natuvege	HOBO.10631279.	20150	21.07.2021	12:30:00	20.234		0
Cal	09	natuvege	Cal.09.natuvege	HOBO.10631279.	20151	21.07.2021	13:00:00	21.091		0
Cal	09	natuvege	Cal.09.natuvege	HOBO.10631279.	20152	21.07.2021	13:30:00	21.569		0
Cal	09	natuvege	Cal.09.natuvege	HOBO.10631279.	20153	21.07.2021	14:00:00	21.664		0
Cal	09	natuvege	Cal.09.natuvege	HOBO.10631279.	20154	21.07.2021	14:30:00	21.664		0
Cal	09	natuvege	Cal.09.natuvege	HOBO.10631279.	20155	21.07.2021	15:00:00	20.901		0
Cal	09	natuvege	Cal.09.natuvege	HOBO.10631279.	20156	21.07.2021	15:30:00	20.519		0
Cal	09	natuvege	Cal.09.natuvege	HOBO.10631279.	20157	21.07.2021	16:00:00	19.662		0
Cal	09	natuvege	Cal.09.natuvege	HOBO.10631279.	20158	21.07.2021	16:30:00	19.187		0
Cal	09	natuvege	Cal.09.natuvege	HOBO.10631279.	20159	21.07.2021	17:00:00	18.806		0
Cal	09	natuvege	Cal.09.natuvege	HOBO.10631279.	20160	21.07.2021	17:30:00	18.236		0
Cal	09	natuvege	Cal.09.natuvege	HOBO.10631279.	20161	21.07.2021	18:00:00	17.665		0
Cal	09	natuvege	Cal.09.natuvege	HOBO.10631279.	20162	21.07.2021	18:30:00	17.094		0
Cal	09	natuvege	Cal.09.natuvege	HOBO.10631279.	20163	21.07.2021	19:00:00	16.523		0
Cal	09	natuvege	Cal.09.natuvege	HOBO.10631279.	20164	21.07.2021	19:30:00	16.141		0
Cal	09	natuvege	Cal.09.natuvege	HOBO.10631279.	20165	21.07.2021	20:00:00	15.855		0
Cal	09	natuvege	Cal.09.natuvege	HOBO.10631279.	20166	21.07.2021	20:30:00	15.569		0
Cal	09	natuvege	Cal.09.natuvege	HOBO.10631279.	20167	21.07.2021	21:00:00	15.282		0
Cal	09	natuvege	Cal.09.natuvege	HOBO.10631279.	20168	21.07.2021	21:30:00	14.996		0
Cal	09	natuvege	Cal.09.natuvege	HOBO.10631279.	20169	21.07.2021	22:00:00	14.804		0
Cal	09	natuvege	Cal.09.natuvege	HOBO.10631279.	20170	21.07.2021	22:30:00	14.517		0
Cal	09	natuvege	Cal.09.natuvege	HOBO.10631279.	20171	21.07.2021	23:00:00	14.421		0
Cal	09	natuvege	Cal.09.natuvege	HOBO.10631279.	20172	21.07.2021	23:30:00	14.23		0
Cal	09	natuvege	Cal.09.natuvege	HOBO.10631279.	20173	22.07.2021	00:00:00	13.942		0
Cal	09	natuvege	Cal.09.natuvege	HOBO.10631279.	20174	22.07.2021	00:30:00	13.75		0
Cal	09	natuvege	Cal.09.natuvege	HOBO.10631279.	20175	22.07.2021	01:00:00	13.558		0
Cal	09	natuvege	Cal.09.natuvege	HOBO.10631279.	20176	22.07.2021	01:30:00	13.269		0
Cal	09	natuvege	Cal.09.natuvege	HOBO.10631279.	20177	22.07.2021	02:00:00	13.076		0
Cal	09	natuvege	Cal.09.natuvege	HOBO.10631279.	20178	22.07.2021	02:30:00	12.883		0
Cal	09	natuvege	Cal.09.natuvege	HOBO.10631279.	20179	22.07.2021	03:00:00	12.69		0
Cal	09	natuvege	Cal.09.natuvege	HOBO.10631279.	20180	22.07.2021	03:30:00	12.594		0
Cal	09	natuvege	Cal.09.natuvege	HOBO.10631279.	20181	22.07.2021	04:00:00	12.497		0
Cal	09	natuvege	Cal.09.natuvege	HOBO.10631279.	20182	22.07.2021	04:30:00	12.304		0
Cal	09	natuvege	Cal.09.natuvege	HOBO.10631279.	20183	22.07.2021	05:00:00	12.304		0
Cal	09	natuvege	Cal.09.natuvege	HOBO.10631279.	20184	22.07.2021	05:30:00	12.11		0
Cal	09	natuvege	Cal.09.natuvege	HOBO.10631279.	20185	22.07.2021	06:00:00	12.013		0
Cal	09	natuvege	Cal.09.natuvege	HOBO.10631279.	20186	22.07.2021	06:30:00	12.013		0
Cal	09	natuvege	Cal.09.natuvege	HOBO.10631279.	20187	22.07.2021	07:00:00	12.304		0
Cal	09	natuvege	Cal.09.natuvege	HOBO.10631279.	20188	22.07.2021	07:30:00	12.69		0
Cal	09	natuvege	Cal.09.natuvege	HOBO.10631279.	20189	22.07.2021	08:00:00	13.269		0
Cal	09	natuvege	Cal.09.natuvege	HOBO.10631279.	20190	22.07.2021	08:30:00	13.942		0
Cal	09	natuvege	Cal.09.natuvege	HOBO.10631279.	20191	22.07.2021	09:00:00	14.613		0
Cal	09	natuvege	Cal.09.natuvege	HOBO.10631279.	20192	22.07.2021	09:30:00	15.187		0
Cal	09	natuvege	Cal.09.natuvege	HOBO.10631279.	20193	22.07.2021	10:00:00	15.569		0
Cal	09	natuvege	Cal.09.natuvege	HOBO.10631279.	20194	22.07.2021	10:30:00	16.713		0
Cal	09	natuvege	Cal.09.natuvege	HOBO.10631279.	20195	22.07.2021	11:00:00	17.76		0
Cal	09	natuvege	Cal.09.natuvege	HOBO.10631279.	20196	22.07.2021	11:30:00	19.092		0
Cal	09	natuvege	Cal.09.natuvege	HOBO.10631279.	20197	22.07.2021	12:00:00	19.377		0
Cal	09	natuvege	Cal.09.natuvege	HOBO.10631279.	20198	22.07.2021	12:30:00	19.187		0
Cal	09	natuvege	Cal.09.natuvege	HOBO.10631279.	20199	22.07.2021	13:00:00	19.758		0
Cal	09	natuvege	Cal.09.natuvege	HOBO.10631279.	20200	22.07.2021	13:30:00	19.472		0
Cal	09	natuvege	Cal.09.natuvege	HOBO.10631279.	20201	22.07.2021	14:00:00	19.187		0
Cal	09	natuvege	Cal.09.natuvege	HOBO.10631279.	20202	22.07.2021	14:30:00	18.806		0
Cal	09	natuvege	Cal.09.natuvege	HOBO.10631279.	20203	22.07.2021	15:00:00	18.331		0
Cal	09	natuvege	Cal.09.natuvege	HOBO.10631279.	20204	22.07.2021	15:30:00	18.426		0
Cal	09	natuvege	Cal.09.natuvege	HOBO.10631279.	20205	22.07.2021	16:00:00	18.331		0
Cal	09	natuvege	Cal.09.natuvege	HOBO.10631279.	20206	22.07.2021	16:30:00	18.426		0
Cal	09	natuvege	Cal.09.natuvege	HOBO.10631279.	20207	22.07.2021	17:00:00	18.045		0
Cal	09	natuvege	Cal.09.natuvege	HOBO.10631279.	20208	22.07.2021	17:30:00	17.475		0
Cal	09	natuvege	Cal.09.natuvege	HOBO.10631279.	20209	22.07.2021	18:00:00	16.999		0
Cal	09	natuvege	Cal.09.natuvege	HOBO.10631279.	20210	22.07.2021	18:30:00	16.427		0
Cal	09	natuvege	Cal.09.natuvege	HOBO.10631279.	20211	22.07.2021	19:00:00	16.046		0
Cal	09	natuvege	Cal.09.natuvege	HOBO.10631279.	20212	22.07.2021	19:30:00	15.664		0
Cal	09	natuvege	Cal.09.natuvege	HOBO.10631279.	20213	22.07.2021	20:00:00	15.282		0
Cal	09	natuvege	Cal.09.natuvege	HOBO.10631279.	20214	22.07.2021	20:30:00	14.996		0
Cal	09	natuvege	Cal.09.natuvege	HOBO.10631279.	20215	22.07.2021	21:00:00	14.709		0
Cal	09	natuvege	Cal.09.natuvege	HOBO.10631279.	20216	22.07.2021	21:30:00	14.421		0
Cal	09	natuvege	Cal.09.natuvege	HOBO.10631279.	20217	22.07.2021	22:00:00	14.23		0
Cal	09	natuvege	Cal.09.natuvege	HOBO.10631279.	20218	22.07.2021	22:30:00	14.038		0
Cal	09	natuvege	Cal.09.natuvege	HOBO.10631279.	20219	22.07.2021	23:00:00	13.846		0
Cal	09	natuvege	Cal.09.natuvege	HOBO.10631279.	20220	22.07.2021	23:30:00	13.654		0
Cal	09	natuvege	Cal.09.natuvege	HOBO.10631279.	20221	23.07.2021	00:00:00	13.461		0
Cal	09	natuvege	Cal.09.natuvege	HOBO.10631279.	20222	23.07.2021	00:30:00	13.269		0
Cal	09	natuvege	Cal.09.natuvege	HOBO.10631279.	20223	23.07.2021	01:00:00	13.076		0
Cal	09	natuvege	Cal.09.natuvege	HOBO.10631279.	20224	23.07.2021	01:30:00	12.883		0
Cal	09	natuvege	Cal.09.natuvege	HOBO.10631279.	20225	23.07.2021	02:00:00	12.69		0
Cal	09	natuvege	Cal.09.natuvege	HOBO.10631279.	20226	23.07.2021	02:30:00	12.69		0
Cal	09	natuvege	Cal.09.natuvege	HOBO.10631279.	20227	23.07.2021	03:00:00	12.69		0
Cal	09	natuvege	Cal.09.natuvege	HOBO.10631279.	20228	23.07.2021	03:30:00	12.69		0
Cal	09	natuvege	Cal.09.natuvege	HOBO.10631279.	20229	23.07.2021	04:00:00	12.594		0
Cal	09	natuvege	Cal.09.natuvege	HOBO.10631279.	20230	23.07.2021	04:30:00	12.401		0
Cal	09	natuvege	Cal.09.natuvege	HOBO.10631279.	20231	23.07.2021	05:00:00	12.207		0
Cal	09	natuvege	Cal.09.natuvege	HOBO.10631279.	20232	23.07.2021	05:30:00	12.11		0
Cal	09	natuvege	Cal.09.natuvege	HOBO.10631279.	20233	23.07.2021	06:00:00	12.013		0
Cal	09	natuvege	Cal.09.natuvege	HOBO.10631279.	20234	23.07.2021	06:30:00	12.013		0
Cal	09	natuvege	Cal.09.natuvege	HOBO.10631279.	20235	23.07.2021	07:00:00	12.207		0
Cal	09	natuvege	Cal.09.natuvege	HOBO.10631279.	20236	23.07.2021	07:30:00	12.594		0
Cal	09	natuvege	Cal.09.natuvege	HOBO.10631279.	20237	23.07.2021	08:00:00	13.173		0
Cal	09	natuvege	Cal.09.natuvege	HOBO.10631279.	20238	23.07.2021	08:30:00	13.846		0
Cal	09	natuvege	Cal.09.natuvege	HOBO.10631279.	20239	23.07.2021	09:00:00	14.709		0
Cal	09	natuvege	Cal.09.natuvege	HOBO.10631279.	20240	23.07.2021	09:30:00	15.664		0
Cal	09	natuvege	Cal.09.natuvege	HOBO.10631279.	20241	23.07.2021	10:00:00	16.427		0
Cal	09	natuvege	Cal.09.natuvege	HOBO.10631279.	20242	23.07.2021	10:30:00	17.475		0
Cal	09	natuvege	Cal.09.natuvege	HOBO.10631279.	20243	23.07.2021	11:00:00	18.616		0
Cal	09	natuvege	Cal.09.natuvege	HOBO.10631279.	20244	23.07.2021	11:30:00	19.377		0
Cal	09	natuvege	Cal.09.natuvege	HOBO.10631279.	20245	23.07.2021	12:00:00	18.711		0
Cal	09	natuvege	Cal.09.natuvege	HOBO.10631279.	20246	23.07.2021	12:30:00	18.806		0
Cal	09	natuvege	Cal.09.natuvege	HOBO.10631279.	20247	23.07.2021	13:00:00	19.472		0
Cal	09	natuvege	Cal.09.natuvege	HOBO.10631279.	20248	23.07.2021	13:30:00	19.853		0
Cal	09	natuvege	Cal.09.natuvege	HOBO.10631279.	20249	23.07.2021	14:00:00	20.519		0
Cal	09	natuvege	Cal.09.natuvege	HOBO.10631279.	20250	23.07.2021	14:30:00	20.901		0
Cal	09	natuvege	Cal.09.natuvege	HOBO.10631279.	20251	23.07.2021	15:00:00	20.138		0
Cal	09	natuvege	Cal.09.natuvege	HOBO.10631279.	20252	23.07.2021	15:30:00	19.662		0
Cal	09	natuvege	Cal.09.natuvege	HOBO.10631279.	20253	23.07.2021	16:00:00	19.662		0
Cal	09	natuvege	Cal.09.natuvege	HOBO.10631279.	20254	23.07.2021	16:30:00	19.377		0
Cal	09	natuvege	Cal.09.natuvege	HOBO.10631279.	20255	23.07.2021	17:00:00	18.901		0
Cal	09	natuvege	Cal.09.natuvege	HOBO.10631279.	20256	23.07.2021	17:30:00	18.521		0
Cal	09	natuvege	Cal.09.natuvege	HOBO.10631279.	20257	23.07.2021	18:00:00	17.95		0
Cal	09	natuvege	Cal.09.natuvege	HOBO.10631279.	20258	23.07.2021	18:30:00	17.475		0
Cal	09	natuvege	Cal.09.natuvege	HOBO.10631279.	20259	23.07.2021	19:00:00	16.999		0
Cal	09	natuvege	Cal.09.natuvege	HOBO.10631279.	20260	23.07.2021	19:30:00	16.427		0
Cal	09	natuvege	Cal.09.natuvege	HOBO.10631279.	20261	23.07.2021	20:00:00	15.951		0
Cal	09	natuvege	Cal.09.natuvege	HOBO.10631279.	20262	23.07.2021	20:30:00	15.473		0
Cal	09	natuvege	Cal.09.natuvege	HOBO.10631279.	20263	23.07.2021	21:00:00	15.091		0
Cal	09	natuvege	Cal.09.natuvege	HOBO.10631279.	20264	23.07.2021	21:30:00	14.804		0
Cal	09	natuvege	Cal.09.natuvege	HOBO.10631279.	20265	23.07.2021	22:00:00	14.613		0
Cal	09	natuvege	Cal.09.natuvege	HOBO.10631279.	20266	23.07.2021	22:30:00	14.421		0
Cal	09	natuvege	Cal.09.natuvege	HOBO.10631279.	20267	23.07.2021	23:00:00	14.325		0
Cal	09	natuvege	Cal.09.natuvege	HOBO.10631279.	20268	23.07.2021	23:30:00	14.23		0
Cal	09	natuvege	Cal.09.natuvege	HOBO.10631279.	20269	24.07.2021	00:00:00	14.038		0
Cal	09	natuvege	Cal.09.natuvege	HOBO.10631279.	20270	24.07.2021	00:30:00	13.942		0
Cal	09	natuvege	Cal.09.natuvege	HOBO.10631279.	20271	24.07.2021	01:00:00	13.846		0
Cal	09	natuvege	Cal.09.natuvege	HOBO.10631279.	20272	24.07.2021	01:30:00	13.846		0
Cal	09	natuvege	Cal.09.natuvege	HOBO.10631279.	20273	24.07.2021	02:00:00	13.75		0
Cal	09	natuvege	Cal.09.natuvege	HOBO.10631279.	20274	24.07.2021	02:30:00	13.558		0
Cal	09	natuvege	Cal.09.natuvege	HOBO.10631279.	20275	24.07.2021	03:00:00	13.461		0
Cal	09	natuvege	Cal.09.natuvege	HOBO.10631279.	20276	24.07.2021	03:30:00	13.365		0
Cal	09	natuvege	Cal.09.natuvege	HOBO.10631279.	20277	24.07.2021	04:00:00	13.365		0
Cal	09	natuvege	Cal.09.natuvege	HOBO.10631279.	20278	24.07.2021	04:30:00	13.365		0
Cal	09	natuvege	Cal.09.natuvege	HOBO.10631279.	20279	24.07.2021	05:00:00	13.269		0
Cal	09	natuvege	Cal.09.natuvege	HOBO.10631279.	20280	24.07.2021	05:30:00	13.269		0
Cal	09	natuvege	Cal.09.natuvege	HOBO.10631279.	20281	24.07.2021	06:00:00	13.173		0
Cal	09	natuvege	Cal.09.natuvege	HOBO.10631279.	20282	24.07.2021	06:30:00	13.173		0
Cal	09	natuvege	Cal.09.natuvege	HOBO.10631279.	20283	24.07.2021	07:00:00	13.269		0
Cal	09	natuvege	Cal.09.natuvege	HOBO.10631279.	20284	24.07.2021	07:30:00	13.269		0
Cal	09	natuvege	Cal.09.natuvege	HOBO.10631279.	20285	24.07.2021	08:00:00	13.365		0
Cal	09	natuvege	Cal.09.natuvege	HOBO.10631279.	20286	24.07.2021	08:30:00	13.654		0
Cal	09	natuvege	Cal.09.natuvege	HOBO.10631279.	20287	24.07.2021	09:00:00	14.134		0
Cal	09	natuvege	Cal.09.natuvege	HOBO.10631279.	20288	24.07.2021	09:30:00	14.421		0
Cal	09	natuvege	Cal.09.natuvege	HOBO.10631279.	20289	24.07.2021	10:00:00	14.9		0
Cal	09	natuvege	Cal.09.natuvege	HOBO.10631279.	20290	24.07.2021	10:30:00	16.332		0
Cal	09	natuvege	Cal.09.natuvege	HOBO.10631279.	20291	24.07.2021	11:00:00	17.475		0
Cal	09	natuvege	Cal.09.natuvege	HOBO.10631279.	20292	24.07.2021	11:30:00	18.331		0
Cal	09	natuvege	Cal.09.natuvege	HOBO.10631279.	20293	24.07.2021	12:00:00	18.806		0
Cal	09	natuvege	Cal.09.natuvege	HOBO.10631279.	20294	24.07.2021	12:30:00	18.521		0
Cal	09	natuvege	Cal.09.natuvege	HOBO.10631279.	20295	24.07.2021	13:00:00	18.521		0
Cal	09	natuvege	Cal.09.natuvege	HOBO.10631279.	20296	24.07.2021	13:30:00	17.475		0
Cal	09	natuvege	Cal.09.natuvege	HOBO.10631279.	20297	24.07.2021	14:00:00	16.808		0
Cal	09	natuvege	Cal.09.natuvege	HOBO.10631279.	20298	24.07.2021	14:30:00	16.332		0
Cal	09	natuvege	Cal.09.natuvege	HOBO.10631279.	20299	24.07.2021	15:00:00	15.76		0
Cal	09	natuvege	Cal.09.natuvege	HOBO.10631279.	20300	24.07.2021	15:30:00	15.282		0
Cal	09	natuvege	Cal.09.natuvege	HOBO.10631279.	20301	24.07.2021	16:00:00	15.664		0
Cal	09	natuvege	Cal.09.natuvege	HOBO.10631279.	20302	24.07.2021	16:30:00	15.76		0
Cal	09	natuvege	Cal.09.natuvege	HOBO.10631279.	20303	24.07.2021	17:00:00	15.187		0
Cal	09	natuvege	Cal.09.natuvege	HOBO.10631279.	20304	24.07.2021	17:30:00	14.709		0
Cal	09	natuvege	Cal.09.natuvege	HOBO.10631279.	20305	24.07.2021	18:00:00	14.325		0
Cal	09	natuvege	Cal.09.natuvege	HOBO.10631279.	20306	24.07.2021	18:30:00	14.038		0
Cal	09	natuvege	Cal.09.natuvege	HOBO.10631279.	20307	24.07.2021	19:00:00	14.325		0
Cal	09	natuvege	Cal.09.natuvege	HOBO.10631279.	20308	24.07.2021	19:30:00	14.134		0
Cal	09	natuvege	Cal.09.natuvege	HOBO.10631279.	20309	24.07.2021	20:00:00	13.365		0
Cal	09	natuvege	Cal.09.natuvege	HOBO.10631279.	20310	24.07.2021	20:30:00	13.461		0
Cal	09	natuvege	Cal.09.natuvege	HOBO.10631279.	20311	24.07.2021	21:00:00	13.365		0
Cal	09	natuvege	Cal.09.natuvege	HOBO.10631279.	20312	24.07.2021	21:30:00	13.269		0
Cal	09	natuvege	Cal.09.natuvege	HOBO.10631279.	20313	24.07.2021	22:00:00	13.269		0
Cal	09	natuvege	Cal.09.natuvege	HOBO.10631279.	20314	24.07.2021	22:30:00	13.173		0
Cal	09	natuvege	Cal.09.natuvege	HOBO.10631279.	20315	24.07.2021	23:00:00	13.076		0
Cal	09	natuvege	Cal.09.natuvege	HOBO.10631279.	20316	24.07.2021	23:30:00	12.98		0
Cal	09	natuvege	Cal.09.natuvege	HOBO.10631279.	20317	25.07.2021	00:00:00	12.883		0
Cal	09	natuvege	Cal.09.natuvege	HOBO.10631279.	20318	25.07.2021	00:30:00	12.787		0
Cal	09	natuvege	Cal.09.natuvege	HOBO.10631279.	20319	25.07.2021	01:00:00	12.69		0
Cal	09	natuvege	Cal.09.natuvege	HOBO.10631279.	20320	25.07.2021	01:30:00	12.69		0
Cal	09	natuvege	Cal.09.natuvege	HOBO.10631279.	20321	25.07.2021	02:00:00	12.69		0
Cal	09	natuvege	Cal.09.natuvege	HOBO.10631279.	20322	25.07.2021	02:30:00	12.594		0
Cal	09	natuvege	Cal.09.natuvege	HOBO.10631279.	20323	25.07.2021	03:00:00	12.594		0
Cal	09	natuvege	Cal.09.natuvege	HOBO.10631279.	20324	25.07.2021	03:30:00	12.497		0
Cal	09	natuvege	Cal.09.natuvege	HOBO.10631279.	20325	25.07.2021	04:00:00	12.497		0
Cal	09	natuvege	Cal.09.natuvege	HOBO.10631279.	20326	25.07.2021	04:30:00	12.401		0
Cal	09	natuvege	Cal.09.natuvege	HOBO.10631279.	20327	25.07.2021	05:00:00	12.401		0
Cal	09	natuvege	Cal.09.natuvege	HOBO.10631279.	20328	25.07.2021	05:30:00	12.497		0
Cal	09	natuvege	Cal.09.natuvege	HOBO.10631279.	20329	25.07.2021	06:00:00	12.497		0
Cal	09	natuvege	Cal.09.natuvege	HOBO.10631279.	20330	25.07.2021	06:30:00	12.497		0
Cal	09	natuvege	Cal.09.natuvege	HOBO.10631279.	20331	25.07.2021	07:00:00	12.497		0
Cal	09	natuvege	Cal.09.natuvege	HOBO.10631279.	20332	25.07.2021	07:30:00	12.594		0
Cal	09	natuvege	Cal.09.natuvege	HOBO.10631279.	20333	25.07.2021	08:00:00	12.594		0
Cal	09	natuvege	Cal.09.natuvege	HOBO.10631279.	20334	25.07.2021	08:30:00	12.497		0
Cal	09	natuvege	Cal.09.natuvege	HOBO.10631279.	20335	25.07.2021	09:00:00	12.304		0
Cal	09	natuvege	Cal.09.natuvege	HOBO.10631279.	20336	25.07.2021	09:30:00	12.304		0
Cal	09	natuvege	Cal.09.natuvege	HOBO.10631279.	20337	25.07.2021	10:00:00	12.304		0
Cal	09	natuvege	Cal.09.natuvege	HOBO.10631279.	20338	25.07.2021	10:30:00	12.304		0
Cal	09	natuvege	Cal.09.natuvege	HOBO.10631279.	20339	25.07.2021	11:00:00	12.013		0
Cal	09	natuvege	Cal.09.natuvege	HOBO.10631279.	20340	25.07.2021	11:30:00	12.207		0
Cal	09	natuvege	Cal.09.natuvege	HOBO.10631279.	20341	25.07.2021	12:00:00	12.304		0
Cal	09	natuvege	Cal.09.natuvege	HOBO.10631279.	20342	25.07.2021	12:30:00	12.787		0
Cal	09	natuvege	Cal.09.natuvege	HOBO.10631279.	20343	25.07.2021	13:00:00	13.75		0
Cal	09	natuvege	Cal.09.natuvege	HOBO.10631279.	20344	25.07.2021	13:30:00	15.473		0
Cal	09	natuvege	Cal.09.natuvege	HOBO.10631279.	20345	25.07.2021	14:00:00	16.237		0
Cal	09	natuvege	Cal.09.natuvege	HOBO.10631279.	20346	25.07.2021	14:30:00	16.808		0
Cal	09	natuvege	Cal.09.natuvege	HOBO.10631279.	20347	25.07.2021	15:00:00	16.046		0
Cal	09	natuvege	Cal.09.natuvege	HOBO.10631279.	20348	25.07.2021	15:30:00	15.473		0
Cal	09	natuvege	Cal.09.natuvege	HOBO.10631279.	20349	25.07.2021	16:00:00	15.187		0
Cal	09	natuvege	Cal.09.natuvege	HOBO.10631279.	20350	25.07.2021	16:30:00	15.091		0
Cal	09	natuvege	Cal.09.natuvege	HOBO.10631279.	20351	25.07.2021	17:00:00	15.187		0
Cal	09	natuvege	Cal.09.natuvege	HOBO.10631279.	20352	25.07.2021	17:30:00	15.187		0
Cal	09	natuvege	Cal.09.natuvege	HOBO.10631279.	20353	25.07.2021	18:00:00	14.996		0
Cal	09	natuvege	Cal.09.natuvege	HOBO.10631279.	20354	25.07.2021	18:30:00	14.709		0
Cal	09	natuvege	Cal.09.natuvege	HOBO.10631279.	20355	25.07.2021	19:00:00	14.517		0
Cal	09	natuvege	Cal.09.natuvege	HOBO.10631279.	20356	25.07.2021	19:30:00	14.23		0
Cal	09	natuvege	Cal.09.natuvege	HOBO.10631279.	20357	25.07.2021	20:00:00	13.942		0
Cal	09	natuvege	Cal.09.natuvege	HOBO.10631279.	20358	25.07.2021	20:30:00	13.558		0
Cal	09	natuvege	Cal.09.natuvege	HOBO.10631279.	20359	25.07.2021	21:00:00	13.269		0
Cal	09	natuvege	Cal.09.natuvege	HOBO.10631279.	20360	25.07.2021	21:30:00	13.076		0
Cal	09	natuvege	Cal.09.natuvege	HOBO.10631279.	20361	25.07.2021	22:00:00	12.787		0
Cal	09	natuvege	Cal.09.natuvege	HOBO.10631279.	20362	25.07.2021	22:30:00	12.594		0
Cal	09	natuvege	Cal.09.natuvege	HOBO.10631279.	20363	25.07.2021	23:00:00	12.497		0
Cal	09	natuvege	Cal.09.natuvege	HOBO.10631279.	20364	25.07.2021	23:30:00	12.401		0
Cal	09	natuvege	Cal.09.natuvege	HOBO.10631279.	20365	26.07.2021	00:00:00	12.401		0
Cal	09	natuvege	Cal.09.natuvege	HOBO.10631279.	20366	26.07.2021	00:30:00	12.304		0
Cal	09	natuvege	Cal.09.natuvege	HOBO.10631279.	20367	26.07.2021	01:00:00	12.304		0
Cal	09	natuvege	Cal.09.natuvege	HOBO.10631279.	20368	26.07.2021	01:30:00	12.207		0
Cal	09	natuvege	Cal.09.natuvege	HOBO.10631279.	20369	26.07.2021	02:00:00	12.11		0
Cal	09	natuvege	Cal.09.natuvege	HOBO.10631279.	20370	26.07.2021	02:30:00	11.916		0
Cal	09	natuvege	Cal.09.natuvege	HOBO.10631279.	20371	26.07.2021	03:00:00	11.819		0
Cal	09	natuvege	Cal.09.natuvege	HOBO.10631279.	20372	26.07.2021	03:30:00	11.819		0
Cal	09	natuvege	Cal.09.natuvege	HOBO.10631279.	20373	26.07.2021	04:00:00	11.722		0
Cal	09	natuvege	Cal.09.natuvege	HOBO.10631279.	20374	26.07.2021	04:30:00	11.722		0
Cal	09	natuvege	Cal.09.natuvege	HOBO.10631279.	20375	26.07.2021	05:00:00	11.528		0
Cal	09	natuvege	Cal.09.natuvege	HOBO.10631279.	20376	26.07.2021	05:30:00	11.431		0
Cal	09	natuvege	Cal.09.natuvege	HOBO.10631279.	20377	26.07.2021	06:00:00	11.334		0
Cal	09	natuvege	Cal.09.natuvege	HOBO.10631279.	20378	26.07.2021	06:30:00	11.236		0
Cal	09	natuvege	Cal.09.natuvege	HOBO.10631279.	20379	26.07.2021	07:00:00	11.139		0
Cal	09	natuvege	Cal.09.natuvege	HOBO.10631279.	20380	26.07.2021	07:30:00	11.334		0
Cal	09	natuvege	Cal.09.natuvege	HOBO.10631279.	20381	26.07.2021	08:00:00	11.528		0
Cal	09	natuvege	Cal.09.natuvege	HOBO.10631279.	20382	26.07.2021	08:30:00	12.013		0
Cal	09	natuvege	Cal.09.natuvege	HOBO.10631279.	20383	26.07.2021	09:00:00	12.883		0
Cal	09	natuvege	Cal.09.natuvege	HOBO.10631279.	20384	26.07.2021	09:30:00	13.558		0
Cal	09	natuvege	Cal.09.natuvege	HOBO.10631279.	20385	26.07.2021	10:00:00	14.325		0
Cal	09	natuvege	Cal.09.natuvege	HOBO.10631279.	20386	26.07.2021	10:30:00	15.282		0
Cal	09	natuvege	Cal.09.natuvege	HOBO.10631279.	20387	26.07.2021	11:00:00	15.855		0
Cal	09	natuvege	Cal.09.natuvege	HOBO.10631279.	20388	26.07.2021	11:30:00	16.332		0
Cal	09	natuvege	Cal.09.natuvege	HOBO.10631279.	20389	26.07.2021	12:00:00	16.523		0
Cal	09	natuvege	Cal.09.natuvege	HOBO.10631279.	20390	26.07.2021	12:30:00	17.379		0
Cal	09	natuvege	Cal.09.natuvege	HOBO.10631279.	20391	26.07.2021	13:00:00	17.57		0
Cal	09	natuvege	Cal.09.natuvege	HOBO.10631279.	20392	26.07.2021	13:30:00	17.475		0
Cal	09	natuvege	Cal.09.natuvege	HOBO.10631279.	20393	26.07.2021	14:00:00	16.332		0
Cal	09	natuvege	Cal.09.natuvege	HOBO.10631279.	20394	26.07.2021	14:30:00	15.569		0
Cal	09	natuvege	Cal.09.natuvege	HOBO.10631279.	20395	26.07.2021	15:00:00	15.855		0
Cal	09	natuvege	Cal.09.natuvege	HOBO.10631279.	20396	26.07.2021	15:30:00	16.523		0
Cal	09	natuvege	Cal.09.natuvege	HOBO.10631279.	20397	26.07.2021	16:00:00	15.951		0
Cal	09	natuvege	Cal.09.natuvege	HOBO.10631279.	20398	26.07.2021	16:30:00	15.187		0
Cal	09	natuvege	Cal.09.natuvege	HOBO.10631279.	20399	26.07.2021	17:00:00	14.517		0
Cal	09	natuvege	Cal.09.natuvege	HOBO.10631279.	20400	26.07.2021	17:30:00	14.134		0
Cal	09	natuvege	Cal.09.natuvege	HOBO.10631279.	20401	26.07.2021	18:00:00	13.75		0
Cal	09	natuvege	Cal.09.natuvege	HOBO.10631279.	20402	26.07.2021	18:30:00	13.654		0
Cal	09	natuvege	Cal.09.natuvege	HOBO.10631279.	20403	26.07.2021	19:00:00	13.75		0
Cal	09	natuvege	Cal.09.natuvege	HOBO.10631279.	20404	26.07.2021	19:30:00	13.558		0
Cal	09	natuvege	Cal.09.natuvege	HOBO.10631279.	20405	26.07.2021	20:00:00	13.461		0
Cal	09	natuvege	Cal.09.natuvege	HOBO.10631279.	20406	26.07.2021	20:30:00	13.365		0
Cal	09	natuvege	Cal.09.natuvege	HOBO.10631279.	20407	26.07.2021	21:00:00	13.173		0
Cal	09	natuvege	Cal.09.natuvege	HOBO.10631279.	20408	26.07.2021	21:30:00	12.98		0
Cal	09	natuvege	Cal.09.natuvege	HOBO.10631279.	20409	26.07.2021	22:00:00	12.69		0
Cal	09	natuvege	Cal.09.natuvege	HOBO.10631279.	20410	26.07.2021	22:30:00	12.497		0
Cal	09	natuvege	Cal.09.natuvege	HOBO.10631279.	20411	26.07.2021	23:00:00	12.304		0
Cal	09	natuvege	Cal.09.natuvege	HOBO.10631279.	20412	26.07.2021	23:30:00	12.207		0
Cal	09	natuvege	Cal.09.natuvege	HOBO.10631279.	20413	27.07.2021	00:00:00	12.11		0
Cal	09	natuvege	Cal.09.natuvege	HOBO.10631279.	20414	27.07.2021	00:30:00	12.013		0
Cal	09	natuvege	Cal.09.natuvege	HOBO.10631279.	20415	27.07.2021	01:00:00	11.916		0
Cal	09	natuvege	Cal.09.natuvege	HOBO.10631279.	20416	27.07.2021	01:30:00	11.722		0
Cal	09	natuvege	Cal.09.natuvege	HOBO.10631279.	20417	27.07.2021	02:00:00	11.625		0
Cal	09	natuvege	Cal.09.natuvege	HOBO.10631279.	20418	27.07.2021	02:30:00	11.528		0
Cal	09	natuvege	Cal.09.natuvege	HOBO.10631279.	20419	27.07.2021	03:00:00	11.431		0
Cal	09	natuvege	Cal.09.natuvege	HOBO.10631279.	20420	27.07.2021	03:30:00	11.334		0
Cal	09	natuvege	Cal.09.natuvege	HOBO.10631279.	20421	27.07.2021	04:00:00	11.236		0
Cal	09	natuvege	Cal.09.natuvege	HOBO.10631279.	20422	27.07.2021	04:30:00	11.139		0
Cal	09	natuvege	Cal.09.natuvege	HOBO.10631279.	20423	27.07.2021	05:00:00	11.139		0
Cal	09	natuvege	Cal.09.natuvege	HOBO.10631279.	20424	27.07.2021	05:30:00	11.139		0
Cal	09	natuvege	Cal.09.natuvege	HOBO.10631279.	20425	27.07.2021	06:00:00	11.041		0
Cal	09	natuvege	Cal.09.natuvege	HOBO.10631279.	20426	27.07.2021	06:30:00	11.041		0
Cal	09	natuvege	Cal.09.natuvege	HOBO.10631279.	20427	27.07.2021	07:00:00	11.139		0
Cal	09	natuvege	Cal.09.natuvege	HOBO.10631279.	20428	27.07.2021	07:30:00	11.431		0
Cal	09	natuvege	Cal.09.natuvege	HOBO.10631279.	20429	27.07.2021	08:00:00	11.722		0
Cal	09	natuvege	Cal.09.natuvege	HOBO.10631279.	20430	27.07.2021	08:30:00	12.304		0
Cal	09	natuvege	Cal.09.natuvege	HOBO.10631279.	20431	27.07.2021	09:00:00	12.304		0
Cal	09	natuvege	Cal.09.natuvege	HOBO.10631279.	20432	27.07.2021	09:30:00	12.401		0
Cal	09	natuvege	Cal.09.natuvege	HOBO.10631279.	20433	27.07.2021	10:00:00	12.594		0
Cal	09	natuvege	Cal.09.natuvege	HOBO.10631279.	20434	27.07.2021	10:30:00	12.98		0
Cal	09	natuvege	Cal.09.natuvege	HOBO.10631279.	20435	27.07.2021	11:00:00	13.461		0
Cal	09	natuvege	Cal.09.natuvege	HOBO.10631279.	20436	27.07.2021	11:30:00	14.038		0
Cal	09	natuvege	Cal.09.natuvege	HOBO.10631279.	20437	27.07.2021	12:00:00	13.942		0
Cal	09	natuvege	Cal.09.natuvege	HOBO.10631279.	20438	27.07.2021	12:30:00	13.558		0
Cal	09	natuvege	Cal.09.natuvege	HOBO.10631279.	20439	27.07.2021	13:00:00	13.269		0
Cal	09	natuvege	Cal.09.natuvege	HOBO.10631279.	20440	27.07.2021	13:30:00	12.98		0
Cal	09	natuvege	Cal.09.natuvege	HOBO.10631279.	20441	27.07.2021	14:00:00	12.883		0
Cal	09	natuvege	Cal.09.natuvege	HOBO.10631279.	20442	27.07.2021	14:30:00	13.365		0
Cal	09	natuvege	Cal.09.natuvege	HOBO.10631279.	20443	27.07.2021	15:00:00	13.269		0
Cal	09	natuvege	Cal.09.natuvege	HOBO.10631279.	20444	27.07.2021	15:30:00	13.076		0
Cal	09	natuvege	Cal.09.natuvege	HOBO.10631279.	20445	27.07.2021	16:00:00	13.173		0
Cal	09	natuvege	Cal.09.natuvege	HOBO.10631279.	20446	27.07.2021	16:30:00	13.461		0
Cal	09	natuvege	Cal.09.natuvege	HOBO.10631279.	20447	27.07.2021	17:00:00	13.654		0
Cal	09	natuvege	Cal.09.natuvege	HOBO.10631279.	20448	27.07.2021	17:30:00	13.558		0
Cal	09	natuvege	Cal.09.natuvege	HOBO.10631279.	20449	27.07.2021	18:00:00	13.365		0
Cal	09	natuvege	Cal.09.natuvege	HOBO.10631279.	20450	27.07.2021	18:30:00	13.076		0
Cal	09	natuvege	Cal.09.natuvege	HOBO.10631279.	20451	27.07.2021	19:00:00	13.076		0
Cal	09	natuvege	Cal.09.natuvege	HOBO.10631279.	20452	27.07.2021	19:30:00	12.883		0
Cal	09	natuvege	Cal.09.natuvege	HOBO.10631279.	20453	27.07.2021	20:00:00	12.787		0
Cal	09	natuvege	Cal.09.natuvege	HOBO.10631279.	20454	27.07.2021	20:30:00	12.594		0
Cal	09	natuvege	Cal.09.natuvege	HOBO.10631279.	20455	27.07.2021	21:00:00	12.497		0
Cal	09	natuvege	Cal.09.natuvege	HOBO.10631279.	20456	27.07.2021	21:30:00	12.304		0
Cal	09	natuvege	Cal.09.natuvege	HOBO.10631279.	20457	27.07.2021	22:00:00	12.207		0
Cal	09	natuvege	Cal.09.natuvege	HOBO.10631279.	20458	27.07.2021	22:30:00	12.207		0
Cal	09	natuvege	Cal.09.natuvege	HOBO.10631279.	20459	27.07.2021	23:00:00	12.11		0
Cal	09	natuvege	Cal.09.natuvege	HOBO.10631279.	20460	27.07.2021	23:30:00	12.013		0
Cal	09	natuvege	Cal.09.natuvege	HOBO.10631279.	20461	28.07.2021	00:00:00	12.013		0
Cal	09	natuvege	Cal.09.natuvege	HOBO.10631279.	20462	28.07.2021	00:30:00	11.916		0
Cal	09	natuvege	Cal.09.natuvege	HOBO.10631279.	20463	28.07.2021	01:00:00	11.916		0
Cal	09	natuvege	Cal.09.natuvege	HOBO.10631279.	20464	28.07.2021	01:30:00	11.819		0
Cal	09	natuvege	Cal.09.natuvege	HOBO.10631279.	20465	28.07.2021	02:00:00	11.819		0
Cal	09	natuvege	Cal.09.natuvege	HOBO.10631279.	20466	28.07.2021	02:30:00	11.722		0
Cal	09	natuvege	Cal.09.natuvege	HOBO.10631279.	20467	28.07.2021	03:00:00	11.722		0
Cal	09	natuvege	Cal.09.natuvege	HOBO.10631279.	20468	28.07.2021	03:30:00	11.625		0
Cal	09	natuvege	Cal.09.natuvege	HOBO.10631279.	20469	28.07.2021	04:00:00	11.625		0
Cal	09	natuvege	Cal.09.natuvege	HOBO.10631279.	20470	28.07.2021	04:30:00	11.528		0
Cal	09	natuvege	Cal.09.natuvege	HOBO.10631279.	20471	28.07.2021	05:00:00	11.528		0
Cal	09	natuvege	Cal.09.natuvege	HOBO.10631279.	20472	28.07.2021	05:30:00	11.431		0
Cal	09	natuvege	Cal.09.natuvege	HOBO.10631279.	20473	28.07.2021	06:00:00	11.431		0
Cal	09	natuvege	Cal.09.natuvege	HOBO.10631279.	20474	28.07.2021	06:30:00	11.528		0
Cal	09	natuvege	Cal.09.natuvege	HOBO.10631279.	20475	28.07.2021	07:00:00	11.625		0
Cal	09	natuvege	Cal.09.natuvege	HOBO.10631279.	20476	28.07.2021	07:30:00	11.722		0
Cal	09	natuvege	Cal.09.natuvege	HOBO.10631279.	20477	28.07.2021	08:00:00	11.722		0
Cal	09	natuvege	Cal.09.natuvege	HOBO.10631279.	20478	28.07.2021	08:30:00	11.722		0
Cal	09	natuvege	Cal.09.natuvege	HOBO.10631279.	20479	28.07.2021	09:00:00	11.625		0
Cal	09	natuvege	Cal.09.natuvege	HOBO.10631279.	20480	28.07.2021	09:30:00	11.431		0
Cal	09	natuvege	Cal.09.natuvege	HOBO.10631279.	20481	28.07.2021	10:00:00	11.625		0
Cal	09	natuvege	Cal.09.natuvege	HOBO.10631279.	20482	28.07.2021	10:30:00	11.722		0
Cal	09	natuvege	Cal.09.natuvege	HOBO.10631279.	20483	28.07.2021	11:00:00	11.819		0
Cal	09	natuvege	Cal.09.natuvege	HOBO.10631279.	20484	28.07.2021	11:30:00	11.916		0
Cal	09	natuvege	Cal.09.natuvege	HOBO.10631279.	20485	28.07.2021	12:00:00	12.11		0
Cal	09	natuvege	Cal.09.natuvege	HOBO.10631279.	20486	28.07.2021	12:30:00	12.304		0
Cal	09	natuvege	Cal.09.natuvege	HOBO.10631279.	20487	28.07.2021	13:00:00	12.304		0
Cal	09	natuvege	Cal.09.natuvege	HOBO.10631279.	20488	28.07.2021	13:30:00	12.401		0
Cal	09	natuvege	Cal.09.natuvege	HOBO.10631279.	20489	28.07.2021	14:00:00	12.401		0
Cal	09	natuvege	Cal.09.natuvege	HOBO.10631279.	20490	28.07.2021	14:30:00	12.401		0
Cal	09	natuvege	Cal.09.natuvege	HOBO.10631279.	20491	28.07.2021	15:00:00	12.207		0
Cal	09	natuvege	Cal.09.natuvege	HOBO.10631279.	20492	28.07.2021	15:30:00	12.304		0
Cal	09	natuvege	Cal.09.natuvege	HOBO.10631279.	20493	28.07.2021	16:00:00	12.401		0
Cal	09	natuvege	Cal.09.natuvege	HOBO.10631279.	20494	28.07.2021	16:30:00	12.401		0
Cal	09	natuvege	Cal.09.natuvege	HOBO.10631279.	20495	28.07.2021	17:00:00	12.401		0
Cal	09	natuvege	Cal.09.natuvege	HOBO.10631279.	20496	28.07.2021	17:30:00	12.497		0
Cal	09	natuvege	Cal.09.natuvege	HOBO.10631279.	20497	28.07.2021	18:00:00	12.69		0
Cal	09	natuvege	Cal.09.natuvege	HOBO.10631279.	20498	28.07.2021	18:30:00	12.69		0
Cal	09	natuvege	Cal.09.natuvege	HOBO.10631279.	20499	28.07.2021	19:00:00	12.69		0
Cal	09	natuvege	Cal.09.natuvege	HOBO.10631279.	20500	28.07.2021	19:30:00	12.594		0
Cal	09	natuvege	Cal.09.natuvege	HOBO.10631279.	20501	28.07.2021	20:00:00	12.304		0
Cal	09	natuvege	Cal.09.natuvege	HOBO.10631279.	20502	28.07.2021	20:30:00	12.013		0
Cal	09	natuvege	Cal.09.natuvege	HOBO.10631279.	20503	28.07.2021	21:00:00	11.722		0
Cal	09	natuvege	Cal.09.natuvege	HOBO.10631279.	20504	28.07.2021	21:30:00	11.528		0
Cal	09	natuvege	Cal.09.natuvege	HOBO.10631279.	20505	28.07.2021	22:00:00	11.334		0
Cal	09	natuvege	Cal.09.natuvege	HOBO.10631279.	20506	28.07.2021	22:30:00	11.139		0
Cal	09	natuvege	Cal.09.natuvege	HOBO.10631279.	20507	28.07.2021	23:00:00	11.041		0
Cal	09	natuvege	Cal.09.natuvege	HOBO.10631279.	20508	28.07.2021	23:30:00	10.944		0
Cal	09	natuvege	Cal.09.natuvege	HOBO.10631279.	20509	29.07.2021	00:00:00	10.846		0
Cal	09	natuvege	Cal.09.natuvege	HOBO.10631279.	20510	29.07.2021	00:30:00	10.748		0
Cal	09	natuvege	Cal.09.natuvege	HOBO.10631279.	20511	29.07.2021	01:00:00	10.651		0
Cal	09	natuvege	Cal.09.natuvege	HOBO.10631279.	20512	29.07.2021	01:30:00	10.455		0
Cal	09	natuvege	Cal.09.natuvege	HOBO.10631279.	20513	29.07.2021	02:00:00	10.357		0
Cal	09	natuvege	Cal.09.natuvege	HOBO.10631279.	20514	29.07.2021	02:30:00	10.357		0
Cal	09	natuvege	Cal.09.natuvege	HOBO.10631279.	20515	29.07.2021	03:00:00	10.259		0
Cal	09	natuvege	Cal.09.natuvege	HOBO.10631279.	20516	29.07.2021	03:30:00	10.161		0
Cal	09	natuvege	Cal.09.natuvege	HOBO.10631279.	20517	29.07.2021	04:00:00	10.063		0
Cal	09	natuvege	Cal.09.natuvege	HOBO.10631279.	20518	29.07.2021	04:30:00	9.965		0
Cal	09	natuvege	Cal.09.natuvege	HOBO.10631279.	20519	29.07.2021	05:00:00	9.866		0
Cal	09	natuvege	Cal.09.natuvege	HOBO.10631279.	20520	29.07.2021	05:30:00	9.866		0
Cal	09	natuvege	Cal.09.natuvege	HOBO.10631279.	20521	29.07.2021	06:00:00	9.768		0
Cal	09	natuvege	Cal.09.natuvege	HOBO.10631279.	20522	29.07.2021	06:30:00	9.768		0
Cal	09	natuvege	Cal.09.natuvege	HOBO.10631279.	20523	29.07.2021	07:00:00	9.866		0
Cal	09	natuvege	Cal.09.natuvege	HOBO.10631279.	20524	29.07.2021	07:30:00	10.259		0
Cal	09	natuvege	Cal.09.natuvege	HOBO.10631279.	20525	29.07.2021	08:00:00	11.041		0
Cal	09	natuvege	Cal.09.natuvege	HOBO.10631279.	20526	29.07.2021	08:30:00	11.625		0
Cal	09	natuvege	Cal.09.natuvege	HOBO.10631279.	20527	29.07.2021	09:00:00	12.497		0
Cal	09	natuvege	Cal.09.natuvege	HOBO.10631279.	20528	29.07.2021	09:30:00	13.269		0
Cal	09	natuvege	Cal.09.natuvege	HOBO.10631279.	20529	29.07.2021	10:00:00	13.75		0
Cal	09	natuvege	Cal.09.natuvege	HOBO.10631279.	20530	29.07.2021	10:30:00	14.23		0
Cal	09	natuvege	Cal.09.natuvege	HOBO.10631279.	20531	29.07.2021	11:00:00	14.23		0
Cal	09	natuvege	Cal.09.natuvege	HOBO.10631279.	20532	29.07.2021	11:30:00	14.709		0
Cal	09	natuvege	Cal.09.natuvege	HOBO.10631279.	20533	29.07.2021	12:00:00	15.187		0
Cal	09	natuvege	Cal.09.natuvege	HOBO.10631279.	20534	29.07.2021	12:30:00	16.713		0
Cal	09	natuvege	Cal.09.natuvege	HOBO.10631279.	20535	29.07.2021	13:00:00	17.475		0
Cal	09	natuvege	Cal.09.natuvege	HOBO.10631279.	20536	29.07.2021	13:30:00	18.14		0
Cal	09	natuvege	Cal.09.natuvege	HOBO.10631279.	20537	29.07.2021	14:00:00	18.711		0
Cal	09	natuvege	Cal.09.natuvege	HOBO.10631279.	20538	29.07.2021	14:30:00	19.187		0
Cal	09	natuvege	Cal.09.natuvege	HOBO.10631279.	20539	29.07.2021	15:00:00	19.377		0
Cal	09	natuvege	Cal.09.natuvege	HOBO.10631279.	20540	29.07.2021	15:30:00	18.996		0
Cal	09	natuvege	Cal.09.natuvege	HOBO.10631279.	20541	29.07.2021	16:00:00	18.711		0
Cal	09	natuvege	Cal.09.natuvege	HOBO.10631279.	20542	29.07.2021	16:30:00	18.331		0
Cal	09	natuvege	Cal.09.natuvege	HOBO.10631279.	20543	29.07.2021	17:00:00	17.855		0
Cal	09	natuvege	Cal.09.natuvege	HOBO.10631279.	20544	29.07.2021	17:30:00	17.475		0
Cal	09	natuvege	Cal.09.natuvege	HOBO.10631279.	20545	29.07.2021	18:00:00	16.903		0
Cal	09	natuvege	Cal.09.natuvege	HOBO.10631279.	20546	29.07.2021	18:30:00	16.332		0
Cal	09	natuvege	Cal.09.natuvege	HOBO.10631279.	20547	29.07.2021	19:00:00	15.76		0
Cal	09	natuvege	Cal.09.natuvege	HOBO.10631279.	20548	29.07.2021	19:30:00	15.282		0
Cal	09	natuvege	Cal.09.natuvege	HOBO.10631279.	20549	29.07.2021	20:00:00	14.804		0
Cal	09	natuvege	Cal.09.natuvege	HOBO.10631279.	20550	29.07.2021	20:30:00	14.421		0
Cal	09	natuvege	Cal.09.natuvege	HOBO.10631279.	20551	29.07.2021	21:00:00	14.134		0
Cal	09	natuvege	Cal.09.natuvege	HOBO.10631279.	20552	29.07.2021	21:30:00	13.846		0
Cal	09	natuvege	Cal.09.natuvege	HOBO.10631279.	20553	29.07.2021	22:00:00	13.654		0
Cal	09	natuvege	Cal.09.natuvege	HOBO.10631279.	20554	29.07.2021	22:30:00	13.558		0
Cal	09	natuvege	Cal.09.natuvege	HOBO.10631279.	20555	29.07.2021	23:00:00	13.365		0
Cal	09	natuvege	Cal.09.natuvege	HOBO.10631279.	20556	29.07.2021	23:30:00	13.173		0
Cal	09	natuvege	Cal.09.natuvege	HOBO.10631279.	20557	30.07.2021	00:00:00	13.076		0
Cal	09	natuvege	Cal.09.natuvege	HOBO.10631279.	20558	30.07.2021	00:30:00	12.98		0
Cal	09	natuvege	Cal.09.natuvege	HOBO.10631279.	20559	30.07.2021	01:00:00	12.787		0
Cal	09	natuvege	Cal.09.natuvege	HOBO.10631279.	20560	30.07.2021	01:30:00	12.787		0
Cal	09	natuvege	Cal.09.natuvege	HOBO.10631279.	20561	30.07.2021	02:00:00	12.69		0
Cal	09	natuvege	Cal.09.natuvege	HOBO.10631279.	20562	30.07.2021	02:30:00	12.69		0
Cal	09	natuvege	Cal.09.natuvege	HOBO.10631279.	20563	30.07.2021	03:00:00	12.594		0
Cal	09	natuvege	Cal.09.natuvege	HOBO.10631279.	20564	30.07.2021	03:30:00	12.497		0
Cal	09	natuvege	Cal.09.natuvege	HOBO.10631279.	20565	30.07.2021	04:00:00	12.497		0
Cal	09	natuvege	Cal.09.natuvege	HOBO.10631279.	20566	30.07.2021	04:30:00	12.497		0
Cal	09	natuvege	Cal.09.natuvege	HOBO.10631279.	20567	30.07.2021	05:00:00	12.304		0
Cal	09	natuvege	Cal.09.natuvege	HOBO.10631279.	20568	30.07.2021	05:30:00	12.207		0
Cal	09	natuvege	Cal.09.natuvege	HOBO.10631279.	20569	30.07.2021	06:00:00	12.013		0
Cal	09	natuvege	Cal.09.natuvege	HOBO.10631279.	20570	30.07.2021	06:30:00	12.013		0
Cal	09	natuvege	Cal.09.natuvege	HOBO.10631279.	20571	30.07.2021	07:00:00	12.11		0
Cal	09	natuvege	Cal.09.natuvege	HOBO.10631279.	20572	30.07.2021	07:30:00	12.304		0
Cal	09	natuvege	Cal.09.natuvege	HOBO.10631279.	20573	30.07.2021	08:00:00	12.69		0
Cal	09	natuvege	Cal.09.natuvege	HOBO.10631279.	20574	30.07.2021	08:30:00	13.269		0
Cal	09	natuvege	Cal.09.natuvege	HOBO.10631279.	20575	30.07.2021	09:00:00	14.134		0
Cal	09	natuvege	Cal.09.natuvege	HOBO.10631279.	20576	30.07.2021	09:30:00	14.9		0
Cal	09	natuvege	Cal.09.natuvege	HOBO.10631279.	20577	30.07.2021	10:00:00	15.76		0
Cal	09	natuvege	Cal.09.natuvege	HOBO.10631279.	20578	30.07.2021	10:30:00	16.237		0
Cal	09	natuvege	Cal.09.natuvege	HOBO.10631279.	20579	30.07.2021	11:00:00	16.808		0
Cal	09	natuvege	Cal.09.natuvege	HOBO.10631279.	20580	30.07.2021	11:30:00	17.379		0
Cal	09	natuvege	Cal.09.natuvege	HOBO.10631279.	20581	30.07.2021	12:00:00	18.14		0
Cal	09	natuvege	Cal.09.natuvege	HOBO.10631279.	20582	30.07.2021	12:30:00	18.901		0
Cal	09	natuvege	Cal.09.natuvege	HOBO.10631279.	20583	30.07.2021	13:00:00	18.996		0
Cal	09	natuvege	Cal.09.natuvege	HOBO.10631279.	20584	30.07.2021	13:30:00	19.187		0
Cal	09	natuvege	Cal.09.natuvege	HOBO.10631279.	20585	30.07.2021	14:00:00	18.901		0
Cal	09	natuvege	Cal.09.natuvege	HOBO.10631279.	20586	30.07.2021	14:30:00	18.901		0
Cal	09	natuvege	Cal.09.natuvege	HOBO.10631279.	20587	30.07.2021	15:00:00	19.092		0
Cal	09	natuvege	Cal.09.natuvege	HOBO.10631279.	20588	30.07.2021	15:30:00	18.901		0
Cal	09	natuvege	Cal.09.natuvege	HOBO.10631279.	20589	30.07.2021	16:00:00	18.616		0
Cal	09	natuvege	Cal.09.natuvege	HOBO.10631279.	20590	30.07.2021	16:30:00	18.045		0
Cal	09	natuvege	Cal.09.natuvege	HOBO.10631279.	20591	30.07.2021	17:00:00	17.284		0
Cal	09	natuvege	Cal.09.natuvege	HOBO.10631279.	20592	30.07.2021	17:30:00	15.951		0
Cal	09	natuvege	Cal.09.natuvege	HOBO.10631279.	20593	30.07.2021	18:00:00	15.76		0
Cal	09	natuvege	Cal.09.natuvege	HOBO.10631279.	20594	30.07.2021	18:30:00	15.473		0
Cal	09	natuvege	Cal.09.natuvege	HOBO.10631279.	20595	30.07.2021	19:00:00	15.569		0
Cal	09	natuvege	Cal.09.natuvege	HOBO.10631279.	20596	30.07.2021	19:30:00	15.282		0
Cal	09	natuvege	Cal.09.natuvege	HOBO.10631279.	20597	30.07.2021	20:00:00	14.9		0
Cal	09	natuvege	Cal.09.natuvege	HOBO.10631279.	20598	30.07.2021	20:30:00	14.23		0
Cal	09	natuvege	Cal.09.natuvege	HOBO.10631279.	20599	30.07.2021	21:00:00	13.942		0
Cal	09	natuvege	Cal.09.natuvege	HOBO.10631279.	20600	30.07.2021	21:30:00	13.846		0
Cal	09	natuvege	Cal.09.natuvege	HOBO.10631279.	20601	30.07.2021	22:00:00	13.75		0
Cal	09	natuvege	Cal.09.natuvege	HOBO.10631279.	20602	30.07.2021	22:30:00	13.558		0
Cal	09	natuvege	Cal.09.natuvege	HOBO.10631279.	20603	30.07.2021	23:00:00	13.461		0
Cal	09	natuvege	Cal.09.natuvege	HOBO.10631279.	20604	30.07.2021	23:30:00	13.365		0
Cal	09	natuvege	Cal.09.natuvege	HOBO.10631279.	20605	31.07.2021	00:00:00	13.173		0
Cal	09	natuvege	Cal.09.natuvege	HOBO.10631279.	20606	31.07.2021	00:30:00	13.076		0
Cal	09	natuvege	Cal.09.natuvege	HOBO.10631279.	20607	31.07.2021	01:00:00	12.883		0
Cal	09	natuvege	Cal.09.natuvege	HOBO.10631279.	20608	31.07.2021	01:30:00	12.787		0
Cal	09	natuvege	Cal.09.natuvege	HOBO.10631279.	20609	31.07.2021	02:00:00	12.787		0
Cal	09	natuvege	Cal.09.natuvege	HOBO.10631279.	20610	31.07.2021	02:30:00	12.787		0
Cal	09	natuvege	Cal.09.natuvege	HOBO.10631279.	20611	31.07.2021	03:00:00	12.69		0
Cal	09	natuvege	Cal.09.natuvege	HOBO.10631279.	20612	31.07.2021	03:30:00	12.594		0
Cal	09	natuvege	Cal.09.natuvege	HOBO.10631279.	20613	31.07.2021	04:00:00	12.497		0
Cal	09	natuvege	Cal.09.natuvege	HOBO.10631279.	20614	31.07.2021	04:30:00	12.401		0
Cal	09	natuvege	Cal.09.natuvege	HOBO.10631279.	20615	31.07.2021	05:00:00	12.401		0
Cal	09	natuvege	Cal.09.natuvege	HOBO.10631279.	20616	31.07.2021	05:30:00	12.401		0
Cal	09	natuvege	Cal.09.natuvege	HOBO.10631279.	20617	31.07.2021	06:00:00	12.401		0
Cal	09	natuvege	Cal.09.natuvege	HOBO.10631279.	20618	31.07.2021	06:30:00	12.401		0
Cal	09	natuvege	Cal.09.natuvege	HOBO.10631279.	20619	31.07.2021	07:00:00	12.497		0
Cal	09	natuvege	Cal.09.natuvege	HOBO.10631279.	20620	31.07.2021	07:30:00	12.497		0
Cal	09	natuvege	Cal.09.natuvege	HOBO.10631279.	20621	31.07.2021	08:00:00	12.594		0
Cal	09	natuvege	Cal.09.natuvege	HOBO.10631279.	20622	31.07.2021	08:30:00	12.69		0
Cal	09	natuvege	Cal.09.natuvege	HOBO.10631279.	20623	31.07.2021	09:00:00	12.883		0
Cal	09	natuvege	Cal.09.natuvege	HOBO.10631279.	20624	31.07.2021	09:30:00	13.173		0
Cal	09	natuvege	Cal.09.natuvege	HOBO.10631279.	20625	31.07.2021	10:00:00	13.365		0
Cal	09	natuvege	Cal.09.natuvege	HOBO.10631279.	20626	31.07.2021	10:30:00	13.654		0
Cal	09	natuvege	Cal.09.natuvege	HOBO.10631279.	20627	31.07.2021	11:00:00	13.654		0
Cal	09	natuvege	Cal.09.natuvege	HOBO.10631279.	20628	31.07.2021	11:30:00	14.038		0
Cal	09	natuvege	Cal.09.natuvege	HOBO.10631279.	20629	31.07.2021	12:00:00	14.23		0
Cal	09	natuvege	Cal.09.natuvege	HOBO.10631279.	20630	31.07.2021	12:30:00	14.421		0
Cal	09	natuvege	Cal.09.natuvege	HOBO.10631279.	20631	31.07.2021	13:00:00	14.613		0
Cal	09	natuvege	Cal.09.natuvege	HOBO.10631279.	20632	31.07.2021	13:30:00	14.804		0
Cal	09	natuvege	Cal.09.natuvege	HOBO.10631279.	20633	31.07.2021	14:00:00	15.473		0
Cal	09	natuvege	Cal.09.natuvege	HOBO.10631279.	20634	31.07.2021	14:30:00	15.76		0
Cal	09	natuvege	Cal.09.natuvege	HOBO.10631279.	20635	31.07.2021	15:00:00	15.855		0
Cal	09	natuvege	Cal.09.natuvege	HOBO.10631279.	20636	31.07.2021	15:30:00	15.664		0
Cal	09	natuvege	Cal.09.natuvege	HOBO.10631279.	20637	31.07.2021	16:00:00	15.091		0
Cal	09	natuvege	Cal.09.natuvege	HOBO.10631279.	20638	31.07.2021	16:30:00	14.804		0
Cal	09	natuvege	Cal.09.natuvege	HOBO.10631279.	20639	31.07.2021	17:00:00	14.613		0
Cal	09	natuvege	Cal.09.natuvege	HOBO.10631279.	20640	31.07.2021	17:30:00	14.23		0
Cal	09	natuvege	Cal.09.natuvege	HOBO.10631279.	20641	31.07.2021	18:00:00	14.134		0
Cal	09	natuvege	Cal.09.natuvege	HOBO.10631279.	20642	31.07.2021	18:30:00	13.846		0
Cal	09	natuvege	Cal.09.natuvege	HOBO.10631279.	20643	31.07.2021	19:00:00	13.654		0
Cal	09	natuvege	Cal.09.natuvege	HOBO.10631279.	20644	31.07.2021	19:30:00	13.558		0
Cal	09	natuvege	Cal.09.natuvege	HOBO.10631279.	20645	31.07.2021	20:00:00	13.365		0
Cal	09	natuvege	Cal.09.natuvege	HOBO.10631279.	20646	31.07.2021	20:30:00	13.173		0
Cal	09	natuvege	Cal.09.natuvege	HOBO.10631279.	20647	31.07.2021	21:00:00	12.883		0
Cal	09	natuvege	Cal.09.natuvege	HOBO.10631279.	20648	31.07.2021	21:30:00	12.497		0
Cal	09	natuvege	Cal.09.natuvege	HOBO.10631279.	20649	31.07.2021	22:00:00	12.304		0
Cal	09	natuvege	Cal.09.natuvege	HOBO.10631279.	20650	31.07.2021	22:30:00	12.013		0
Cal	09	natuvege	Cal.09.natuvege	HOBO.10631279.	20651	31.07.2021	23:00:00	11.819		0
Cal	09	natuvege	Cal.09.natuvege	HOBO.10631279.	20652	31.07.2021	23:30:00	11.819		0
Cal	09	natuvege	Cal.09.natuvege	HOBO.10631279.	20653	01.08.2021	00:00:00	11.819		0
Cal	09	natuvege	Cal.09.natuvege	HOBO.10631279.	20654	01.08.2021	00:30:00	11.819		0
Cal	09	natuvege	Cal.09.natuvege	HOBO.10631279.	20655	01.08.2021	01:00:00	11.819		0
Cal	09	natuvege	Cal.09.natuvege	HOBO.10631279.	20656	01.08.2021	01:30:00	11.625		0
Cal	09	natuvege	Cal.09.natuvege	HOBO.10631279.	20657	01.08.2021	02:00:00	11.431		0
Cal	09	natuvege	Cal.09.natuvege	HOBO.10631279.	20658	01.08.2021	02:30:00	11.236		0
Cal	09	natuvege	Cal.09.natuvege	HOBO.10631279.	20659	01.08.2021	03:00:00	11.236		0
Cal	09	natuvege	Cal.09.natuvege	HOBO.10631279.	20660	01.08.2021	03:30:00	11.236		0
Cal	09	natuvege	Cal.09.natuvege	HOBO.10631279.	20661	01.08.2021	04:00:00	11.334		0
Cal	09	natuvege	Cal.09.natuvege	HOBO.10631279.	20662	01.08.2021	04:30:00	11.334		0
Cal	09	natuvege	Cal.09.natuvege	HOBO.10631279.	20663	01.08.2021	05:00:00	11.236		0
Cal	09	natuvege	Cal.09.natuvege	HOBO.10631279.	20664	01.08.2021	05:30:00	11.236		0
Cal	09	natuvege	Cal.09.natuvege	HOBO.10631279.	20665	01.08.2021	06:00:00	11.139		0
Cal	09	natuvege	Cal.09.natuvege	HOBO.10631279.	20666	01.08.2021	06:30:00	11.041		0
Cal	09	natuvege	Cal.09.natuvege	HOBO.10631279.	20667	01.08.2021	07:00:00	11.041		0
Cal	09	natuvege	Cal.09.natuvege	HOBO.10631279.	20668	01.08.2021	07:30:00	10.944		0
Cal	09	natuvege	Cal.09.natuvege	HOBO.10631279.	20669	01.08.2021	08:00:00	10.944		0
Cal	09	natuvege	Cal.09.natuvege	HOBO.10631279.	20670	01.08.2021	08:30:00	10.846		0
Cal	09	natuvege	Cal.09.natuvege	HOBO.10631279.	20671	01.08.2021	09:00:00	10.944		0
Cal	09	natuvege	Cal.09.natuvege	HOBO.10631279.	20672	01.08.2021	09:30:00	10.944		0
Cal	09	natuvege	Cal.09.natuvege	HOBO.10631279.	20673	01.08.2021	10:00:00	11.236		0
Cal	09	natuvege	Cal.09.natuvege	HOBO.10631279.	20674	01.08.2021	10:30:00	11.916		0
Cal	09	natuvege	Cal.09.natuvege	HOBO.10631279.	20675	01.08.2021	11:00:00	12.304		0
Cal	09	natuvege	Cal.09.natuvege	HOBO.10631279.	20676	01.08.2021	11:30:00	12.304		0
Cal	09	natuvege	Cal.09.natuvege	HOBO.10631279.	20677	01.08.2021	12:00:00	12.11		0
Cal	09	natuvege	Cal.09.natuvege	HOBO.10631279.	20678	01.08.2021	12:30:00	12.304		0
Cal	09	natuvege	Cal.09.natuvege	HOBO.10631279.	20679	01.08.2021	13:00:00	12.69		0
Cal	09	natuvege	Cal.09.natuvege	HOBO.10631279.	20680	01.08.2021	13:30:00	12.883		0
Cal	09	natuvege	Cal.09.natuvege	HOBO.10631279.	20681	01.08.2021	14:00:00	13.076		0
Cal	09	natuvege	Cal.09.natuvege	HOBO.10631279.	20682	01.08.2021	14:30:00	13.269		0
Cal	09	natuvege	Cal.09.natuvege	HOBO.10631279.	20683	01.08.2021	15:00:00	13.076		0
Cal	09	natuvege	Cal.09.natuvege	HOBO.10631279.	20684	01.08.2021	15:30:00	12.883		0
Cal	09	natuvege	Cal.09.natuvege	HOBO.10631279.	20685	01.08.2021	16:00:00	12.594		0
Cal	09	natuvege	Cal.09.natuvege	HOBO.10631279.	20686	01.08.2021	16:30:00	12.497		0
Cal	09	natuvege	Cal.09.natuvege	HOBO.10631279.	20687	01.08.2021	17:00:00	12.304		0
Cal	09	natuvege	Cal.09.natuvege	HOBO.10631279.	20688	01.08.2021	17:30:00	12.207		0
Cal	09	natuvege	Cal.09.natuvege	HOBO.10631279.	20689	01.08.2021	18:00:00	12.207		0
Cal	09	natuvege	Cal.09.natuvege	HOBO.10631279.	20690	01.08.2021	18:30:00	12.11		0
Cal	09	natuvege	Cal.09.natuvege	HOBO.10631279.	20691	01.08.2021	19:00:00	12.11		0
Cal	09	natuvege	Cal.09.natuvege	HOBO.10631279.	20692	01.08.2021	19:30:00	12.013		0
Cal	09	natuvege	Cal.09.natuvege	HOBO.10631279.	20693	01.08.2021	20:00:00	11.819		0
Cal	09	natuvege	Cal.09.natuvege	HOBO.10631279.	20694	01.08.2021	20:30:00	11.722		0
Cal	09	natuvege	Cal.09.natuvege	HOBO.10631279.	20695	01.08.2021	21:00:00	11.528		0
Cal	09	natuvege	Cal.09.natuvege	HOBO.10631279.	20696	01.08.2021	21:30:00	11.431		0
Cal	09	natuvege	Cal.09.natuvege	HOBO.10631279.	20697	01.08.2021	22:00:00	11.334		0
Cal	09	natuvege	Cal.09.natuvege	HOBO.10631279.	20698	01.08.2021	22:30:00	11.236		0
Cal	09	natuvege	Cal.09.natuvege	HOBO.10631279.	20699	01.08.2021	23:00:00	11.139		0
Cal	09	natuvege	Cal.09.natuvege	HOBO.10631279.	20700	01.08.2021	23:30:00	11.041		0
Cal	09	natuvege	Cal.09.natuvege	HOBO.10631279.	20701	02.08.2021	00:00:00	10.944		0
Cal	09	natuvege	Cal.09.natuvege	HOBO.10631279.	20702	02.08.2021	00:30:00	10.944		0
Cal	09	natuvege	Cal.09.natuvege	HOBO.10631279.	20703	02.08.2021	01:00:00	10.651		0
Cal	09	natuvege	Cal.09.natuvege	HOBO.10631279.	20704	02.08.2021	01:30:00	10.553		0
Cal	09	natuvege	Cal.09.natuvege	HOBO.10631279.	20705	02.08.2021	02:00:00	10.455		0
Cal	09	natuvege	Cal.09.natuvege	HOBO.10631279.	20706	02.08.2021	02:30:00	10.357		0
Cal	09	natuvege	Cal.09.natuvege	HOBO.10631279.	20707	02.08.2021	03:00:00	10.357		0
Cal	09	natuvege	Cal.09.natuvege	HOBO.10631279.	20708	02.08.2021	03:30:00	10.259		0
Cal	09	natuvege	Cal.09.natuvege	HOBO.10631279.	20709	02.08.2021	04:00:00	10.063		0
Cal	09	natuvege	Cal.09.natuvege	HOBO.10631279.	20710	02.08.2021	04:30:00	9.866		0
Cal	09	natuvege	Cal.09.natuvege	HOBO.10631279.	20711	02.08.2021	05:00:00	9.768		0
Cal	09	natuvege	Cal.09.natuvege	HOBO.10631279.	20712	02.08.2021	05:30:00	9.571		0
Cal	09	natuvege	Cal.09.natuvege	HOBO.10631279.	20713	02.08.2021	06:00:00	9.472		0
Cal	09	natuvege	Cal.09.natuvege	HOBO.10631279.	20714	02.08.2021	06:30:00	9.373		0
Cal	09	natuvege	Cal.09.natuvege	HOBO.10631279.	20715	02.08.2021	07:00:00	9.373		0
Cal	09	natuvege	Cal.09.natuvege	HOBO.10631279.	20716	02.08.2021	07:30:00	9.669		0
Cal	09	natuvege	Cal.09.natuvege	HOBO.10631279.	20717	02.08.2021	08:00:00	10.063		0
Cal	09	natuvege	Cal.09.natuvege	HOBO.10631279.	20718	02.08.2021	08:30:00	10.357		0
Cal	09	natuvege	Cal.09.natuvege	HOBO.10631279.	20719	02.08.2021	09:00:00	10.846		0
Cal	09	natuvege	Cal.09.natuvege	HOBO.10631279.	20720	02.08.2021	09:30:00	11.625		0
Cal	09	natuvege	Cal.09.natuvege	HOBO.10631279.	20721	02.08.2021	10:00:00	12.013		0
Cal	09	natuvege	Cal.09.natuvege	HOBO.10631279.	20722	02.08.2021	10:30:00	13.076		0
Cal	09	natuvege	Cal.09.natuvege	HOBO.10631279.	20723	02.08.2021	11:00:00	12.98		0
Cal	09	natuvege	Cal.09.natuvege	HOBO.10631279.	20724	02.08.2021	11:30:00	13.173		0
Cal	09	natuvege	Cal.09.natuvege	HOBO.10631279.	20725	02.08.2021	12:00:00	12.98		0
Cal	09	natuvege	Cal.09.natuvege	HOBO.10631279.	20726	02.08.2021	12:30:00	13.558		0
Cal	09	natuvege	Cal.09.natuvege	HOBO.10631279.	20727	02.08.2021	13:00:00	13.75		0
Cal	09	natuvege	Cal.09.natuvege	HOBO.10631279.	20728	02.08.2021	13:30:00	13.654		0
Cal	09	natuvege	Cal.09.natuvege	HOBO.10631279.	20729	02.08.2021	14:00:00	13.75		0
Cal	09	natuvege	Cal.09.natuvege	HOBO.10631279.	20730	02.08.2021	14:30:00	13.654		0
Cal	09	natuvege	Cal.09.natuvege	HOBO.10631279.	20731	02.08.2021	15:00:00	14.421		0
Cal	09	natuvege	Cal.09.natuvege	HOBO.10631279.	20732	02.08.2021	15:30:00	14.23		0
Cal	09	natuvege	Cal.09.natuvege	HOBO.10631279.	20733	02.08.2021	16:00:00	14.038		0
Cal	09	natuvege	Cal.09.natuvege	HOBO.10631279.	20734	02.08.2021	16:30:00	13.942		0
Cal	09	natuvege	Cal.09.natuvege	HOBO.10631279.	20735	02.08.2021	17:00:00	13.846		0
Cal	09	natuvege	Cal.09.natuvege	HOBO.10631279.	20736	02.08.2021	17:30:00	13.75		0
Cal	09	natuvege	Cal.09.natuvege	HOBO.10631279.	20737	02.08.2021	18:00:00	13.461		0
Cal	09	natuvege	Cal.09.natuvege	HOBO.10631279.	20738	02.08.2021	18:30:00	13.269		0
Cal	09	natuvege	Cal.09.natuvege	HOBO.10631279.	20739	02.08.2021	19:00:00	12.98		0
Cal	09	natuvege	Cal.09.natuvege	HOBO.10631279.	20740	02.08.2021	19:30:00	12.787		0
Cal	09	natuvege	Cal.09.natuvege	HOBO.10631279.	20741	02.08.2021	20:00:00	12.401		0
Cal	09	natuvege	Cal.09.natuvege	HOBO.10631279.	20742	02.08.2021	20:30:00	12.207		0
Cal	09	natuvege	Cal.09.natuvege	HOBO.10631279.	20743	02.08.2021	21:00:00	12.013		0
Cal	09	natuvege	Cal.09.natuvege	HOBO.10631279.	20744	02.08.2021	21:30:00	11.916		0
Cal	09	natuvege	Cal.09.natuvege	HOBO.10631279.	20745	02.08.2021	22:00:00	11.625		0
Cal	09	natuvege	Cal.09.natuvege	HOBO.10631279.	20746	02.08.2021	22:30:00	11.431		0
Cal	09	natuvege	Cal.09.natuvege	HOBO.10631279.	20747	02.08.2021	23:00:00	11.236		0
Cal	09	natuvege	Cal.09.natuvege	HOBO.10631279.	20748	02.08.2021	23:30:00	11.236		0
Cal	09	natuvege	Cal.09.natuvege	HOBO.10631279.	20749	03.08.2021	00:00:00	11.139		0
Cal	09	natuvege	Cal.09.natuvege	HOBO.10631279.	20750	03.08.2021	00:30:00	11.041		0
Cal	09	natuvege	Cal.09.natuvege	HOBO.10631279.	20751	03.08.2021	01:00:00	10.846		0
Cal	09	natuvege	Cal.09.natuvege	HOBO.10631279.	20752	03.08.2021	01:30:00	10.748		0
Cal	09	natuvege	Cal.09.natuvege	HOBO.10631279.	20753	03.08.2021	02:00:00	10.553		0
Cal	09	natuvege	Cal.09.natuvege	HOBO.10631279.	20754	03.08.2021	02:30:00	10.357		0
Cal	09	natuvege	Cal.09.natuvege	HOBO.10631279.	20755	03.08.2021	03:00:00	10.259		0
Cal	09	natuvege	Cal.09.natuvege	HOBO.10631279.	20756	03.08.2021	03:30:00	10.161		0
Cal	09	natuvege	Cal.09.natuvege	HOBO.10631279.	20757	03.08.2021	04:00:00	9.965		0
Cal	09	natuvege	Cal.09.natuvege	HOBO.10631279.	20758	03.08.2021	04:30:00	9.768		0
Cal	09	natuvege	Cal.09.natuvege	HOBO.10631279.	20759	03.08.2021	05:00:00	9.768		0
Cal	09	natuvege	Cal.09.natuvege	HOBO.10631279.	20760	03.08.2021	05:30:00	9.866		0
Cal	09	natuvege	Cal.09.natuvege	HOBO.10631279.	20761	03.08.2021	06:00:00	9.866		0
Cal	09	natuvege	Cal.09.natuvege	HOBO.10631279.	20762	03.08.2021	06:30:00	9.768		0
Cal	09	natuvege	Cal.09.natuvege	HOBO.10631279.	20763	03.08.2021	07:00:00	9.866		0
Cal	09	natuvege	Cal.09.natuvege	HOBO.10631279.	20764	03.08.2021	07:30:00	10.063		0
Cal	09	natuvege	Cal.09.natuvege	HOBO.10631279.	20765	03.08.2021	08:00:00	10.259		0
Cal	09	natuvege	Cal.09.natuvege	HOBO.10631279.	20766	03.08.2021	08:30:00	10.553		0
Cal	09	natuvege	Cal.09.natuvege	HOBO.10631279.	20767	03.08.2021	09:00:00	10.748		0
Cal	09	natuvege	Cal.09.natuvege	HOBO.10631279.	20768	03.08.2021	09:30:00	11.139		0
Cal	09	natuvege	Cal.09.natuvege	HOBO.10631279.	20769	03.08.2021	10:00:00	11.625		0
Cal	09	natuvege	Cal.09.natuvege	HOBO.10631279.	20770	03.08.2021	10:30:00	12.207		0
Cal	09	natuvege	Cal.09.natuvege	HOBO.10631279.	20771	03.08.2021	11:00:00	12.594		0
Cal	09	natuvege	Cal.09.natuvege	HOBO.10631279.	20772	03.08.2021	11:30:00	12.883		0
Cal	09	natuvege	Cal.09.natuvege	HOBO.10631279.	20773	03.08.2021	12:00:00	13.076		0
Cal	09	natuvege	Cal.09.natuvege	HOBO.10631279.	20774	03.08.2021	12:30:00	12.787		0
Cal	09	natuvege	Cal.09.natuvege	HOBO.10631279.	20775	03.08.2021	13:00:00	12.497		0
Cal	09	natuvege	Cal.09.natuvege	HOBO.10631279.	20776	03.08.2021	13:30:00	12.787		0
Cal	09	natuvege	Cal.09.natuvege	HOBO.10631279.	20777	03.08.2021	14:00:00	13.173		0
Cal	09	natuvege	Cal.09.natuvege	HOBO.10631279.	20778	03.08.2021	14:30:00	13.558		0
Cal	09	natuvege	Cal.09.natuvege	HOBO.10631279.	20779	03.08.2021	15:00:00	13.654		0
Cal	09	natuvege	Cal.09.natuvege	HOBO.10631279.	20780	03.08.2021	15:30:00	13.654		0
Cal	09	natuvege	Cal.09.natuvege	HOBO.10631279.	20781	03.08.2021	16:00:00	13.173		0
Cal	09	natuvege	Cal.09.natuvege	HOBO.10631279.	20782	03.08.2021	16:30:00	12.787		0
Cal	09	natuvege	Cal.09.natuvege	HOBO.10631279.	20783	03.08.2021	17:00:00	12.69		0
Cal	09	natuvege	Cal.09.natuvege	HOBO.10631279.	20784	03.08.2021	17:30:00	12.69		0
Cal	09	natuvege	Cal.09.natuvege	HOBO.10631279.	20785	03.08.2021	18:00:00	12.594		0
Cal	09	natuvege	Cal.09.natuvege	HOBO.10631279.	20786	03.08.2021	18:30:00	12.304		0
Cal	09	natuvege	Cal.09.natuvege	HOBO.10631279.	20787	03.08.2021	19:00:00	12.11		0
Cal	09	natuvege	Cal.09.natuvege	HOBO.10631279.	20788	03.08.2021	19:30:00	11.819		0
Cal	09	natuvege	Cal.09.natuvege	HOBO.10631279.	20789	03.08.2021	20:00:00	11.722		0
Cal	09	natuvege	Cal.09.natuvege	HOBO.10631279.	20790	03.08.2021	20:30:00	11.528		0
Cal	09	natuvege	Cal.09.natuvege	HOBO.10631279.	20791	03.08.2021	21:00:00	11.431		0
Cal	09	natuvege	Cal.09.natuvege	HOBO.10631279.	20792	03.08.2021	21:30:00	11.236		0
Cal	09	natuvege	Cal.09.natuvege	HOBO.10631279.	20793	03.08.2021	22:00:00	11.139		0
Cal	09	natuvege	Cal.09.natuvege	HOBO.10631279.	20794	03.08.2021	22:30:00	11.041		0
Cal	09	natuvege	Cal.09.natuvege	HOBO.10631279.	20795	03.08.2021	23:00:00	10.944		0
Cal	09	natuvege	Cal.09.natuvege	HOBO.10631279.	20796	03.08.2021	23:30:00	10.944		0
Cal	09	natuvege	Cal.09.natuvege	HOBO.10631279.	20797	04.08.2021	00:00:00	10.944		0
Cal	09	natuvege	Cal.09.natuvege	HOBO.10631279.	20798	04.08.2021	00:30:00	10.846		0
Cal	09	natuvege	Cal.09.natuvege	HOBO.10631279.	20799	04.08.2021	01:00:00	10.748		0
Cal	09	natuvege	Cal.09.natuvege	HOBO.10631279.	20800	04.08.2021	01:30:00	10.651		0
Cal	09	natuvege	Cal.09.natuvege	HOBO.10631279.	20801	04.08.2021	02:00:00	10.553		0
Cal	09	natuvege	Cal.09.natuvege	HOBO.10631279.	20802	04.08.2021	02:30:00	10.553		0
Cal	09	natuvege	Cal.09.natuvege	HOBO.10631279.	20803	04.08.2021	03:00:00	10.455		0
Cal	09	natuvege	Cal.09.natuvege	HOBO.10631279.	20804	04.08.2021	03:30:00	10.455		0
Cal	09	natuvege	Cal.09.natuvege	HOBO.10631279.	20805	04.08.2021	04:00:00	10.357		0
Cal	09	natuvege	Cal.09.natuvege	HOBO.10631279.	20806	04.08.2021	04:30:00	10.357		0
Cal	09	natuvege	Cal.09.natuvege	HOBO.10631279.	20807	04.08.2021	05:00:00	10.357		0
Cal	09	natuvege	Cal.09.natuvege	HOBO.10631279.	20808	04.08.2021	05:30:00	10.357		0
Cal	09	natuvege	Cal.09.natuvege	HOBO.10631279.	20809	04.08.2021	06:00:00	10.259		0
Cal	09	natuvege	Cal.09.natuvege	HOBO.10631279.	20810	04.08.2021	06:30:00	10.259		0
Cal	09	natuvege	Cal.09.natuvege	HOBO.10631279.	20811	04.08.2021	07:00:00	10.259		0
Cal	09	natuvege	Cal.09.natuvege	HOBO.10631279.	20812	04.08.2021	07:30:00	10.161		0
Cal	09	natuvege	Cal.09.natuvege	HOBO.10631279.	20813	04.08.2021	08:00:00	10.161		0
Cal	09	natuvege	Cal.09.natuvege	HOBO.10631279.	20814	04.08.2021	08:30:00	10.161		0
Cal	09	natuvege	Cal.09.natuvege	HOBO.10631279.	20815	04.08.2021	09:00:00	10.259		0
Cal	09	natuvege	Cal.09.natuvege	HOBO.10631279.	20816	04.08.2021	09:30:00	10.357		0
Cal	09	natuvege	Cal.09.natuvege	HOBO.10631279.	20817	04.08.2021	10:00:00	10.553		0
Cal	09	natuvege	Cal.09.natuvege	HOBO.10631279.	20818	04.08.2021	10:30:00	10.748		0
Cal	09	natuvege	Cal.09.natuvege	HOBO.10631279.	20819	04.08.2021	11:00:00	10.944		0
Cal	09	natuvege	Cal.09.natuvege	HOBO.10631279.	20820	04.08.2021	11:30:00	11.041		0
Cal	09	natuvege	Cal.09.natuvege	HOBO.10631279.	20821	04.08.2021	12:00:00	11.236		0
Cal	09	natuvege	Cal.09.natuvege	HOBO.10631279.	20822	04.08.2021	12:30:00	11.528		0
Cal	09	natuvege	Cal.09.natuvege	HOBO.10631279.	20823	04.08.2021	13:00:00	11.722		0
Cal	09	natuvege	Cal.09.natuvege	HOBO.10631279.	20824	04.08.2021	13:30:00	11.722		0
Cal	09	natuvege	Cal.09.natuvege	HOBO.10631279.	20825	04.08.2021	14:00:00	11.722		0
Cal	09	natuvege	Cal.09.natuvege	HOBO.10631279.	20826	04.08.2021	14:30:00	11.625		0
Cal	09	natuvege	Cal.09.natuvege	HOBO.10631279.	20827	04.08.2021	15:00:00	11.528		0
Cal	09	natuvege	Cal.09.natuvege	HOBO.10631279.	20828	04.08.2021	15:30:00	11.431		0
Cal	09	natuvege	Cal.09.natuvege	HOBO.10631279.	20829	04.08.2021	16:00:00	11.334		0
Cal	09	natuvege	Cal.09.natuvege	HOBO.10631279.	20830	04.08.2021	16:30:00	11.334		0
Cal	09	natuvege	Cal.09.natuvege	HOBO.10631279.	20831	04.08.2021	17:00:00	11.236		0
Cal	09	natuvege	Cal.09.natuvege	HOBO.10631279.	20832	04.08.2021	17:30:00	11.041		0
Cal	09	natuvege	Cal.09.natuvege	HOBO.10631279.	20833	04.08.2021	18:00:00	10.944		0
Cal	09	natuvege	Cal.09.natuvege	HOBO.10631279.	20834	04.08.2021	18:30:00	10.748		0
Cal	09	natuvege	Cal.09.natuvege	HOBO.10631279.	20835	04.08.2021	19:00:00	10.748		0
Cal	09	natuvege	Cal.09.natuvege	HOBO.10631279.	20836	04.08.2021	19:30:00	10.651		0
Cal	09	natuvege	Cal.09.natuvege	HOBO.10631279.	20837	04.08.2021	20:00:00	10.455		0
Cal	09	natuvege	Cal.09.natuvege	HOBO.10631279.	20838	04.08.2021	20:30:00	10.455		0
Cal	09	natuvege	Cal.09.natuvege	HOBO.10631279.	20839	04.08.2021	21:00:00	10.357		0
Cal	09	natuvege	Cal.09.natuvege	HOBO.10631279.	20840	04.08.2021	21:30:00	10.259		0
Cal	09	natuvege	Cal.09.natuvege	HOBO.10631279.	20841	04.08.2021	22:00:00	10.259		0
Cal	09	natuvege	Cal.09.natuvege	HOBO.10631279.	20842	04.08.2021	22:30:00	10.161		0
Cal	09	natuvege	Cal.09.natuvege	HOBO.10631279.	20843	04.08.2021	23:00:00	10.063		0
Cal	09	natuvege	Cal.09.natuvege	HOBO.10631279.	20844	04.08.2021	23:30:00	10.063		0
Cal	09	natuvege	Cal.09.natuvege	HOBO.10631279.	20845	05.08.2021	00:00:00	10.063		0
Cal	09	natuvege	Cal.09.natuvege	HOBO.10631279.	20846	05.08.2021	00:30:00	9.965		0
Cal	09	natuvege	Cal.09.natuvege	HOBO.10631279.	20847	05.08.2021	01:00:00	9.965		0
Cal	09	natuvege	Cal.09.natuvege	HOBO.10631279.	20848	05.08.2021	01:30:00	9.965		0
Cal	09	natuvege	Cal.09.natuvege	HOBO.10631279.	20849	05.08.2021	02:00:00	9.866		0
Cal	09	natuvege	Cal.09.natuvege	HOBO.10631279.	20850	05.08.2021	02:30:00	9.866		0
Cal	09	natuvege	Cal.09.natuvege	HOBO.10631279.	20851	05.08.2021	03:00:00	9.768		0
Cal	09	natuvege	Cal.09.natuvege	HOBO.10631279.	20852	05.08.2021	03:30:00	9.669		0
Cal	09	natuvege	Cal.09.natuvege	HOBO.10631279.	20853	05.08.2021	04:00:00	9.669		0
Cal	09	natuvege	Cal.09.natuvege	HOBO.10631279.	20854	05.08.2021	04:30:00	9.571		0
Cal	09	natuvege	Cal.09.natuvege	HOBO.10631279.	20855	05.08.2021	05:00:00	9.571		0
Cal	09	natuvege	Cal.09.natuvege	HOBO.10631279.	20856	05.08.2021	05:30:00	9.571		0
Cal	09	natuvege	Cal.09.natuvege	HOBO.10631279.	20857	05.08.2021	06:00:00	9.571		0
Cal	09	natuvege	Cal.09.natuvege	HOBO.10631279.	20858	05.08.2021	06:30:00	9.571		0
Cal	09	natuvege	Cal.09.natuvege	HOBO.10631279.	20859	05.08.2021	07:00:00	9.571		0
Cal	09	natuvege	Cal.09.natuvege	HOBO.10631279.	20860	05.08.2021	07:30:00	9.768		0
Cal	09	natuvege	Cal.09.natuvege	HOBO.10631279.	20861	05.08.2021	08:00:00	9.866		0
Cal	09	natuvege	Cal.09.natuvege	HOBO.10631279.	20862	05.08.2021	08:30:00	10.063		0
Cal	09	natuvege	Cal.09.natuvege	HOBO.10631279.	20863	05.08.2021	09:00:00	10.161		0
Cal	09	natuvege	Cal.09.natuvege	HOBO.10631279.	20864	05.08.2021	09:30:00	10.357		0
Cal	09	natuvege	Cal.09.natuvege	HOBO.10631279.	20865	05.08.2021	10:00:00	10.357		0
Cal	09	natuvege	Cal.09.natuvege	HOBO.10631279.	20866	05.08.2021	10:30:00	11.139		0
Cal	09	natuvege	Cal.09.natuvege	HOBO.10631279.	20867	05.08.2021	11:00:00	11.431		0
Cal	09	natuvege	Cal.09.natuvege	HOBO.10631279.	20868	05.08.2021	11:30:00	11.334		0
Cal	09	natuvege	Cal.09.natuvege	HOBO.10631279.	20869	05.08.2021	12:00:00	11.528		0
Cal	09	natuvege	Cal.09.natuvege	HOBO.10631279.	20870	05.08.2021	12:30:00	12.69		0
Cal	09	natuvege	Cal.09.natuvege	HOBO.10631279.	20871	05.08.2021	13:00:00	12.497		0
Cal	09	natuvege	Cal.09.natuvege	HOBO.10631279.	20872	05.08.2021	13:30:00	12.69		0
Cal	09	natuvege	Cal.09.natuvege	HOBO.10631279.	20873	05.08.2021	14:00:00	13.269		0
Cal	09	natuvege	Cal.09.natuvege	HOBO.10631279.	20874	05.08.2021	14:30:00	13.461		0
Cal	09	natuvege	Cal.09.natuvege	HOBO.10631279.	20875	05.08.2021	15:00:00	13.942		0
Cal	09	natuvege	Cal.09.natuvege	HOBO.10631279.	20876	05.08.2021	15:30:00	14.23		0
Cal	09	natuvege	Cal.09.natuvege	HOBO.10631279.	20877	05.08.2021	16:00:00	13.846		0
Cal	09	natuvege	Cal.09.natuvege	HOBO.10631279.	20878	05.08.2021	16:30:00	13.365		0
Cal	09	natuvege	Cal.09.natuvege	HOBO.10631279.	20879	05.08.2021	17:00:00	12.883		0
Cal	09	natuvege	Cal.09.natuvege	HOBO.10631279.	20880	05.08.2021	17:30:00	12.69		0
Cal	09	natuvege	Cal.09.natuvege	HOBO.10631279.	20881	05.08.2021	18:00:00	12.594		0
Cal	09	natuvege	Cal.09.natuvege	HOBO.10631279.	20882	05.08.2021	18:30:00	12.497		0
Cal	09	natuvege	Cal.09.natuvege	HOBO.10631279.	20883	05.08.2021	19:00:00	12.401		0
Cal	09	natuvege	Cal.09.natuvege	HOBO.10631279.	20884	05.08.2021	19:30:00	12.11		0
Cal	09	natuvege	Cal.09.natuvege	HOBO.10631279.	20885	05.08.2021	20:00:00	11.916		0
Cal	09	natuvege	Cal.09.natuvege	HOBO.10631279.	20886	05.08.2021	20:30:00	11.722		0
Cal	09	natuvege	Cal.09.natuvege	HOBO.10631279.	20887	05.08.2021	21:00:00	11.431		0
Cal	09	natuvege	Cal.09.natuvege	HOBO.10631279.	20888	05.08.2021	21:30:00	11.139		0
Cal	09	natuvege	Cal.09.natuvege	HOBO.10631279.	20889	05.08.2021	22:00:00	10.846		0
Cal	09	natuvege	Cal.09.natuvege	HOBO.10631279.	20890	05.08.2021	22:30:00	10.651		0
Cal	09	natuvege	Cal.09.natuvege	HOBO.10631279.	20891	05.08.2021	23:00:00	10.455		0
Cal	09	natuvege	Cal.09.natuvege	HOBO.10631279.	20892	05.08.2021	23:30:00	10.357		0
Cal	09	natuvege	Cal.09.natuvege	HOBO.10631279.	20893	06.08.2021	00:00:00	10.161		0
Cal	09	natuvege	Cal.09.natuvege	HOBO.10631279.	20894	06.08.2021	00:30:00	9.965		0
Cal	09	natuvege	Cal.09.natuvege	HOBO.10631279.	20895	06.08.2021	01:00:00	9.866		0
Cal	09	natuvege	Cal.09.natuvege	HOBO.10631279.	20896	06.08.2021	01:30:00	9.768		0
Cal	09	natuvege	Cal.09.natuvege	HOBO.10631279.	20897	06.08.2021	02:00:00	9.669		0
Cal	09	natuvege	Cal.09.natuvege	HOBO.10631279.	20898	06.08.2021	02:30:00	9.571		0
Cal	09	natuvege	Cal.09.natuvege	HOBO.10631279.	20899	06.08.2021	03:00:00	9.669		0
Cal	09	natuvege	Cal.09.natuvege	HOBO.10631279.	20900	06.08.2021	03:30:00	9.571		0
Cal	09	natuvege	Cal.09.natuvege	HOBO.10631279.	20901	06.08.2021	04:00:00	9.571		0
Cal	09	natuvege	Cal.09.natuvege	HOBO.10631279.	20902	06.08.2021	04:30:00	9.472		0
Cal	09	natuvege	Cal.09.natuvege	HOBO.10631279.	20903	06.08.2021	05:00:00	9.373		0
Cal	09	natuvege	Cal.09.natuvege	HOBO.10631279.	20904	06.08.2021	05:30:00	9.472		0
Cal	09	natuvege	Cal.09.natuvege	HOBO.10631279.	20905	06.08.2021	06:00:00	9.373		0
Cal	09	natuvege	Cal.09.natuvege	HOBO.10631279.	20906	06.08.2021	06:30:00	9.275		0
Cal	09	natuvege	Cal.09.natuvege	HOBO.10631279.	20907	06.08.2021	07:00:00	9.373		0
Cal	09	natuvege	Cal.09.natuvege	HOBO.10631279.	20908	06.08.2021	07:30:00	9.571		0
Cal	09	natuvege	Cal.09.natuvege	HOBO.10631279.	20909	06.08.2021	08:00:00	9.768		0
Cal	09	natuvege	Cal.09.natuvege	HOBO.10631279.	20910	06.08.2021	08:30:00	10.259		0
Cal	09	natuvege	Cal.09.natuvege	HOBO.10631279.	20911	06.08.2021	09:00:00	10.944		0
Cal	09	natuvege	Cal.09.natuvege	HOBO.10631279.	20912	06.08.2021	09:30:00	11.334		0
Cal	09	natuvege	Cal.09.natuvege	HOBO.10631279.	20913	06.08.2021	10:00:00	12.013		0
Cal	09	natuvege	Cal.09.natuvege	HOBO.10631279.	20914	06.08.2021	10:30:00	13.076		0
Cal	09	natuvege	Cal.09.natuvege	HOBO.10631279.	20915	06.08.2021	11:00:00	14.038		0
Cal	09	natuvege	Cal.09.natuvege	HOBO.10631279.	20916	06.08.2021	11:30:00	14.996		0
Cal	09	natuvege	Cal.09.natuvege	HOBO.10631279.	20917	06.08.2021	12:00:00	15.951		0
Cal	09	natuvege	Cal.09.natuvege	HOBO.10631279.	20918	06.08.2021	12:30:00	15.569		0
Cal	09	natuvege	Cal.09.natuvege	HOBO.10631279.	20919	06.08.2021	13:00:00	15.569		0
Cal	09	natuvege	Cal.09.natuvege	HOBO.10631279.	20920	06.08.2021	13:30:00	15.855		0
Cal	09	natuvege	Cal.09.natuvege	HOBO.10631279.	20921	06.08.2021	14:00:00	16.618		0
Cal	09	natuvege	Cal.09.natuvege	HOBO.10631279.	20922	06.08.2021	14:30:00	16.999		0
Cal	09	natuvege	Cal.09.natuvege	HOBO.10631279.	20923	06.08.2021	15:00:00	17.189		0
Cal	09	natuvege	Cal.09.natuvege	HOBO.10631279.	20924	06.08.2021	15:30:00	17.189		0
Cal	09	natuvege	Cal.09.natuvege	HOBO.10631279.	20925	06.08.2021	16:00:00	16.999		0
Cal	09	natuvege	Cal.09.natuvege	HOBO.10631279.	20926	06.08.2021	16:30:00	16.523		0
Cal	09	natuvege	Cal.09.natuvege	HOBO.10631279.	20927	06.08.2021	17:00:00	16.046		0
Cal	09	natuvege	Cal.09.natuvege	HOBO.10631279.	20928	06.08.2021	17:30:00	15.473		0
Cal	09	natuvege	Cal.09.natuvege	HOBO.10631279.	20929	06.08.2021	18:00:00	15.091		0
Cal	09	natuvege	Cal.09.natuvege	HOBO.10631279.	20930	06.08.2021	18:30:00	14.613		0
Cal	09	natuvege	Cal.09.natuvege	HOBO.10631279.	20931	06.08.2021	19:00:00	14.134		0
Cal	09	natuvege	Cal.09.natuvege	HOBO.10631279.	20932	06.08.2021	19:30:00	13.75		0
Cal	09	natuvege	Cal.09.natuvege	HOBO.10631279.	20933	06.08.2021	20:00:00	13.365		0
Cal	09	natuvege	Cal.09.natuvege	HOBO.10631279.	20934	06.08.2021	20:30:00	13.076		0
Cal	09	natuvege	Cal.09.natuvege	HOBO.10631279.	20935	06.08.2021	21:00:00	12.787		0
Cal	09	natuvege	Cal.09.natuvege	HOBO.10631279.	20936	06.08.2021	21:30:00	12.497		0
Cal	09	natuvege	Cal.09.natuvege	HOBO.10631279.	20937	06.08.2021	22:00:00	12.304		0
Cal	09	natuvege	Cal.09.natuvege	HOBO.10631279.	20938	06.08.2021	22:30:00	12.207		0
Cal	09	natuvege	Cal.09.natuvege	HOBO.10631279.	20939	06.08.2021	23:00:00	12.11		0
Cal	09	natuvege	Cal.09.natuvege	HOBO.10631279.	20940	06.08.2021	23:30:00	12.11		0
Cal	09	natuvege	Cal.09.natuvege	HOBO.10631279.	20941	07.08.2021	00:00:00	12.013		0
Cal	09	natuvege	Cal.09.natuvege	HOBO.10631279.	20942	07.08.2021	00:30:00	11.819		0
Cal	09	natuvege	Cal.09.natuvege	HOBO.10631279.	20943	07.08.2021	01:00:00	11.722		0
Cal	09	natuvege	Cal.09.natuvege	HOBO.10631279.	20944	07.08.2021	01:30:00	11.625		0
Cal	09	natuvege	Cal.09.natuvege	HOBO.10631279.	20945	07.08.2021	02:00:00	11.528		0
Cal	09	natuvege	Cal.09.natuvege	HOBO.10631279.	20946	07.08.2021	02:30:00	11.431		0
Cal	09	natuvege	Cal.09.natuvege	HOBO.10631279.	20947	07.08.2021	03:00:00	11.334		0
Cal	09	natuvege	Cal.09.natuvege	HOBO.10631279.	20948	07.08.2021	03:30:00	11.236		0
Cal	09	natuvege	Cal.09.natuvege	HOBO.10631279.	20949	07.08.2021	04:00:00	11.139		0
Cal	09	natuvege	Cal.09.natuvege	HOBO.10631279.	20950	07.08.2021	04:30:00	11.139		0
Cal	09	natuvege	Cal.09.natuvege	HOBO.10631279.	20951	07.08.2021	05:00:00	11.041		0
Cal	09	natuvege	Cal.09.natuvege	HOBO.10631279.	20952	07.08.2021	05:30:00	10.944		0
Cal	09	natuvege	Cal.09.natuvege	HOBO.10631279.	20953	07.08.2021	06:00:00	10.944		0
Cal	09	natuvege	Cal.09.natuvege	HOBO.10631279.	20954	07.08.2021	06:30:00	10.846		0
Cal	09	natuvege	Cal.09.natuvege	HOBO.10631279.	20955	07.08.2021	07:00:00	10.944		0
Cal	09	natuvege	Cal.09.natuvege	HOBO.10631279.	20956	07.08.2021	07:30:00	10.944		0
Cal	09	natuvege	Cal.09.natuvege	HOBO.10631279.	20957	07.08.2021	08:00:00	11.041		0
Cal	09	natuvege	Cal.09.natuvege	HOBO.10631279.	20958	07.08.2021	08:30:00	11.334		0
Cal	09	natuvege	Cal.09.natuvege	HOBO.10631279.	20959	07.08.2021	09:00:00	11.431		0
Cal	09	natuvege	Cal.09.natuvege	HOBO.10631279.	20960	07.08.2021	09:30:00	11.528		0
Cal	09	natuvege	Cal.09.natuvege	HOBO.10631279.	20961	07.08.2021	10:00:00	11.528		0
Cal	09	natuvege	Cal.09.natuvege	HOBO.10631279.	20962	07.08.2021	10:30:00	11.528		0
Cal	09	natuvege	Cal.09.natuvege	HOBO.10631279.	20963	07.08.2021	11:00:00	11.625		0
Cal	09	natuvege	Cal.09.natuvege	HOBO.10631279.	20964	07.08.2021	11:30:00	11.722		0
Cal	09	natuvege	Cal.09.natuvege	HOBO.10631279.	20965	07.08.2021	12:00:00	11.722		0
Cal	09	natuvege	Cal.09.natuvege	HOBO.10631279.	20966	07.08.2021	12:30:00	11.819		0
Cal	09	natuvege	Cal.09.natuvege	HOBO.10631279.	20967	07.08.2021	13:00:00	11.819		0
Cal	09	natuvege	Cal.09.natuvege	HOBO.10631279.	20968	07.08.2021	13:30:00	12.013		0
Cal	09	natuvege	Cal.09.natuvege	HOBO.10631279.	20969	07.08.2021	14:00:00	11.916		0
Cal	09	natuvege	Cal.09.natuvege	HOBO.10631279.	20970	07.08.2021	14:30:00	12.11		0
Cal	09	natuvege	Cal.09.natuvege	HOBO.10631279.	20971	07.08.2021	15:00:00	11.916		0
Cal	09	natuvege	Cal.09.natuvege	HOBO.10631279.	20972	07.08.2021	15:30:00	11.722		0
Cal	09	natuvege	Cal.09.natuvege	HOBO.10631279.	20973	07.08.2021	16:00:00	11.625		0
Cal	09	natuvege	Cal.09.natuvege	HOBO.10631279.	20974	07.08.2021	16:30:00	11.625		0
Cal	09	natuvege	Cal.09.natuvege	HOBO.10631279.	20975	07.08.2021	17:00:00	11.625		0
Cal	09	natuvege	Cal.09.natuvege	HOBO.10631279.	20976	07.08.2021	17:30:00	11.722		0
Cal	09	natuvege	Cal.09.natuvege	HOBO.10631279.	20977	07.08.2021	18:00:00	11.625		0
Cal	09	natuvege	Cal.09.natuvege	HOBO.10631279.	20978	07.08.2021	18:30:00	11.528		0
Cal	09	natuvege	Cal.09.natuvege	HOBO.10631279.	20979	07.08.2021	19:00:00	11.334		0
Cal	09	natuvege	Cal.09.natuvege	HOBO.10631279.	20980	07.08.2021	19:30:00	11.139		0
Cal	09	natuvege	Cal.09.natuvege	HOBO.10631279.	20981	07.08.2021	20:00:00	11.041		0
Cal	09	natuvege	Cal.09.natuvege	HOBO.10631279.	20982	07.08.2021	20:30:00	10.846		0
Cal	09	natuvege	Cal.09.natuvege	HOBO.10631279.	20983	07.08.2021	21:00:00	10.748		0
Cal	09	natuvege	Cal.09.natuvege	HOBO.10631279.	20984	07.08.2021	21:30:00	10.651		0
Cal	09	natuvege	Cal.09.natuvege	HOBO.10631279.	20985	07.08.2021	22:00:00	10.455		0
Cal	09	natuvege	Cal.09.natuvege	HOBO.10631279.	20986	07.08.2021	22:30:00	10.357		0
Cal	09	natuvege	Cal.09.natuvege	HOBO.10631279.	20987	07.08.2021	23:00:00	10.357		0
Cal	09	natuvege	Cal.09.natuvege	HOBO.10631279.	20988	07.08.2021	23:30:00	10.357		0
Cal	09	natuvege	Cal.09.natuvege	HOBO.10631279.	20989	08.08.2021	00:00:00	10.259		0
Cal	09	natuvege	Cal.09.natuvege	HOBO.10631279.	20990	08.08.2021	00:30:00	10.161		0
Cal	09	natuvege	Cal.09.natuvege	HOBO.10631279.	20991	08.08.2021	01:00:00	9.965		0
Cal	09	natuvege	Cal.09.natuvege	HOBO.10631279.	20992	08.08.2021	01:30:00	9.965		0
Cal	09	natuvege	Cal.09.natuvege	HOBO.10631279.	20993	08.08.2021	02:00:00	9.866		0
Cal	09	natuvege	Cal.09.natuvege	HOBO.10631279.	20994	08.08.2021	02:30:00	9.866		0
Cal	09	natuvege	Cal.09.natuvege	HOBO.10631279.	20995	08.08.2021	03:00:00	9.768		0
Cal	09	natuvege	Cal.09.natuvege	HOBO.10631279.	20996	08.08.2021	03:30:00	9.768		0
Cal	09	natuvege	Cal.09.natuvege	HOBO.10631279.	20997	08.08.2021	04:00:00	9.768		0
Cal	09	natuvege	Cal.09.natuvege	HOBO.10631279.	20998	08.08.2021	04:30:00	9.768		0
Cal	09	natuvege	Cal.09.natuvege	HOBO.10631279.	20999	08.08.2021	05:00:00	9.669		0
Cal	09	natuvege	Cal.09.natuvege	HOBO.10631279.	21000	08.08.2021	05:30:00	9.669		0
Cal	09	natuvege	Cal.09.natuvege	HOBO.10631279.	21001	08.08.2021	06:00:00	9.669		0
Cal	09	natuvege	Cal.09.natuvege	HOBO.10631279.	21002	08.08.2021	06:30:00	9.669		0
Cal	09	natuvege	Cal.09.natuvege	HOBO.10631279.	21003	08.08.2021	07:00:00	9.669		0
Cal	09	natuvege	Cal.09.natuvege	HOBO.10631279.	21004	08.08.2021	07:30:00	9.768		0
Cal	09	natuvege	Cal.09.natuvege	HOBO.10631279.	21005	08.08.2021	08:00:00	9.866		0
Cal	09	natuvege	Cal.09.natuvege	HOBO.10631279.	21006	08.08.2021	08:30:00	10.063		0
Cal	09	natuvege	Cal.09.natuvege	HOBO.10631279.	21007	08.08.2021	09:00:00	10.259		0
Cal	09	natuvege	Cal.09.natuvege	HOBO.10631279.	21008	08.08.2021	09:30:00	10.553		0
Cal	09	natuvege	Cal.09.natuvege	HOBO.10631279.	21009	08.08.2021	10:00:00	10.846		0
Cal	09	natuvege	Cal.09.natuvege	HOBO.10631279.	21010	08.08.2021	10:30:00	11.041		0
Cal	09	natuvege	Cal.09.natuvege	HOBO.10631279.	21011	08.08.2021	11:00:00	11.139		0
Cal	09	natuvege	Cal.09.natuvege	HOBO.10631279.	21012	08.08.2021	11:30:00	11.334		0
Cal	09	natuvege	Cal.09.natuvege	HOBO.10631279.	21013	08.08.2021	12:00:00	11.625		0
Cal	09	natuvege	Cal.09.natuvege	HOBO.10631279.	21014	08.08.2021	12:30:00	11.819		0
Cal	09	natuvege	Cal.09.natuvege	HOBO.10631279.	21015	08.08.2021	13:00:00	12.013		0
Cal	09	natuvege	Cal.09.natuvege	HOBO.10631279.	21016	08.08.2021	13:30:00	12.401		0
Cal	09	natuvege	Cal.09.natuvege	HOBO.10631279.	21017	08.08.2021	14:00:00	12.787		0
Cal	09	natuvege	Cal.09.natuvege	HOBO.10631279.	21018	08.08.2021	14:30:00	12.98		0
Cal	09	natuvege	Cal.09.natuvege	HOBO.10631279.	21019	08.08.2021	15:00:00	12.98		0
Cal	09	natuvege	Cal.09.natuvege	HOBO.10631279.	21020	08.08.2021	15:30:00	12.98		0
Cal	09	natuvege	Cal.09.natuvege	HOBO.10631279.	21021	08.08.2021	16:00:00	12.787		0
Cal	09	natuvege	Cal.09.natuvege	HOBO.10631279.	21022	08.08.2021	16:30:00	12.787		0
Cal	09	natuvege	Cal.09.natuvege	HOBO.10631279.	21023	08.08.2021	17:00:00	12.69		0
Cal	09	natuvege	Cal.09.natuvege	HOBO.10631279.	21024	08.08.2021	17:30:00	12.497		0
Cal	09	natuvege	Cal.09.natuvege	HOBO.10631279.	21025	08.08.2021	18:00:00	12.207		0
Cal	09	natuvege	Cal.09.natuvege	HOBO.10631279.	21026	08.08.2021	18:30:00	12.11		0
Cal	09	natuvege	Cal.09.natuvege	HOBO.10631279.	21027	08.08.2021	19:00:00	12.013		0
Cal	09	natuvege	Cal.09.natuvege	HOBO.10631279.	21028	08.08.2021	19:30:00	11.916		0
Cal	09	natuvege	Cal.09.natuvege	HOBO.10631279.	21029	08.08.2021	20:00:00	11.819		0
Cal	09	natuvege	Cal.09.natuvege	HOBO.10631279.	21030	08.08.2021	20:30:00	11.625		0
Cal	09	natuvege	Cal.09.natuvege	HOBO.10631279.	21031	08.08.2021	21:00:00	11.431		0
Cal	09	natuvege	Cal.09.natuvege	HOBO.10631279.	21032	08.08.2021	21:30:00	11.334		0
Cal	09	natuvege	Cal.09.natuvege	HOBO.10631279.	21033	08.08.2021	22:00:00	11.139		0
Cal	09	natuvege	Cal.09.natuvege	HOBO.10631279.	21034	08.08.2021	22:30:00	11.041		0
Cal	09	natuvege	Cal.09.natuvege	HOBO.10631279.	21035	08.08.2021	23:00:00	11.041		0
Cal	09	natuvege	Cal.09.natuvege	HOBO.10631279.	21036	08.08.2021	23:30:00	10.944		0
Cal	09	natuvege	Cal.09.natuvege	HOBO.10631279.	21037	09.08.2021	00:00:00	10.846		0
Cal	09	natuvege	Cal.09.natuvege	HOBO.10631279.	21038	09.08.2021	00:30:00	10.748		0
Cal	09	natuvege	Cal.09.natuvege	HOBO.10631279.	21039	09.08.2021	01:00:00	10.651		0
Cal	09	natuvege	Cal.09.natuvege	HOBO.10631279.	21040	09.08.2021	01:30:00	10.553		0
Cal	09	natuvege	Cal.09.natuvege	HOBO.10631279.	21041	09.08.2021	02:00:00	10.553		0
Cal	09	natuvege	Cal.09.natuvege	HOBO.10631279.	21042	09.08.2021	02:30:00	10.553		0
Cal	09	natuvege	Cal.09.natuvege	HOBO.10631279.	21043	09.08.2021	03:00:00	10.455		0
Cal	09	natuvege	Cal.09.natuvege	HOBO.10631279.	21044	09.08.2021	03:30:00	10.455		0
Cal	09	natuvege	Cal.09.natuvege	HOBO.10631279.	21045	09.08.2021	04:00:00	10.357		0
Cal	09	natuvege	Cal.09.natuvege	HOBO.10631279.	21046	09.08.2021	04:30:00	10.259		0
Cal	09	natuvege	Cal.09.natuvege	HOBO.10631279.	21047	09.08.2021	05:00:00	9.965		0
Cal	09	natuvege	Cal.09.natuvege	HOBO.10631279.	21048	09.08.2021	05:30:00	9.965		0
Cal	09	natuvege	Cal.09.natuvege	HOBO.10631279.	21049	09.08.2021	06:00:00	9.965		0
Cal	09	natuvege	Cal.09.natuvege	HOBO.10631279.	21050	09.08.2021	06:30:00	9.965		0
Cal	09	natuvege	Cal.09.natuvege	HOBO.10631279.	21051	09.08.2021	07:00:00	10.063		0
Cal	09	natuvege	Cal.09.natuvege	HOBO.10631279.	21052	09.08.2021	07:30:00	10.161		0
Cal	09	natuvege	Cal.09.natuvege	HOBO.10631279.	21053	09.08.2021	08:00:00	10.259		0
Cal	09	natuvege	Cal.09.natuvege	HOBO.10631279.	21054	09.08.2021	08:30:00	10.455		0
Cal	09	natuvege	Cal.09.natuvege	HOBO.10631279.	21055	09.08.2021	09:00:00	10.651		0
Cal	09	natuvege	Cal.09.natuvege	HOBO.10631279.	21056	09.08.2021	09:30:00	11.431		0
Cal	09	natuvege	Cal.09.natuvege	HOBO.10631279.	21057	09.08.2021	10:00:00	12.304		0
Cal	09	natuvege	Cal.09.natuvege	HOBO.10631279.	21058	09.08.2021	10:30:00	12.98		0
Cal	09	natuvege	Cal.09.natuvege	HOBO.10631279.	21059	09.08.2021	11:00:00	14.23		0
Cal	09	natuvege	Cal.09.natuvege	HOBO.10631279.	21060	09.08.2021	11:30:00	15.473		0
Cal	09	natuvege	Cal.09.natuvege	HOBO.10631279.	21061	09.08.2021	12:00:00	15.855		0
Cal	09	natuvege	Cal.09.natuvege	HOBO.10631279.	21062	09.08.2021	12:30:00	15.951		0
Cal	09	natuvege	Cal.09.natuvege	HOBO.10631279.	21063	09.08.2021	13:00:00	16.808		0
Cal	09	natuvege	Cal.09.natuvege	HOBO.10631279.	21064	09.08.2021	13:30:00	17.665		0
Cal	09	natuvege	Cal.09.natuvege	HOBO.10631279.	21065	09.08.2021	14:00:00	18.236		0
Cal	09	natuvege	Cal.09.natuvege	HOBO.10631279.	21066	09.08.2021	14:30:00	18.14		0
Cal	09	natuvege	Cal.09.natuvege	HOBO.10631279.	21067	09.08.2021	15:00:00	18.331		0
Cal	09	natuvege	Cal.09.natuvege	HOBO.10631279.	21068	09.08.2021	15:30:00	18.045		0
Cal	09	natuvege	Cal.09.natuvege	HOBO.10631279.	21069	09.08.2021	16:00:00	17.76		0
Cal	09	natuvege	Cal.09.natuvege	HOBO.10631279.	21070	09.08.2021	16:30:00	17.379		0
Cal	09	natuvege	Cal.09.natuvege	HOBO.10631279.	21071	09.08.2021	17:00:00	16.713		0
Cal	09	natuvege	Cal.09.natuvege	HOBO.10631279.	21072	09.08.2021	17:30:00	15.951		0
Cal	09	natuvege	Cal.09.natuvege	HOBO.10631279.	21073	09.08.2021	18:00:00	15.664		0
Cal	09	natuvege	Cal.09.natuvege	HOBO.10631279.	21074	09.08.2021	18:30:00	15.378		0
Cal	09	natuvege	Cal.09.natuvege	HOBO.10631279.	21075	09.08.2021	19:00:00	15.091		0
Cal	09	natuvege	Cal.09.natuvege	HOBO.10631279.	21076	09.08.2021	19:30:00	14.709		0
Cal	09	natuvege	Cal.09.natuvege	HOBO.10631279.	21077	09.08.2021	20:00:00	14.325		0
Cal	09	natuvege	Cal.09.natuvege	HOBO.10631279.	21078	09.08.2021	20:30:00	14.038		0
Cal	09	natuvege	Cal.09.natuvege	HOBO.10631279.	21079	09.08.2021	21:00:00	13.75		0
Cal	09	natuvege	Cal.09.natuvege	HOBO.10631279.	21080	09.08.2021	21:30:00	13.558		0
Cal	09	natuvege	Cal.09.natuvege	HOBO.10631279.	21081	09.08.2021	22:00:00	13.269		0
Cal	09	natuvege	Cal.09.natuvege	HOBO.10631279.	21082	09.08.2021	22:30:00	12.98		0
Cal	09	natuvege	Cal.09.natuvege	HOBO.10631279.	21083	09.08.2021	23:00:00	12.594		0
Cal	09	natuvege	Cal.09.natuvege	HOBO.10631279.	21084	09.08.2021	23:30:00	12.401		0
Cal	09	natuvege	Cal.09.natuvege	HOBO.10631279.	21085	10.08.2021	00:00:00	12.304		0
Cal	09	natuvege	Cal.09.natuvege	HOBO.10631279.	21086	10.08.2021	00:30:00	12.207		0
Cal	09	natuvege	Cal.09.natuvege	HOBO.10631279.	21087	10.08.2021	01:00:00	12.11		0
Cal	09	natuvege	Cal.09.natuvege	HOBO.10631279.	21088	10.08.2021	01:30:00	11.916		0
Cal	09	natuvege	Cal.09.natuvege	HOBO.10631279.	21089	10.08.2021	02:00:00	11.722		0
Cal	09	natuvege	Cal.09.natuvege	HOBO.10631279.	21090	10.08.2021	02:30:00	11.625		0
Cal	09	natuvege	Cal.09.natuvege	HOBO.10631279.	21091	10.08.2021	03:00:00	11.431		0
Cal	09	natuvege	Cal.09.natuvege	HOBO.10631279.	21092	10.08.2021	03:30:00	11.334		0
Cal	09	natuvege	Cal.09.natuvege	HOBO.10631279.	21093	10.08.2021	04:00:00	11.236		0
Cal	09	natuvege	Cal.09.natuvege	HOBO.10631279.	21094	10.08.2021	04:30:00	11.139		0
Cal	09	natuvege	Cal.09.natuvege	HOBO.10631279.	21095	10.08.2021	05:00:00	11.041		0
Cal	09	natuvege	Cal.09.natuvege	HOBO.10631279.	21096	10.08.2021	05:30:00	10.944		0
Cal	09	natuvege	Cal.09.natuvege	HOBO.10631279.	21097	10.08.2021	06:00:00	10.846		0
Cal	09	natuvege	Cal.09.natuvege	HOBO.10631279.	21098	10.08.2021	06:30:00	10.846		0
Cal	09	natuvege	Cal.09.natuvege	HOBO.10631279.	21099	10.08.2021	07:00:00	10.846		0
Cal	09	natuvege	Cal.09.natuvege	HOBO.10631279.	21100	10.08.2021	07:30:00	10.944		0
Cal	09	natuvege	Cal.09.natuvege	HOBO.10631279.	21101	10.08.2021	08:00:00	11.139		0
Cal	09	natuvege	Cal.09.natuvege	HOBO.10631279.	21102	10.08.2021	08:30:00	11.528		0
Cal	09	natuvege	Cal.09.natuvege	HOBO.10631279.	21103	10.08.2021	09:00:00	12.11		0
Cal	09	natuvege	Cal.09.natuvege	HOBO.10631279.	21104	10.08.2021	09:30:00	12.787		0
Cal	09	natuvege	Cal.09.natuvege	HOBO.10631279.	21105	10.08.2021	10:00:00	13.558		0
Cal	09	natuvege	Cal.09.natuvege	HOBO.10631279.	21106	10.08.2021	10:30:00	14.517		0
Cal	09	natuvege	Cal.09.natuvege	HOBO.10631279.	21107	10.08.2021	11:00:00	15.091		0
Cal	09	natuvege	Cal.09.natuvege	HOBO.10631279.	21108	10.08.2021	11:30:00	16.237		0
Cal	09	natuvege	Cal.09.natuvege	HOBO.10631279.	21109	10.08.2021	12:00:00	16.713		0
Cal	09	natuvege	Cal.09.natuvege	HOBO.10631279.	21110	10.08.2021	12:30:00	17.475		0
Cal	09	natuvege	Cal.09.natuvege	HOBO.10631279.	21111	10.08.2021	13:00:00	18.236		0
Cal	09	natuvege	Cal.09.natuvege	HOBO.10631279.	21112	10.08.2021	13:30:00	18.711		0
Cal	09	natuvege	Cal.09.natuvege	HOBO.10631279.	21113	10.08.2021	14:00:00	18.806		0
Cal	09	natuvege	Cal.09.natuvege	HOBO.10631279.	21114	10.08.2021	14:30:00	19.092		0
Cal	09	natuvege	Cal.09.natuvege	HOBO.10631279.	21115	10.08.2021	15:00:00	19.092		0
[truncated: 65,742 more rows]
