# Supplementary material for: Positive and negative plant−plant interactions influence seedling establishment at both high and low elevations
Source: Alp Bot. 2023 Nov 24;134(1):15–27. doi: 10.1007/s00035-023-00302-8 (PMC11219458; doi:10.1007/s00035-023-00302-8)
Supplement: Supplementary file 3 — Supplementary file3 (CSV 165 KB) [file 35_2023_302_MOESM3_ESM.csv]

site	plot	treatment	measurementpoint	date	observer	writer	lightaboveground	lightground	lightreduction	time	datacollection	device	comments
Nes	01	natuvege	01	19.08.2021	Chantal.Hischier	Chantal.Hischier	836	66	770	morning	01	QuantumFlux	cloudy.and.foggy.conditions.on.the.Nesselboden.site.in.the.morning
Nes	01	natuvege	02	19.08.2021	Chantal.Hischier	Chantal.Hischier	848	79	769	morning	01	QuantumFlux	NA
Nes	01	natuvege	03	19.08.2021	Chantal.Hischier	Chantal.Hischier	867	7	860	morning	01	QuantumFlux	NA
Nes	01	natuvege	04	19.08.2021	Chantal.Hischier	Chantal.Hischier	847	7	840	morning	01	QuantumFlux	NA
Nes	01	natuvege	05	19.08.2021	Chantal.Hischier	Chantal.Hischier	868	176	692	morning	01	QuantumFlux	NA
Nes	01	natuvege	06	19.08.2021	Chantal.Hischier	Chantal.Hischier	850	35	815	morning	01	QuantumFlux	NA
Nes	01	natuvege	07	19.08.2021	Chantal.Hischier	Chantal.Hischier	861	31	819	morning	01	QuantumFlux	NA
Nes	01	natuvege	08	19.08.2021	Chantal.Hischier	Chantal.Hischier	870	96	774	morning	01	QuantumFlux	NA
Nes	01	natuvege	09	19.08.2021	Chantal.Hischier	Chantal.Hischier	878	89	789	morning	01	QuantumFlux	NA
Nes	01	natuvege	10	19.08.2021	Chantal.Hischier	Chantal.Hischier	885	9	876	morning	01	QuantumFlux	NA
Nes	01	fakevege	01	19.08.2021	Chantal.Hischier	Chantal.Hischier	987	65	922	morning	01	QuantumFlux	NA
Nes	01	fakevege	02	19.08.2021	Chantal.Hischier	Chantal.Hischier	995	11	984	morning	01	QuantumFlux	NA
Nes	01	fakevege	03	19.08.2021	Chantal.Hischier	Chantal.Hischier	977	23	954	morning	01	QuantumFlux	NA
Nes	01	fakevege	04	19.08.2021	Chantal.Hischier	Chantal.Hischier	963	73	890	morning	01	QuantumFlux	NA
Nes	01	fakevege	05	19.08.2021	Chantal.Hischier	Chantal.Hischier	962	31	931	morning	01	QuantumFlux	NA
Nes	01	fakevege	06	19.08.2021	Chantal.Hischier	Chantal.Hischier	951	77	874	morning	01	QuantumFlux	NA
Nes	01	fakevege	07	19.08.2021	Chantal.Hischier	Chantal.Hischier	964	96	868	morning	01	QuantumFlux	NA
Nes	01	fakevege	08	19.08.2021	Chantal.Hischier	Chantal.Hischier	987	142	845	morning	01	QuantumFlux	NA
Nes	01	fakevege	09	19.08.2021	Chantal.Hischier	Chantal.Hischier	978	112	866	morning	01	QuantumFlux	NA
Nes	01	fakevege	10	19.08.2021	Chantal.Hischier	Chantal.Hischier	977	13	964	morning	01	QuantumFlux	NA
Nes	01	baresoil	01	19.08.2021	Chantal.Hischier	Chantal.Hischier	946	944	2	morning	01	QuantumFlux	NA
Nes	01	baresoil	02	19.08.2021	Chantal.Hischier	Chantal.Hischier	962	957	5	morning	01	QuantumFlux	NA
Nes	01	baresoil	03	19.08.2021	Chantal.Hischier	Chantal.Hischier	955	947	8	morning	01	QuantumFlux	NA
Nes	01	baresoil	04	19.08.2021	Chantal.Hischier	Chantal.Hischier	964	962	2	morning	01	QuantumFlux	NA
Nes	01	baresoil	05	19.08.2021	Chantal.Hischier	Chantal.Hischier	957	948	9	morning	01	QuantumFlux	NA
Nes	01	baresoil	06	19.08.2021	Chantal.Hischier	Chantal.Hischier	937	921	16	morning	01	QuantumFlux	NA
Nes	01	baresoil	07	19.08.2021	Chantal.Hischier	Chantal.Hischier	949	920	29	morning	01	QuantumFlux	NA
Nes	01	baresoil	08	19.08.2021	Chantal.Hischier	Chantal.Hischier	960	922	38	morning	01	QuantumFlux	NA
Nes	01	baresoil	09	19.08.2021	Chantal.Hischier	Chantal.Hischier	973	972	1	morning	01	QuantumFlux	NA
Nes	01	baresoil	10	19.08.2021	Chantal.Hischier	Chantal.Hischier	952	945	7	morning	01	QuantumFlux	NA
Nes	02	natuvege	01	19.08.2021	Chantal.Hischier	Chantal.Hischier	834	23	811	morning	01	QuantumFlux	NA
Nes	02	natuvege	02	19.08.2021	Chantal.Hischier	Chantal.Hischier	833	20	813	morning	01	QuantumFlux	NA
Nes	02	natuvege	03	19.08.2021	Chantal.Hischier	Chantal.Hischier	851	9	842	morning	01	QuantumFlux	NA
Nes	02	natuvege	04	19.08.2021	Chantal.Hischier	Chantal.Hischier	839	3	836	morning	01	QuantumFlux	NA
Nes	02	natuvege	05	19.08.2021	Chantal.Hischier	Chantal.Hischier	844	13	831	morning	01	QuantumFlux	NA
Nes	02	natuvege	06	19.08.2021	Chantal.Hischier	Chantal.Hischier	856	15	841	morning	01	QuantumFlux	NA
Nes	02	natuvege	07	19.08.2021	Chantal.Hischier	Chantal.Hischier	839	6	833	morning	01	QuantumFlux	NA
Nes	02	natuvege	08	19.08.2021	Chantal.Hischier	Chantal.Hischier	844	5	839	morning	01	QuantumFlux	NA
Nes	02	natuvege	09	19.08.2021	Chantal.Hischier	Chantal.Hischier	842	21	821	morning	01	QuantumFlux	NA
Nes	02	natuvege	10	19.08.2021	Chantal.Hischier	Chantal.Hischier	841	1	840	morning	01	QuantumFlux	NA
Nes	02	fakevege	01	19.08.2021	Chantal.Hischier	Chantal.Hischier	858	35	823	morning	01	QuantumFlux	NA
Nes	02	fakevege	02	19.08.2021	Chantal.Hischier	Chantal.Hischier	833	16	817	morning	01	QuantumFlux	NA
Nes	02	fakevege	03	19.08.2021	Chantal.Hischier	Chantal.Hischier	817	39	778	morning	01	QuantumFlux	NA
Nes	02	fakevege	04	19.08.2021	Chantal.Hischier	Chantal.Hischier	810	13	797	morning	01	QuantumFlux	NA
Nes	02	fakevege	05	19.08.2021	Chantal.Hischier	Chantal.Hischier	805	41	764	morning	01	QuantumFlux	NA
Nes	02	fakevege	06	19.08.2021	Chantal.Hischier	Chantal.Hischier	801	39	762	morning	01	QuantumFlux	NA
Nes	02	fakevege	07	19.08.2021	Chantal.Hischier	Chantal.Hischier	818	35	783	morning	01	QuantumFlux	NA
Nes	02	fakevege	08	19.08.2021	Chantal.Hischier	Chantal.Hischier	822	31	791	morning	01	QuantumFlux	NA
Nes	02	fakevege	09	19.08.2021	Chantal.Hischier	Chantal.Hischier	835	15	820	morning	01	QuantumFlux	NA
Nes	02	fakevege	10	19.08.2021	Chantal.Hischier	Chantal.Hischier	837	11	826	morning	01	QuantumFlux	NA
Nes	02	baresoil	01	19.08.2021	Chantal.Hischier	Chantal.Hischier	896	849	47	morning	01	QuantumFlux	NA
Nes	02	baresoil	02	19.08.2021	Chantal.Hischier	Chantal.Hischier	856	788	68	morning	01	QuantumFlux	NA
Nes	02	baresoil	03	19.08.2021	Chantal.Hischier	Chantal.Hischier	800	753	47	morning	01	QuantumFlux	NA
Nes	02	baresoil	04	19.08.2021	Chantal.Hischier	Chantal.Hischier	773	739	34	morning	01	QuantumFlux	NA
Nes	02	baresoil	05	19.08.2021	Chantal.Hischier	Chantal.Hischier	770	751	19	morning	01	QuantumFlux	NA
Nes	02	baresoil	06	19.08.2021	Chantal.Hischier	Chantal.Hischier	781	744	37	morning	01	QuantumFlux	NA
Nes	02	baresoil	07	19.08.2021	Chantal.Hischier	Chantal.Hischier	790	749	41	morning	01	QuantumFlux	NA
Nes	02	baresoil	08	19.08.2021	Chantal.Hischier	Chantal.Hischier	780	755	25	morning	01	QuantumFlux	NA
Nes	02	baresoil	09	19.08.2021	Chantal.Hischier	Chantal.Hischier	743	739	4	morning	01	QuantumFlux	NA
Nes	02	baresoil	10	19.08.2021	Chantal.Hischier	Chantal.Hischier	784	761	23	morning	01	QuantumFlux	NA
Nes	03	natuvege	01	19.08.2021	Chantal.Hischier	Chantal.Hischier	864	11	853	morning	01	QuantumFlux	NA
Nes	03	natuvege	02	19.08.2021	Chantal.Hischier	Chantal.Hischier	877	17	860	morning	01	QuantumFlux	NA
Nes	03	natuvege	03	19.08.2021	Chantal.Hischier	Chantal.Hischier	878	6	872	morning	01	QuantumFlux	NA
Nes	03	natuvege	04	19.08.2021	Chantal.Hischier	Chantal.Hischier	856	3	853	morning	01	QuantumFlux	NA
Nes	03	natuvege	05	19.08.2021	Chantal.Hischier	Chantal.Hischier	852	7	845	morning	01	QuantumFlux	NA
Nes	03	natuvege	06	19.08.2021	Chantal.Hischier	Chantal.Hischier	878	6	872	morning	01	QuantumFlux	NA
Nes	03	natuvege	07	19.08.2021	Chantal.Hischier	Chantal.Hischier	840	2	838	morning	01	QuantumFlux	NA
Nes	03	natuvege	08	19.08.2021	Chantal.Hischier	Chantal.Hischier	841	9	832	morning	01	QuantumFlux	NA
Nes	03	natuvege	09	19.08.2021	Chantal.Hischier	Chantal.Hischier	845	12	833	morning	01	QuantumFlux	NA
Nes	03	natuvege	10	19.08.2021	Chantal.Hischier	Chantal.Hischier	860	1	859	morning	01	QuantumFlux	NA
Nes	03	fakevege	01	19.08.2021	Chantal.Hischier	Chantal.Hischier	904	34	870	morning	01	QuantumFlux	NA
Nes	03	fakevege	02	19.08.2021	Chantal.Hischier	Chantal.Hischier	922	57	865	morning	01	QuantumFlux	NA
Nes	03	fakevege	03	19.08.2021	Chantal.Hischier	Chantal.Hischier	951	9	942	morning	01	QuantumFlux	NA
Nes	03	fakevege	04	19.08.2021	Chantal.Hischier	Chantal.Hischier	883	79	804	morning	01	QuantumFlux	NA
Nes	03	fakevege	05	19.08.2021	Chantal.Hischier	Chantal.Hischier	939	94	845	morning	01	QuantumFlux	NA
Nes	03	fakevege	06	19.08.2021	Chantal.Hischier	Chantal.Hischier	971	95	876	morning	01	QuantumFlux	NA
Nes	03	fakevege	07	19.08.2021	Chantal.Hischier	Chantal.Hischier	929	12	917	morning	01	QuantumFlux	NA
Nes	03	fakevege	08	19.08.2021	Chantal.Hischier	Chantal.Hischier	975	39	936	morning	01	QuantumFlux	NA
Nes	03	fakevege	09	19.08.2021	Chantal.Hischier	Chantal.Hischier	959	11	948	morning	01	QuantumFlux	NA
Nes	03	fakevege	10	19.08.2021	Chantal.Hischier	Chantal.Hischier	964	5	959	morning	01	QuantumFlux	NA
Nes	03	baresoil	01	19.08.2021	Chantal.Hischier	Chantal.Hischier	890	863	27	morning	01	QuantumFlux	NA
Nes	03	baresoil	02	19.08.2021	Chantal.Hischier	Chantal.Hischier	888	881	7	morning	01	QuantumFlux	NA
Nes	03	baresoil	03	19.08.2021	Chantal.Hischier	Chantal.Hischier	887	872	15	morning	01	QuantumFlux	NA
Nes	03	baresoil	04	19.08.2021	Chantal.Hischier	Chantal.Hischier	858	856	2	morning	01	QuantumFlux	NA
Nes	03	baresoil	05	19.08.2021	Chantal.Hischier	Chantal.Hischier	905	901	4	morning	01	QuantumFlux	NA
Nes	03	baresoil	06	19.08.2021	Chantal.Hischier	Chantal.Hischier	913	892	21	morning	01	QuantumFlux	NA
Nes	03	baresoil	07	19.08.2021	Chantal.Hischier	Chantal.Hischier	912	901	11	morning	01	QuantumFlux	NA
Nes	03	baresoil	08	19.08.2021	Chantal.Hischier	Chantal.Hischier	913	911	2	morning	01	QuantumFlux	NA
Nes	03	baresoil	09	19.08.2021	Chantal.Hischier	Chantal.Hischier	921	891	30	morning	01	QuantumFlux	NA
Nes	03	baresoil	10	19.08.2021	Chantal.Hischier	Chantal.Hischier	903	889	14	morning	01	QuantumFlux	NA
Nes	04	natuvege	01	19.08.2021	Chantal.Hischier	Chantal.Hischier	904	36	868	morning	01	QuantumFlux	NA
Nes	04	natuvege	02	19.08.2021	Chantal.Hischier	Chantal.Hischier	947	18	929	morning	01	QuantumFlux	NA
Nes	04	natuvege	03	19.08.2021	Chantal.Hischier	Chantal.Hischier	922	1	921	morning	01	QuantumFlux	NA
Nes	04	natuvege	04	19.08.2021	Chantal.Hischier	Chantal.Hischier	953	22	931	morning	01	QuantumFlux	NA
Nes	04	natuvege	05	19.08.2021	Chantal.Hischier	Chantal.Hischier	915	78	837	morning	01	QuantumFlux	NA
Nes	04	natuvege	06	19.08.2021	Chantal.Hischier	Chantal.Hischier	958	31	927	morning	01	QuantumFlux	NA
Nes	04	natuvege	07	19.08.2021	Chantal.Hischier	Chantal.Hischier	930	32	898	morning	01	QuantumFlux	NA
Nes	04	natuvege	08	19.08.2021	Chantal.Hischier	Chantal.Hischier	939	16	923	morning	01	QuantumFlux	NA
Nes	04	natuvege	09	19.08.2021	Chantal.Hischier	Chantal.Hischier	919	20	899	morning	01	QuantumFlux	NA
Nes	04	natuvege	10	19.08.2021	Chantal.Hischier	Chantal.Hischier	952	73	879	morning	01	QuantumFlux	NA
Nes	04	fakevege	01	19.08.2021	Chantal.Hischier	Chantal.Hischier	971	20	951	morning	01	QuantumFlux	NA
Nes	04	fakevege	02	19.08.2021	Chantal.Hischier	Chantal.Hischier	941	69	872	morning	01	QuantumFlux	NA
Nes	04	fakevege	03	19.08.2021	Chantal.Hischier	Chantal.Hischier	975	34	941	morning	01	QuantumFlux	NA
Nes	04	fakevege	04	19.08.2021	Chantal.Hischier	Chantal.Hischier	939	38	901	morning	01	QuantumFlux	NA
Nes	04	fakevege	05	19.08.2021	Chantal.Hischier	Chantal.Hischier	950	32	918	morning	01	QuantumFlux	NA
Nes	04	fakevege	06	19.08.2021	Chantal.Hischier	Chantal.Hischier	973	8	965	morning	01	QuantumFlux	NA
Nes	04	fakevege	07	19.08.2021	Chantal.Hischier	Chantal.Hischier	961	82	879	morning	01	QuantumFlux	NA
Nes	04	fakevege	08	19.08.2021	Chantal.Hischier	Chantal.Hischier	968	21	947	morning	01	QuantumFlux	NA
Nes	04	fakevege	09	19.08.2021	Chantal.Hischier	Chantal.Hischier	959	14	945	morning	01	QuantumFlux	NA
Nes	04	fakevege	10	19.08.2021	Chantal.Hischier	Chantal.Hischier	996	29	967	morning	01	QuantumFlux	NA
Nes	04	baresoil	01	19.08.2021	Chantal.Hischier	Chantal.Hischier	994	959	35	morning	01	QuantumFlux	NA
Nes	04	baresoil	02	19.08.2021	Chantal.Hischier	Chantal.Hischier	966	953	13	morning	01	QuantumFlux	NA
Nes	04	baresoil	03	19.08.2021	Chantal.Hischier	Chantal.Hischier	989	981	8	morning	01	QuantumFlux	NA
Nes	04	baresoil	04	19.08.2021	Chantal.Hischier	Chantal.Hischier	989	984	5	morning	01	QuantumFlux	NA
Nes	04	baresoil	05	19.08.2021	Chantal.Hischier	Chantal.Hischier	991	983	8	morning	01	QuantumFlux	NA
Nes	04	baresoil	06	19.08.2021	Chantal.Hischier	Chantal.Hischier	998	977	21	morning	01	QuantumFlux	NA
Nes	04	baresoil	07	19.08.2021	Chantal.Hischier	Chantal.Hischier	968	955	13	morning	01	QuantumFlux	NA
Nes	04	baresoil	08	19.08.2021	Chantal.Hischier	Chantal.Hischier	982	953	29	morning	01	QuantumFlux	NA
Nes	04	baresoil	09	19.08.2021	Chantal.Hischier	Chantal.Hischier	980	973	7	morning	01	QuantumFlux	NA
Nes	04	baresoil	10	19.08.2021	Chantal.Hischier	Chantal.Hischier	987	968	19	morning	01	QuantumFlux	NA
Nes	05	natuvege	01	19.08.2021	Chantal.Hischier	Chantal.Hischier	996	31	965	morning	01	QuantumFlux	NA
Nes	05	natuvege	02	19.08.2021	Chantal.Hischier	Chantal.Hischier	979	114	865	morning	01	QuantumFlux	NA
Nes	05	natuvege	03	19.08.2021	Chantal.Hischier	Chantal.Hischier	1011	22	989	morning	01	QuantumFlux	NA
Nes	05	natuvege	04	19.08.2021	Chantal.Hischier	Chantal.Hischier	998	16	982	morning	01	QuantumFlux	NA
Nes	05	natuvege	05	19.08.2021	Chantal.Hischier	Chantal.Hischier	979	131	848	morning	01	QuantumFlux	NA
Nes	05	natuvege	06	19.08.2021	Chantal.Hischier	Chantal.Hischier	984	20	964	morning	01	QuantumFlux	NA
Nes	05	natuvege	07	19.08.2021	Chantal.Hischier	Chantal.Hischier	993	17	976	morning	01	QuantumFlux	NA
Nes	05	natuvege	08	19.08.2021	Chantal.Hischier	Chantal.Hischier	999	15	984	morning	01	QuantumFlux	NA
Nes	05	natuvege	09	19.08.2021	Chantal.Hischier	Chantal.Hischier	970	10	960	morning	01	QuantumFlux	NA
Nes	05	natuvege	10	19.08.2021	Chantal.Hischier	Chantal.Hischier	974	2	972	morning	01	QuantumFlux	NA
Nes	05	fakevege	01	19.08.2021	Chantal.Hischier	Chantal.Hischier	963	9	954	morning	01	QuantumFlux	NA
Nes	05	fakevege	02	19.08.2021	Chantal.Hischier	Chantal.Hischier	951	24	927	morning	01	QuantumFlux	NA
Nes	05	fakevege	03	19.08.2021	Chantal.Hischier	Chantal.Hischier	999	33	966	morning	01	QuantumFlux	NA
Nes	05	fakevege	04	19.08.2021	Chantal.Hischier	Chantal.Hischier	987	55	932	morning	01	QuantumFlux	NA
Nes	05	fakevege	05	19.08.2021	Chantal.Hischier	Chantal.Hischier	964	72	892	morning	01	QuantumFlux	NA
Nes	05	fakevege	06	19.08.2021	Chantal.Hischier	Chantal.Hischier	992	26	966	morning	01	QuantumFlux	NA
Nes	05	fakevege	07	19.08.2021	Chantal.Hischier	Chantal.Hischier	948	11	937	morning	01	QuantumFlux	NA
Nes	05	fakevege	08	19.08.2021	Chantal.Hischier	Chantal.Hischier	995	41	954	morning	01	QuantumFlux	NA
Nes	05	fakevege	09	19.08.2021	Chantal.Hischier	Chantal.Hischier	959	38	921	morning	01	QuantumFlux	NA
Nes	05	fakevege	10	19.08.2021	Chantal.Hischier	Chantal.Hischier	992	15	977	morning	01	QuantumFlux	NA
Nes	05	baresoil	01	19.08.2021	Chantal.Hischier	Chantal.Hischier	998	969	29	morning	01	QuantumFlux	NA
Nes	05	baresoil	02	19.08.2021	Chantal.Hischier	Chantal.Hischier	962	951	11	morning	01	QuantumFlux	NA
Nes	05	baresoil	03	19.08.2021	Chantal.Hischier	Chantal.Hischier	932	927	5	morning	01	QuantumFlux	NA
Nes	05	baresoil	04	19.08.2021	Chantal.Hischier	Chantal.Hischier	972	955	17	morning	01	QuantumFlux	NA
Nes	05	baresoil	05	19.08.2021	Chantal.Hischier	Chantal.Hischier	984	973	11	morning	01	QuantumFlux	NA
Nes	05	baresoil	06	19.08.2021	Chantal.Hischier	Chantal.Hischier	970	968	2	morning	01	QuantumFlux	NA
Nes	05	baresoil	07	19.08.2021	Chantal.Hischier	Chantal.Hischier	958	931	27	morning	01	QuantumFlux	NA
Nes	05	baresoil	08	19.08.2021	Chantal.Hischier	Chantal.Hischier	950	933	17	morning	01	QuantumFlux	NA
Nes	05	baresoil	09	19.08.2021	Chantal.Hischier	Chantal.Hischier	935	932	3	morning	01	QuantumFlux	NA
Nes	05	baresoil	10	19.08.2021	Chantal.Hischier	Chantal.Hischier	931	930	1	morning	01	QuantumFlux	NA
Nes	06	natuvege	01	19.08.2021	Chantal.Hischier	Chantal.Hischier	NA	NA	NA	morning	01	QuantumFlux	NA
Nes	06	natuvege	02	19.08.2021	Chantal.Hischier	Chantal.Hischier	NA	NA	NA	morning	01	QuantumFlux	NA
Nes	06	natuvege	03	19.08.2021	Chantal.Hischier	Chantal.Hischier	NA	NA	NA	morning	01	QuantumFlux	NA
Nes	06	natuvege	04	19.08.2021	Chantal.Hischier	Chantal.Hischier	NA	NA	NA	morning	01	QuantumFlux	NA
Nes	06	natuvege	05	19.08.2021	Chantal.Hischier	Chantal.Hischier	NA	NA	NA	morning	01	QuantumFlux	NA
Nes	06	natuvege	06	19.08.2021	Chantal.Hischier	Chantal.Hischier	NA	NA	NA	morning	01	QuantumFlux	NA
Nes	06	natuvege	07	19.08.2021	Chantal.Hischier	Chantal.Hischier	NA	NA	NA	morning	01	QuantumFlux	NA
Nes	06	natuvege	08	19.08.2021	Chantal.Hischier	Chantal.Hischier	NA	NA	NA	morning	01	QuantumFlux	NA
Nes	06	natuvege	09	19.08.2021	Chantal.Hischier	Chantal.Hischier	NA	NA	NA	morning	01	QuantumFlux	NA
Nes	06	natuvege	10	19.08.2021	Chantal.Hischier	Chantal.Hischier	NA	NA	NA	morning	01	QuantumFlux	NA
Nes	06	fakevege	01	19.08.2021	Chantal.Hischier	Chantal.Hischier	NA	NA	NA	morning	01	QuantumFlux	NA
Nes	06	fakevege	02	19.08.2021	Chantal.Hischier	Chantal.Hischier	NA	NA	NA	morning	01	QuantumFlux	NA
Nes	06	fakevege	03	19.08.2021	Chantal.Hischier	Chantal.Hischier	NA	NA	NA	morning	01	QuantumFlux	NA
Nes	06	fakevege	04	19.08.2021	Chantal.Hischier	Chantal.Hischier	NA	NA	NA	morning	01	QuantumFlux	NA
Nes	06	fakevege	05	19.08.2021	Chantal.Hischier	Chantal.Hischier	NA	NA	NA	morning	01	QuantumFlux	NA
Nes	06	fakevege	06	19.08.2021	Chantal.Hischier	Chantal.Hischier	NA	NA	NA	morning	01	QuantumFlux	NA
Nes	06	fakevege	07	19.08.2021	Chantal.Hischier	Chantal.Hischier	NA	NA	NA	morning	01	QuantumFlux	NA
Nes	06	fakevege	08	19.08.2021	Chantal.Hischier	Chantal.Hischier	NA	NA	NA	morning	01	QuantumFlux	NA
Nes	06	fakevege	09	19.08.2021	Chantal.Hischier	Chantal.Hischier	NA	NA	NA	morning	01	QuantumFlux	NA
Nes	06	fakevege	10	19.08.2021	Chantal.Hischier	Chantal.Hischier	NA	NA	NA	morning	01	QuantumFlux	NA
Nes	06	baresoil	01	19.08.2021	Chantal.Hischier	Chantal.Hischier	NA	NA	NA	morning	01	QuantumFlux	NA
Nes	06	baresoil	02	19.08.2021	Chantal.Hischier	Chantal.Hischier	NA	NA	NA	morning	01	QuantumFlux	NA
Nes	06	baresoil	03	19.08.2021	Chantal.Hischier	Chantal.Hischier	NA	NA	NA	morning	01	QuantumFlux	NA
Nes	06	baresoil	04	19.08.2021	Chantal.Hischier	Chantal.Hischier	NA	NA	NA	morning	01	QuantumFlux	NA
Nes	06	baresoil	05	19.08.2021	Chantal.Hischier	Chantal.Hischier	NA	NA	NA	morning	01	QuantumFlux	NA
Nes	06	baresoil	06	19.08.2021	Chantal.Hischier	Chantal.Hischier	NA	NA	NA	morning	01	QuantumFlux	NA
Nes	06	baresoil	07	19.08.2021	Chantal.Hischier	Chantal.Hischier	NA	NA	NA	morning	01	QuantumFlux	NA
Nes	06	baresoil	08	19.08.2021	Chantal.Hischier	Chantal.Hischier	NA	NA	NA	morning	01	QuantumFlux	NA
Nes	06	baresoil	09	19.08.2021	Chantal.Hischier	Chantal.Hischier	NA	NA	NA	morning	01	QuantumFlux	NA
Nes	06	baresoil	10	19.08.2021	Chantal.Hischier	Chantal.Hischier	NA	NA	NA	morning	01	QuantumFlux	NA
Nes	07	natuvege	01	19.08.2021	Chantal.Hischier	Chantal.Hischier	NA	NA	NA	morning	01	QuantumFlux	NA
Nes	07	natuvege	02	19.08.2021	Chantal.Hischier	Chantal.Hischier	NA	NA	NA	morning	01	QuantumFlux	NA
Nes	07	natuvege	03	19.08.2021	Chantal.Hischier	Chantal.Hischier	NA	NA	NA	morning	01	QuantumFlux	NA
Nes	07	natuvege	04	19.08.2021	Chantal.Hischier	Chantal.Hischier	NA	NA	NA	morning	01	QuantumFlux	NA
Nes	07	natuvege	05	19.08.2021	Chantal.Hischier	Chantal.Hischier	NA	NA	NA	morning	01	QuantumFlux	NA
Nes	07	natuvege	06	19.08.2021	Chantal.Hischier	Chantal.Hischier	NA	NA	NA	morning	01	QuantumFlux	NA
Nes	07	natuvege	07	19.08.2021	Chantal.Hischier	Chantal.Hischier	NA	NA	NA	morning	01	QuantumFlux	NA
Nes	07	natuvege	08	19.08.2021	Chantal.Hischier	Chantal.Hischier	NA	NA	NA	morning	01	QuantumFlux	NA
Nes	07	natuvege	09	19.08.2021	Chantal.Hischier	Chantal.Hischier	NA	NA	NA	morning	01	QuantumFlux	NA
Nes	07	natuvege	10	19.08.2021	Chantal.Hischier	Chantal.Hischier	NA	NA	NA	morning	01	QuantumFlux	NA
Nes	07	fakevege	01	19.08.2021	Chantal.Hischier	Chantal.Hischier	NA	NA	NA	morning	01	QuantumFlux	NA
Nes	07	fakevege	02	19.08.2021	Chantal.Hischier	Chantal.Hischier	NA	NA	NA	morning	01	QuantumFlux	NA
Nes	07	fakevege	03	19.08.2021	Chantal.Hischier	Chantal.Hischier	NA	NA	NA	morning	01	QuantumFlux	NA
Nes	07	fakevege	04	19.08.2021	Chantal.Hischier	Chantal.Hischier	NA	NA	NA	morning	01	QuantumFlux	NA
Nes	07	fakevege	05	19.08.2021	Chantal.Hischier	Chantal.Hischier	NA	NA	NA	morning	01	QuantumFlux	NA
Nes	07	fakevege	06	19.08.2021	Chantal.Hischier	Chantal.Hischier	NA	NA	NA	morning	01	QuantumFlux	NA
Nes	07	fakevege	07	19.08.2021	Chantal.Hischier	Chantal.Hischier	NA	NA	NA	morning	01	QuantumFlux	NA
Nes	07	fakevege	08	19.08.2021	Chantal.Hischier	Chantal.Hischier	NA	NA	NA	morning	01	QuantumFlux	NA
Nes	07	fakevege	09	19.08.2021	Chantal.Hischier	Chantal.Hischier	NA	NA	NA	morning	01	QuantumFlux	NA
Nes	07	fakevege	10	19.08.2021	Chantal.Hischier	Chantal.Hischier	NA	NA	NA	morning	01	QuantumFlux	NA
Nes	07	baresoil	01	19.08.2021	Chantal.Hischier	Chantal.Hischier	NA	NA	NA	morning	01	QuantumFlux	NA
Nes	07	baresoil	02	19.08.2021	Chantal.Hischier	Chantal.Hischier	NA	NA	NA	morning	01	QuantumFlux	NA
Nes	07	baresoil	03	19.08.2021	Chantal.Hischier	Chantal.Hischier	NA	NA	NA	morning	01	QuantumFlux	NA
Nes	07	baresoil	04	19.08.2021	Chantal.Hischier	Chantal.Hischier	NA	NA	NA	morning	01	QuantumFlux	NA
Nes	07	baresoil	05	19.08.2021	Chantal.Hischier	Chantal.Hischier	NA	NA	NA	morning	01	QuantumFlux	NA
Nes	07	baresoil	06	19.08.2021	Chantal.Hischier	Chantal.Hischier	NA	NA	NA	morning	01	QuantumFlux	NA
Nes	07	baresoil	07	19.08.2021	Chantal.Hischier	Chantal.Hischier	NA	NA	NA	morning	01	QuantumFlux	NA
Nes	07	baresoil	08	19.08.2021	Chantal.Hischier	Chantal.Hischier	NA	NA	NA	morning	01	QuantumFlux	NA
Nes	07	baresoil	09	19.08.2021	Chantal.Hischier	Chantal.Hischier	NA	NA	NA	morning	01	QuantumFlux	NA
Nes	07	baresoil	10	19.08.2021	Chantal.Hischier	Chantal.Hischier	NA	NA	NA	morning	01	QuantumFlux	NA
Nes	08	natuvege	01	19.08.2021	Chantal.Hischier	Chantal.Hischier	NA	NA	NA	morning	01	QuantumFlux	NA
Nes	08	natuvege	02	19.08.2021	Chantal.Hischier	Chantal.Hischier	NA	NA	NA	morning	01	QuantumFlux	NA
Nes	08	natuvege	03	19.08.2021	Chantal.Hischier	Chantal.Hischier	NA	NA	NA	morning	01	QuantumFlux	NA
Nes	08	natuvege	04	19.08.2021	Chantal.Hischier	Chantal.Hischier	NA	NA	NA	morning	01	QuantumFlux	NA
Nes	08	natuvege	05	19.08.2021	Chantal.Hischier	Chantal.Hischier	NA	NA	NA	morning	01	QuantumFlux	NA
Nes	08	natuvege	06	19.08.2021	Chantal.Hischier	Chantal.Hischier	NA	NA	NA	morning	01	QuantumFlux	NA
Nes	08	natuvege	07	19.08.2021	Chantal.Hischier	Chantal.Hischier	NA	NA	NA	morning	01	QuantumFlux	NA
Nes	08	natuvege	08	19.08.2021	Chantal.Hischier	Chantal.Hischier	NA	NA	NA	morning	01	QuantumFlux	NA
Nes	08	natuvege	09	19.08.2021	Chantal.Hischier	Chantal.Hischier	NA	NA	NA	morning	01	QuantumFlux	NA
Nes	08	natuvege	10	19.08.2021	Chantal.Hischier	Chantal.Hischier	NA	NA	NA	morning	01	QuantumFlux	NA
Nes	08	fakevege	01	19.08.2021	Chantal.Hischier	Chantal.Hischier	NA	NA	NA	morning	01	QuantumFlux	NA
Nes	08	fakevege	02	19.08.2021	Chantal.Hischier	Chantal.Hischier	NA	NA	NA	morning	01	QuantumFlux	NA
Nes	08	fakevege	03	19.08.2021	Chantal.Hischier	Chantal.Hischier	NA	NA	NA	morning	01	QuantumFlux	NA
Nes	08	fakevege	04	19.08.2021	Chantal.Hischier	Chantal.Hischier	NA	NA	NA	morning	01	QuantumFlux	NA
Nes	08	fakevege	05	19.08.2021	Chantal.Hischier	Chantal.Hischier	NA	NA	NA	morning	01	QuantumFlux	NA
Nes	08	fakevege	06	19.08.2021	Chantal.Hischier	Chantal.Hischier	NA	NA	NA	morning	01	QuantumFlux	NA
Nes	08	fakevege	07	19.08.2021	Chantal.Hischier	Chantal.Hischier	NA	NA	NA	morning	01	QuantumFlux	NA
Nes	08	fakevege	08	19.08.2021	Chantal.Hischier	Chantal.Hischier	NA	NA	NA	morning	01	QuantumFlux	NA
Nes	08	fakevege	09	19.08.2021	Chantal.Hischier	Chantal.Hischier	NA	NA	NA	morning	01	QuantumFlux	NA
Nes	08	fakevege	10	19.08.2021	Chantal.Hischier	Chantal.Hischier	NA	NA	NA	morning	01	QuantumFlux	NA
Nes	08	baresoil	01	19.08.2021	Chantal.Hischier	Chantal.Hischier	NA	NA	NA	morning	01	QuantumFlux	NA
Nes	08	baresoil	02	19.08.2021	Chantal.Hischier	Chantal.Hischier	NA	NA	NA	morning	01	QuantumFlux	NA
Nes	08	baresoil	03	19.08.2021	Chantal.Hischier	Chantal.Hischier	NA	NA	NA	morning	01	QuantumFlux	NA
Nes	08	baresoil	04	19.08.2021	Chantal.Hischier	Chantal.Hischier	NA	NA	NA	morning	01	QuantumFlux	NA
Nes	08	baresoil	05	19.08.2021	Chantal.Hischier	Chantal.Hischier	NA	NA	NA	morning	01	QuantumFlux	NA
Nes	08	baresoil	06	19.08.2021	Chantal.Hischier	Chantal.Hischier	NA	NA	NA	morning	01	QuantumFlux	NA
Nes	08	baresoil	07	19.08.2021	Chantal.Hischier	Chantal.Hischier	NA	NA	NA	morning	01	QuantumFlux	NA
Nes	08	baresoil	08	19.08.2021	Chantal.Hischier	Chantal.Hischier	NA	NA	NA	morning	01	QuantumFlux	NA
Nes	08	baresoil	09	19.08.2021	Chantal.Hischier	Chantal.Hischier	NA	NA	NA	morning	01	QuantumFlux	NA
Nes	08	baresoil	10	19.08.2021	Chantal.Hischier	Chantal.Hischier	NA	NA	NA	morning	01	QuantumFlux	NA
Nes	09	natuvege	01	19.08.2021	Chantal.Hischier	Chantal.Hischier	NA	NA	NA	morning	01	QuantumFlux	NA
Nes	09	natuvege	02	19.08.2021	Chantal.Hischier	Chantal.Hischier	NA	NA	NA	morning	01	QuantumFlux	NA
Nes	09	natuvege	03	19.08.2021	Chantal.Hischier	Chantal.Hischier	NA	NA	NA	morning	01	QuantumFlux	NA
Nes	09	natuvege	04	19.08.2021	Chantal.Hischier	Chantal.Hischier	NA	NA	NA	morning	01	QuantumFlux	NA
Nes	09	natuvege	05	19.08.2021	Chantal.Hischier	Chantal.Hischier	NA	NA	NA	morning	01	QuantumFlux	NA
Nes	09	natuvege	06	19.08.2021	Chantal.Hischier	Chantal.Hischier	NA	NA	NA	morning	01	QuantumFlux	NA
Nes	09	natuvege	07	19.08.2021	Chantal.Hischier	Chantal.Hischier	NA	NA	NA	morning	01	QuantumFlux	NA
Nes	09	natuvege	08	19.08.2021	Chantal.Hischier	Chantal.Hischier	NA	NA	NA	morning	01	QuantumFlux	NA
Nes	09	natuvege	09	19.08.2021	Chantal.Hischier	Chantal.Hischier	NA	NA	NA	morning	01	QuantumFlux	NA
Nes	09	natuvege	10	19.08.2021	Chantal.Hischier	Chantal.Hischier	NA	NA	NA	morning	01	QuantumFlux	NA
Nes	09	fakevege	01	19.08.2021	Chantal.Hischier	Chantal.Hischier	NA	NA	NA	morning	01	QuantumFlux	NA
Nes	09	fakevege	02	19.08.2021	Chantal.Hischier	Chantal.Hischier	NA	NA	NA	morning	01	QuantumFlux	NA
Nes	09	fakevege	03	19.08.2021	Chantal.Hischier	Chantal.Hischier	NA	NA	NA	morning	01	QuantumFlux	NA
Nes	09	fakevege	04	19.08.2021	Chantal.Hischier	Chantal.Hischier	NA	NA	NA	morning	01	QuantumFlux	NA
Nes	09	fakevege	05	19.08.2021	Chantal.Hischier	Chantal.Hischier	NA	NA	NA	morning	01	QuantumFlux	NA
Nes	09	fakevege	06	19.08.2021	Chantal.Hischier	Chantal.Hischier	NA	NA	NA	morning	01	QuantumFlux	NA
Nes	09	fakevege	07	19.08.2021	Chantal.Hischier	Chantal.Hischier	NA	NA	NA	morning	01	QuantumFlux	NA
Nes	09	fakevege	08	19.08.2021	Chantal.Hischier	Chantal.Hischier	NA	NA	NA	morning	01	QuantumFlux	NA
Nes	09	fakevege	09	19.08.2021	Chantal.Hischier	Chantal.Hischier	NA	NA	NA	morning	01	QuantumFlux	NA
Nes	09	fakevege	10	19.08.2021	Chantal.Hischier	Chantal.Hischier	NA	NA	NA	morning	01	QuantumFlux	NA
Nes	09	baresoil	01	19.08.2021	Chantal.Hischier	Chantal.Hischier	NA	NA	NA	morning	01	QuantumFlux	NA
Nes	09	baresoil	02	19.08.2021	Chantal.Hischier	Chantal.Hischier	NA	NA	NA	morning	01	QuantumFlux	NA
Nes	09	baresoil	03	19.08.2021	Chantal.Hischier	Chantal.Hischier	NA	NA	NA	morning	01	QuantumFlux	NA
Nes	09	baresoil	04	19.08.2021	Chantal.Hischier	Chantal.Hischier	NA	NA	NA	morning	01	QuantumFlux	NA
Nes	09	baresoil	05	19.08.2021	Chantal.Hischier	Chantal.Hischier	NA	NA	NA	morning	01	QuantumFlux	NA
Nes	09	baresoil	06	19.08.2021	Chantal.Hischier	Chantal.Hischier	NA	NA	NA	morning	01	QuantumFlux	NA
Nes	09	baresoil	07	19.08.2021	Chantal.Hischier	Chantal.Hischier	NA	NA	NA	morning	01	QuantumFlux	NA
Nes	09	baresoil	08	19.08.2021	Chantal.Hischier	Chantal.Hischier	NA	NA	NA	morning	01	QuantumFlux	NA
Nes	09	baresoil	09	19.08.2021	Chantal.Hischier	Chantal.Hischier	NA	NA	NA	morning	01	QuantumFlux	NA
Nes	09	baresoil	10	19.08.2021	Chantal.Hischier	Chantal.Hischier	NA	NA	NA	morning	01	QuantumFlux	NA
Nes	10	natuvege	01	19.08.2021	Chantal.Hischier	Chantal.Hischier	NA	NA	NA	morning	01	QuantumFlux	NA
Nes	10	natuvege	02	19.08.2021	Chantal.Hischier	Chantal.Hischier	NA	NA	NA	morning	01	QuantumFlux	NA
Nes	10	natuvege	03	19.08.2021	Chantal.Hischier	Chantal.Hischier	NA	NA	NA	morning	01	QuantumFlux	NA
Nes	10	natuvege	04	19.08.2021	Chantal.Hischier	Chantal.Hischier	NA	NA	NA	morning	01	QuantumFlux	NA
Nes	10	natuvege	05	19.08.2021	Chantal.Hischier	Chantal.Hischier	NA	NA	NA	morning	01	QuantumFlux	NA
Nes	10	natuvege	06	19.08.2021	Chantal.Hischier	Chantal.Hischier	NA	NA	NA	morning	01	QuantumFlux	NA
Nes	10	natuvege	07	19.08.2021	Chantal.Hischier	Chantal.Hischier	NA	NA	NA	morning	01	QuantumFlux	NA
Nes	10	natuvege	08	19.08.2021	Chantal.Hischier	Chantal.Hischier	NA	NA	NA	morning	01	QuantumFlux	NA
Nes	10	natuvege	09	19.08.2021	Chantal.Hischier	Chantal.Hischier	NA	NA	NA	morning	01	QuantumFlux	NA
Nes	10	natuvege	10	19.08.2021	Chantal.Hischier	Chantal.Hischier	NA	NA	NA	morning	01	QuantumFlux	NA
Nes	10	fakevege	01	19.08.2021	Chantal.Hischier	Chantal.Hischier	NA	NA	NA	morning	01	QuantumFlux	NA
Nes	10	fakevege	02	19.08.2021	Chantal.Hischier	Chantal.Hischier	NA	NA	NA	morning	01	QuantumFlux	NA
Nes	10	fakevege	03	19.08.2021	Chantal.Hischier	Chantal.Hischier	NA	NA	NA	morning	01	QuantumFlux	NA
Nes	10	fakevege	04	19.08.2021	Chantal.Hischier	Chantal.Hischier	NA	NA	NA	morning	01	QuantumFlux	NA
Nes	10	fakevege	05	19.08.2021	Chantal.Hischier	Chantal.Hischier	NA	NA	NA	morning	01	QuantumFlux	NA
Nes	10	fakevege	06	19.08.2021	Chantal.Hischier	Chantal.Hischier	NA	NA	NA	morning	01	QuantumFlux	NA
Nes	10	fakevege	07	19.08.2021	Chantal.Hischier	Chantal.Hischier	NA	NA	NA	morning	01	QuantumFlux	NA
Nes	10	fakevege	08	19.08.2021	Chantal.Hischier	Chantal.Hischier	NA	NA	NA	morning	01	QuantumFlux	NA
Nes	10	fakevege	09	19.08.2021	Chantal.Hischier	Chantal.Hischier	NA	NA	NA	morning	01	QuantumFlux	NA
Nes	10	fakevege	10	19.08.2021	Chantal.Hischier	Chantal.Hischier	NA	NA	NA	morning	01	QuantumFlux	NA
Nes	10	baresoil	01	19.08.2021	Chantal.Hischier	Chantal.Hischier	NA	NA	NA	morning	01	QuantumFlux	NA
Nes	10	baresoil	02	19.08.2021	Chantal.Hischier	Chantal.Hischier	NA	NA	NA	morning	01	QuantumFlux	NA
Nes	10	baresoil	03	19.08.2021	Chantal.Hischier	Chantal.Hischier	NA	NA	NA	morning	01	QuantumFlux	NA
Nes	10	baresoil	04	19.08.2021	Chantal.Hischier	Chantal.Hischier	NA	NA	NA	morning	01	QuantumFlux	NA
Nes	10	baresoil	05	19.08.2021	Chantal.Hischier	Chantal.Hischier	NA	NA	NA	morning	01	QuantumFlux	NA
Nes	10	baresoil	06	19.08.2021	Chantal.Hischier	Chantal.Hischier	NA	NA	NA	morning	01	QuantumFlux	NA
Nes	10	baresoil	07	19.08.2021	Chantal.Hischier	Chantal.Hischier	NA	NA	NA	morning	01	QuantumFlux	NA
Nes	10	baresoil	08	19.08.2021	Chantal.Hischier	Chantal.Hischier	NA	NA	NA	morning	01	QuantumFlux	NA
Nes	10	baresoil	09	19.08.2021	Chantal.Hischier	Chantal.Hischier	NA	NA	NA	morning	01	QuantumFlux	NA
Nes	10	baresoil	10	19.08.2021	Chantal.Hischier	Chantal.Hischier	NA	NA	NA	morning	01	QuantumFlux	NA
Nes	01	natuvege	01	19.08.2021	Chantal.Hischier	Chantal.Hischier	1736	27	1709	afternoon	01	QuantumFlux	sunny.conditions.on.the.Nesselboden.site.in.the.afternoon
Nes	01	natuvege	02	19.08.2021	Chantal.Hischier	Chantal.Hischier	1754	31	1723	afternoon	01	QuantumFlux	NA
Nes	01	natuvege	03	19.08.2021	Chantal.Hischier	Chantal.Hischier	1755	79	1676	afternoon	01	QuantumFlux	NA
Nes	01	natuvege	04	19.08.2021	Chantal.Hischier	Chantal.Hischier	1760	4	1756	afternoon	01	QuantumFlux	NA
Nes	01	natuvege	05	19.08.2021	Chantal.Hischier	Chantal.Hischier	1796	39	1757	afternoon	01	QuantumFlux	NA
Nes	01	natuvege	06	19.08.2021	Chantal.Hischier	Chantal.Hischier	1749	54	1695	afternoon	01	QuantumFlux	NA
Nes	01	natuvege	07	19.08.2021	Chantal.Hischier	Chantal.Hischier	1798	7	1791	afternoon	01	QuantumFlux	NA
Nes	01	natuvege	08	19.08.2021	Chantal.Hischier	Chantal.Hischier	1754	51	1703	afternoon	01	QuantumFlux	NA
Nes	01	natuvege	09	19.08.2021	Chantal.Hischier	Chantal.Hischier	1770	26	1744	afternoon	01	QuantumFlux	NA
Nes	01	natuvege	10	19.08.2021	Chantal.Hischier	Chantal.Hischier	1755	2	1753	afternoon	01	QuantumFlux	NA
Nes	01	fakevege	01	19.08.2021	Chantal.Hischier	Chantal.Hischier	1889	11	1878	afternoon	01	QuantumFlux	NA
Nes	01	fakevege	02	19.08.2021	Chantal.Hischier	Chantal.Hischier	1840	41	1799	afternoon	01	QuantumFlux	NA
Nes	01	fakevege	03	19.08.2021	Chantal.Hischier	Chantal.Hischier	1920	88	1832	afternoon	01	QuantumFlux	NA
Nes	01	fakevege	04	19.08.2021	Chantal.Hischier	Chantal.Hischier	1888	64	1824	afternoon	01	QuantumFlux	NA
Nes	01	fakevege	05	19.08.2021	Chantal.Hischier	Chantal.Hischier	1948	3	1945	afternoon	01	QuantumFlux	NA
Nes	01	fakevege	06	19.08.2021	Chantal.Hischier	Chantal.Hischier	1869	135	1734	afternoon	01	QuantumFlux	NA
Nes	01	fakevege	07	19.08.2021	Chantal.Hischier	Chantal.Hischier	1831	145	1686	afternoon	01	QuantumFlux	NA
Nes	01	fakevege	08	19.08.2021	Chantal.Hischier	Chantal.Hischier	1880	17	1863	afternoon	01	QuantumFlux	NA
Nes	01	fakevege	09	19.08.2021	Chantal.Hischier	Chantal.Hischier	1830	56	1774	afternoon	01	QuantumFlux	NA
Nes	01	fakevege	10	19.08.2021	Chantal.Hischier	Chantal.Hischier	1911	92	1819	afternoon	01	QuantumFlux	NA
Nes	01	baresoil	01	19.08.2021	Chantal.Hischier	Chantal.Hischier	1981	1978	3	afternoon	01	QuantumFlux	NA
Nes	01	baresoil	02	19.08.2021	Chantal.Hischier	Chantal.Hischier	1884	1862	22	afternoon	01	QuantumFlux	NA
Nes	01	baresoil	03	19.08.2021	Chantal.Hischier	Chantal.Hischier	1872	1865	7	afternoon	01	QuantumFlux	NA
Nes	01	baresoil	04	19.08.2021	Chantal.Hischier	Chantal.Hischier	1885	1884	1	afternoon	01	QuantumFlux	NA
Nes	01	baresoil	05	19.08.2021	Chantal.Hischier	Chantal.Hischier	1884	1882	2	afternoon	01	QuantumFlux	NA
Nes	01	baresoil	06	19.08.2021	Chantal.Hischier	Chantal.Hischier	1893	1891	2	afternoon	01	QuantumFlux	NA
Nes	01	baresoil	07	19.08.2021	Chantal.Hischier	Chantal.Hischier	1880	1878	2	afternoon	01	QuantumFlux	NA
Nes	01	baresoil	08	19.08.2021	Chantal.Hischier	Chantal.Hischier	1896	1887	9	afternoon	01	QuantumFlux	NA
Nes	01	baresoil	09	19.08.2021	Chantal.Hischier	Chantal.Hischier	1883	1880	3	afternoon	01	QuantumFlux	NA
Nes	01	baresoil	10	19.08.2021	Chantal.Hischier	Chantal.Hischier	1883	1875	8	afternoon	01	QuantumFlux	NA
Nes	02	natuvege	01	19.08.2021	Chantal.Hischier	Chantal.Hischier	1880	28	1852	afternoon	01	QuantumFlux	NA
Nes	02	natuvege	02	19.08.2021	Chantal.Hischier	Chantal.Hischier	1865	12	1853	afternoon	01	QuantumFlux	NA
Nes	02	natuvege	03	19.08.2021	Chantal.Hischier	Chantal.Hischier	1826	4	1822	afternoon	01	QuantumFlux	NA
Nes	02	natuvege	04	19.08.2021	Chantal.Hischier	Chantal.Hischier	1872	4	1868	afternoon	01	QuantumFlux	NA
Nes	02	natuvege	05	19.08.2021	Chantal.Hischier	Chantal.Hischier	1843	29	1814	afternoon	01	QuantumFlux	NA
Nes	02	natuvege	06	19.08.2021	Chantal.Hischier	Chantal.Hischier	1870	6	1864	afternoon	01	QuantumFlux	NA
Nes	02	natuvege	07	19.08.2021	Chantal.Hischier	Chantal.Hischier	1882	1	1881	afternoon	01	QuantumFlux	NA
Nes	02	natuvege	08	19.08.2021	Chantal.Hischier	Chantal.Hischier	1833	9	1824	afternoon	01	QuantumFlux	NA
Nes	02	natuvege	09	19.08.2021	Chantal.Hischier	Chantal.Hischier	1838	52	1786	afternoon	01	QuantumFlux	NA
Nes	02	natuvege	10	19.08.2021	Chantal.Hischier	Chantal.Hischier	1853	11	1842	afternoon	01	QuantumFlux	NA
Nes	02	fakevege	01	19.08.2021	Chantal.Hischier	Chantal.Hischier	1839	46	1793	afternoon	01	QuantumFlux	NA
Nes	02	fakevege	02	19.08.2021	Chantal.Hischier	Chantal.Hischier	1818	57	1761	afternoon	01	QuantumFlux	NA
Nes	02	fakevege	03	19.08.2021	Chantal.Hischier	Chantal.Hischier	1862	58	1804	afternoon	01	QuantumFlux	NA
Nes	02	fakevege	04	19.08.2021	Chantal.Hischier	Chantal.Hischier	1860	39	1821	afternoon	01	QuantumFlux	NA
Nes	02	fakevege	05	19.08.2021	Chantal.Hischier	Chantal.Hischier	1838	85	1753	afternoon	01	QuantumFlux	NA
Nes	02	fakevege	06	19.08.2021	Chantal.Hischier	Chantal.Hischier	1845	30	1815	afternoon	01	QuantumFlux	NA
Nes	02	fakevege	07	19.08.2021	Chantal.Hischier	Chantal.Hischier	1840	47	1793	afternoon	01	QuantumFlux	NA
Nes	02	fakevege	08	19.08.2021	Chantal.Hischier	Chantal.Hischier	1841	35	1806	afternoon	01	QuantumFlux	NA
Nes	02	fakevege	09	19.08.2021	Chantal.Hischier	Chantal.Hischier	1866	44	1822	afternoon	01	QuantumFlux	NA
Nes	02	fakevege	10	19.08.2021	Chantal.Hischier	Chantal.Hischier	1896	11	1885	afternoon	01	QuantumFlux	NA
Nes	02	baresoil	01	19.08.2021	Chantal.Hischier	Chantal.Hischier	1842	1832	10	afternoon	01	QuantumFlux	NA
Nes	02	baresoil	02	19.08.2021	Chantal.Hischier	Chantal.Hischier	1849	1841	8	afternoon	01	QuantumFlux	NA
Nes	02	baresoil	03	19.08.2021	Chantal.Hischier	Chantal.Hischier	1846	1835	11	afternoon	01	QuantumFlux	NA
Nes	02	baresoil	04	19.08.2021	Chantal.Hischier	Chantal.Hischier	1837	1832	5	afternoon	01	QuantumFlux	NA
Nes	02	baresoil	05	19.08.2021	Chantal.Hischier	Chantal.Hischier	1830	1816	14	afternoon	01	QuantumFlux	NA
Nes	02	baresoil	06	19.08.2021	Chantal.Hischier	Chantal.Hischier	1827	1819	8	afternoon	01	QuantumFlux	NA
Nes	02	baresoil	07	19.08.2021	Chantal.Hischier	Chantal.Hischier	1833	1816	17	afternoon	01	QuantumFlux	NA
Nes	02	baresoil	08	19.08.2021	Chantal.Hischier	Chantal.Hischier	1877	1846	31	afternoon	01	QuantumFlux	NA
Nes	02	baresoil	09	19.08.2021	Chantal.Hischier	Chantal.Hischier	1829	1817	12	afternoon	01	QuantumFlux	NA
Nes	02	baresoil	10	19.08.2021	Chantal.Hischier	Chantal.Hischier	1868	1829	39	afternoon	01	QuantumFlux	NA
Nes	03	natuvege	01	19.08.2021	Chantal.Hischier	Chantal.Hischier	1847	9	1838	afternoon	01	QuantumFlux	NA
Nes	03	natuvege	02	19.08.2021	Chantal.Hischier	Chantal.Hischier	1838	8	1830	afternoon	01	QuantumFlux	NA
Nes	03	natuvege	03	19.08.2021	Chantal.Hischier	Chantal.Hischier	1831	1	1830	afternoon	01	QuantumFlux	NA
Nes	03	natuvege	04	19.08.2021	Chantal.Hischier	Chantal.Hischier	1854	2	1852	afternoon	01	QuantumFlux	NA
Nes	03	natuvege	05	19.08.2021	Chantal.Hischier	Chantal.Hischier	1822	6	1816	afternoon	01	QuantumFlux	NA
Nes	03	natuvege	06	19.08.2021	Chantal.Hischier	Chantal.Hischier	1820	2	1818	afternoon	01	QuantumFlux	NA
Nes	03	natuvege	07	19.08.2021	Chantal.Hischier	Chantal.Hischier	1875	5	1870	afternoon	01	QuantumFlux	NA
Nes	03	natuvege	08	19.08.2021	Chantal.Hischier	Chantal.Hischier	1841	17	1824	afternoon	01	QuantumFlux	NA
Nes	03	natuvege	09	19.08.2021	Chantal.Hischier	Chantal.Hischier	1849	6	1843	afternoon	01	QuantumFlux	NA
Nes	03	natuvege	10	19.08.2021	Chantal.Hischier	Chantal.Hischier	1881	12	1869	afternoon	01	QuantumFlux	NA
Nes	03	fakevege	01	19.08.2021	Chantal.Hischier	Chantal.Hischier	1838	37	1801	afternoon	01	QuantumFlux	NA
Nes	03	fakevege	02	19.08.2021	Chantal.Hischier	Chantal.Hischier	1857	43	1814	afternoon	01	QuantumFlux	NA
Nes	03	fakevege	03	19.08.2021	Chantal.Hischier	Chantal.Hischier	1879	32	1847	afternoon	01	QuantumFlux	NA
Nes	03	fakevege	04	19.08.2021	Chantal.Hischier	Chantal.Hischier	1824	15	1809	afternoon	01	QuantumFlux	NA
Nes	03	fakevege	05	19.08.2021	Chantal.Hischier	Chantal.Hischier	1857	20	1837	afternoon	01	QuantumFlux	NA
Nes	03	fakevege	06	19.08.2021	Chantal.Hischier	Chantal.Hischier	1823	88	1735	afternoon	01	QuantumFlux	NA
Nes	03	fakevege	07	19.08.2021	Chantal.Hischier	Chantal.Hischier	1831	117	1714	afternoon	01	QuantumFlux	NA
Nes	03	fakevege	08	19.08.2021	Chantal.Hischier	Chantal.Hischier	1885	31	1854	afternoon	01	QuantumFlux	NA
Nes	03	fakevege	09	19.08.2021	Chantal.Hischier	Chantal.Hischier	1845	106	1739	afternoon	01	QuantumFlux	NA
Nes	03	fakevege	10	19.08.2021	Chantal.Hischier	Chantal.Hischier	1839	76	1763	afternoon	01	QuantumFlux	NA
Nes	03	baresoil	01	19.08.2021	Chantal.Hischier	Chantal.Hischier	1846	1844	2	afternoon	01	QuantumFlux	NA
Nes	03	baresoil	02	19.08.2021	Chantal.Hischier	Chantal.Hischier	1876	1868	8	afternoon	01	QuantumFlux	NA
Nes	03	baresoil	03	19.08.2021	Chantal.Hischier	Chantal.Hischier	1843	1835	8	afternoon	01	QuantumFlux	NA
Nes	03	baresoil	04	19.08.2021	Chantal.Hischier	Chantal.Hischier	1842	1831	11	afternoon	01	QuantumFlux	NA
Nes	03	baresoil	05	19.08.2021	Chantal.Hischier	Chantal.Hischier	1860	1846	14	afternoon	01	QuantumFlux	NA
Nes	03	baresoil	06	19.08.2021	Chantal.Hischier	Chantal.Hischier	1872	1856	28	afternoon	01	QuantumFlux	NA
Nes	03	baresoil	07	19.08.2021	Chantal.Hischier	Chantal.Hischier	1852	1844	31	afternoon	01	QuantumFlux	NA
Nes	03	baresoil	08	19.08.2021	Chantal.Hischier	Chantal.Hischier	1840	1821	19	afternoon	01	QuantumFlux	NA
Nes	03	baresoil	09	19.08.2021	Chantal.Hischier	Chantal.Hischier	1865	1851	8	afternoon	01	QuantumFlux	NA
Nes	03	baresoil	10	19.08.2021	Chantal.Hischier	Chantal.Hischier	1862	1857	#BEZUG!	afternoon	01	QuantumFlux	NA
Nes	04	natuvege	01	19.08.2021	Chantal.Hischier	Chantal.Hischier	1849	39	1810	afternoon	01	QuantumFlux	NA
Nes	04	natuvege	02	19.08.2021	Chantal.Hischier	Chantal.Hischier	1863	30	1833	afternoon	01	QuantumFlux	NA
Nes	04	natuvege	03	19.08.2021	Chantal.Hischier	Chantal.Hischier	1830	12	1818	afternoon	01	QuantumFlux	NA
Nes	04	natuvege	04	19.08.2021	Chantal.Hischier	Chantal.Hischier	1821	32	1789	afternoon	01	QuantumFlux	NA
Nes	04	natuvege	05	19.08.2021	Chantal.Hischier	Chantal.Hischier	1839	122	1717	afternoon	01	QuantumFlux	NA
Nes	04	natuvege	06	19.08.2021	Chantal.Hischier	Chantal.Hischier	1859	24	1835	afternoon	01	QuantumFlux	NA
Nes	04	natuvege	07	19.08.2021	Chantal.Hischier	Chantal.Hischier	1822	4	1818	afternoon	01	QuantumFlux	NA
Nes	04	natuvege	08	19.08.2021	Chantal.Hischier	Chantal.Hischier	1876	5	1871	afternoon	01	QuantumFlux	NA
Nes	04	natuvege	09	19.08.2021	Chantal.Hischier	Chantal.Hischier	1866	72	1794	afternoon	01	QuantumFlux	NA
Nes	04	natuvege	10	19.08.2021	Chantal.Hischier	Chantal.Hischier	1844	21	1823	afternoon	01	QuantumFlux	NA
Nes	04	fakevege	01	19.08.2021	Chantal.Hischier	Chantal.Hischier	1878	36	1842	afternoon	01	QuantumFlux	NA
Nes	04	fakevege	02	19.08.2021	Chantal.Hischier	Chantal.Hischier	1831	96	1735	afternoon	01	QuantumFlux	NA
Nes	04	fakevege	03	19.08.2021	Chantal.Hischier	Chantal.Hischier	1876	36	1840	afternoon	01	QuantumFlux	NA
Nes	04	fakevege	04	19.08.2021	Chantal.Hischier	Chantal.Hischier	1831	16	1815	afternoon	01	QuantumFlux	NA
Nes	04	fakevege	05	19.08.2021	Chantal.Hischier	Chantal.Hischier	1857	28	1829	afternoon	01	QuantumFlux	NA
Nes	04	fakevege	06	19.08.2021	Chantal.Hischier	Chantal.Hischier	1867	52	1815	afternoon	01	QuantumFlux	NA
Nes	04	fakevege	07	19.08.2021	Chantal.Hischier	Chantal.Hischier	1845	19	1826	afternoon	01	QuantumFlux	NA
Nes	04	fakevege	08	19.08.2021	Chantal.Hischier	Chantal.Hischier	1854	9	1845	afternoon	01	QuantumFlux	NA
Nes	04	fakevege	09	19.08.2021	Chantal.Hischier	Chantal.Hischier	1857	39	1818	afternoon	01	QuantumFlux	NA
Nes	04	fakevege	10	19.08.2021	Chantal.Hischier	Chantal.Hischier	1840	97	1743	afternoon	01	QuantumFlux	NA
Nes	04	baresoil	01	19.08.2021	Chantal.Hischier	Chantal.Hischier	1875	1875	0	afternoon	01	QuantumFlux	NA
Nes	04	baresoil	02	19.08.2021	Chantal.Hischier	Chantal.Hischier	1827	1825	2	afternoon	01	QuantumFlux	NA
Nes	04	baresoil	03	19.08.2021	Chantal.Hischier	Chantal.Hischier	1838	1830	8	afternoon	01	QuantumFlux	NA
Nes	04	baresoil	04	19.08.2021	Chantal.Hischier	Chantal.Hischier	1830	1817	13	afternoon	01	QuantumFlux	NA
Nes	04	baresoil	05	19.08.2021	Chantal.Hischier	Chantal.Hischier	1883	1870	13	afternoon	01	QuantumFlux	NA
Nes	04	baresoil	06	19.08.2021	Chantal.Hischier	Chantal.Hischier	1854	1829	25	afternoon	01	QuantumFlux	NA
Nes	04	baresoil	07	19.08.2021	Chantal.Hischier	Chantal.Hischier	1864	1850	14	afternoon	01	QuantumFlux	NA
Nes	04	baresoil	08	19.08.2021	Chantal.Hischier	Chantal.Hischier	1820	1816	4	afternoon	01	QuantumFlux	NA
Nes	04	baresoil	09	19.08.2021	Chantal.Hischier	Chantal.Hischier	1858	1850	8	afternoon	01	QuantumFlux	NA
Nes	04	baresoil	10	19.08.2021	Chantal.Hischier	Chantal.Hischier	1838	1820	18	afternoon	01	QuantumFlux	NA
Nes	05	natuvege	01	19.08.2021	Chantal.Hischier	Chantal.Hischier	1896	97	1799	afternoon	01	QuantumFlux	NA
Nes	05	natuvege	02	19.08.2021	Chantal.Hischier	Chantal.Hischier	1879	107	1772	afternoon	01	QuantumFlux	NA
Nes	05	natuvege	03	19.08.2021	Chantal.Hischier	Chantal.Hischier	1853	5	1848	afternoon	01	QuantumFlux	NA
Nes	05	natuvege	04	19.08.2021	Chantal.Hischier	Chantal.Hischier	1884	5	1879	afternoon	01	QuantumFlux	NA
Nes	05	natuvege	05	19.08.2021	Chantal.Hischier	Chantal.Hischier	1884	16	1868	afternoon	01	QuantumFlux	NA
Nes	05	natuvege	06	19.08.2021	Chantal.Hischier	Chantal.Hischier	1861	17	1844	afternoon	01	QuantumFlux	NA
Nes	05	natuvege	07	19.08.2021	Chantal.Hischier	Chantal.Hischier	1877	30	1847	afternoon	01	QuantumFlux	NA
Nes	05	natuvege	08	19.08.2021	Chantal.Hischier	Chantal.Hischier	1889	23	1866	afternoon	01	QuantumFlux	NA
Nes	05	natuvege	09	19.08.2021	Chantal.Hischier	Chantal.Hischier	1885	17	1868	afternoon	01	QuantumFlux	NA
Nes	05	natuvege	10	19.08.2021	Chantal.Hischier	Chantal.Hischier	1891	2	1889	afternoon	01	QuantumFlux	NA
Nes	05	fakevege	01	19.08.2021	Chantal.Hischier	Chantal.Hischier	1898	106	1792	afternoon	01	QuantumFlux	NA
Nes	05	fakevege	02	19.08.2021	Chantal.Hischier	Chantal.Hischier	1868	77	1791	afternoon	01	QuantumFlux	NA
Nes	05	fakevege	03	19.08.2021	Chantal.Hischier	Chantal.Hischier	1889	118	1771	afternoon	01	QuantumFlux	NA
Nes	05	fakevege	04	19.08.2021	Chantal.Hischier	Chantal.Hischier	1891	21	1870	afternoon	01	QuantumFlux	NA
Nes	05	fakevege	05	19.08.2021	Chantal.Hischier	Chantal.Hischier	1876	70	1806	afternoon	01	QuantumFlux	NA
Nes	05	fakevege	06	19.08.2021	Chantal.Hischier	Chantal.Hischier	1896	125	1771	afternoon	01	QuantumFlux	NA
Nes	05	fakevege	07	19.08.2021	Chantal.Hischier	Chantal.Hischier	1885	74	1811	afternoon	01	QuantumFlux	NA
Nes	05	fakevege	08	19.08.2021	Chantal.Hischier	Chantal.Hischier	1875	154	1721	afternoon	01	QuantumFlux	NA
Nes	05	fakevege	09	19.08.2021	Chantal.Hischier	Chantal.Hischier	1886	29	1857	afternoon	01	QuantumFlux	NA
Nes	05	fakevege	10	19.08.2021	Chantal.Hischier	Chantal.Hischier	1873	56	1817	afternoon	01	QuantumFlux	NA
Nes	05	baresoil	01	19.08.2021	Chantal.Hischier	Chantal.Hischier	1882	1873	9	afternoon	01	QuantumFlux	NA
Nes	05	baresoil	02	19.08.2021	Chantal.Hischier	Chantal.Hischier	1894	1880	14	afternoon	01	QuantumFlux	NA
Nes	05	baresoil	03	19.08.2021	Chantal.Hischier	Chantal.Hischier	1877	1877	0	afternoon	01	QuantumFlux	NA
Nes	05	baresoil	04	19.08.2021	Chantal.Hischier	Chantal.Hischier	1893	1884	9	afternoon	01	QuantumFlux	NA
Nes	05	baresoil	05	19.08.2021	Chantal.Hischier	Chantal.Hischier	1888	1872	16	afternoon	01	QuantumFlux	NA
Nes	05	baresoil	06	19.08.2021	Chantal.Hischier	Chantal.Hischier	1872	1868	4	afternoon	01	QuantumFlux	NA
Nes	05	baresoil	07	19.08.2021	Chantal.Hischier	Chantal.Hischier	1870	1870	0	afternoon	01	QuantumFlux	NA
Nes	05	baresoil	08	19.08.2021	Chantal.Hischier	Chantal.Hischier	1898	1890	8	afternoon	01	QuantumFlux	NA
Nes	05	baresoil	09	19.08.2021	Chantal.Hischier	Chantal.Hischier	1870	1864	6	afternoon	01	QuantumFlux	NA
Nes	05	baresoil	10	19.08.2021	Chantal.Hischier	Chantal.Hischier	1978	1877	101	afternoon	01	QuantumFlux	NA
Nes	06	natuvege	01	19.08.2021	Chantal.Hischier	Chantal.Hischier	1882	117	1765	afternoon	01	QuantumFlux	NA
Nes	06	natuvege	02	19.08.2021	Chantal.Hischier	Chantal.Hischier	1885	184	1701	afternoon	01	QuantumFlux	NA
Nes	06	natuvege	03	19.08.2021	Chantal.Hischier	Chantal.Hischier	1889	64	1825	afternoon	01	QuantumFlux	NA
Nes	06	natuvege	04	19.08.2021	Chantal.Hischier	Chantal.Hischier	1885	119	1766	afternoon	01	QuantumFlux	NA
Nes	06	natuvege	05	19.08.2021	Chantal.Hischier	Chantal.Hischier	1889	72	1817	afternoon	01	QuantumFlux	NA
Nes	06	natuvege	06	19.08.2021	Chantal.Hischier	Chantal.Hischier	1880	415	1465	afternoon	01	QuantumFlux	NA
Nes	06	natuvege	07	19.08.2021	Chantal.Hischier	Chantal.Hischier	1884	17	1867	afternoon	01	QuantumFlux	NA
Nes	06	natuvege	08	19.08.2021	Chantal.Hischier	Chantal.Hischier	1876	31	1845	afternoon	01	QuantumFlux	NA
Nes	06	natuvege	09	19.08.2021	Chantal.Hischier	Chantal.Hischier	1877	5	1872	afternoon	01	QuantumFlux	NA
Nes	06	natuvege	10	19.08.2021	Chantal.Hischier	Chantal.Hischier	1897	11	1886	afternoon	01	QuantumFlux	NA
Nes	06	fakevege	01	19.08.2021	Chantal.Hischier	Chantal.Hischier	1877	88	1789	afternoon	01	QuantumFlux	NA
Nes	06	fakevege	02	19.08.2021	Chantal.Hischier	Chantal.Hischier	1884	98	1786	afternoon	01	QuantumFlux	NA
Nes	06	fakevege	03	19.08.2021	Chantal.Hischier	Chantal.Hischier	1898	449	1449	afternoon	01	QuantumFlux	NA
Nes	06	fakevege	04	19.08.2021	Chantal.Hischier	Chantal.Hischier	1880	104	1776	afternoon	01	QuantumFlux	NA
Nes	06	fakevege	05	19.08.2021	Chantal.Hischier	Chantal.Hischier	1889	36	1853	afternoon	01	QuantumFlux	NA
Nes	06	fakevege	06	19.08.2021	Chantal.Hischier	Chantal.Hischier	1891	174	1717	afternoon	01	QuantumFlux	NA
Nes	06	fakevege	07	19.08.2021	Chantal.Hischier	Chantal.Hischier	1883	201	1682	afternoon	01	QuantumFlux	NA
Nes	06	fakevege	08	19.08.2021	Chantal.Hischier	Chantal.Hischier	1882	66	1816	afternoon	01	QuantumFlux	NA
Nes	06	fakevege	09	19.08.2021	Chantal.Hischier	Chantal.Hischier	1879	31	1848	afternoon	01	QuantumFlux	NA
Nes	06	fakevege	10	19.08.2021	Chantal.Hischier	Chantal.Hischier	1874	33	1841	afternoon	01	QuantumFlux	NA
Nes	06	baresoil	01	19.08.2021	Chantal.Hischier	Chantal.Hischier	1887	1884	3	afternoon	01	QuantumFlux	NA
Nes	06	baresoil	02	19.08.2021	Chantal.Hischier	Chantal.Hischier	1880	1878	2	afternoon	01	QuantumFlux	NA
Nes	06	baresoil	03	19.08.2021	Chantal.Hischier	Chantal.Hischier	1883	1877	6	afternoon	01	QuantumFlux	NA
Nes	06	baresoil	04	19.08.2021	Chantal.Hischier	Chantal.Hischier	1883	1875	8	afternoon	01	QuantumFlux	NA
Nes	06	baresoil	05	19.08.2021	Chantal.Hischier	Chantal.Hischier	1891	1878	13	afternoon	01	QuantumFlux	NA
Nes	06	baresoil	06	19.08.2021	Chantal.Hischier	Chantal.Hischier	1975	1872	103	afternoon	01	QuantumFlux	NA
Nes	06	baresoil	07	19.08.2021	Chantal.Hischier	Chantal.Hischier	1870	1869	1	afternoon	01	QuantumFlux	NA
Nes	06	baresoil	08	19.08.2021	Chantal.Hischier	Chantal.Hischier	1892	1892	0	afternoon	01	QuantumFlux	NA
Nes	06	baresoil	09	19.08.2021	Chantal.Hischier	Chantal.Hischier	1884	1883	1	afternoon	01	QuantumFlux	NA
Nes	06	baresoil	10	19.08.2021	Chantal.Hischier	Chantal.Hischier	1880	1880	0	afternoon	01	QuantumFlux	NA
Nes	07	natuvege	01	19.08.2021	Chantal.Hischier	Chantal.Hischier	1874	42	1832	afternoon	01	QuantumFlux	NA
Nes	07	natuvege	02	19.08.2021	Chantal.Hischier	Chantal.Hischier	1884	403	1481	afternoon	01	QuantumFlux	NA
Nes	07	natuvege	03	19.08.2021	Chantal.Hischier	Chantal.Hischier	1890	4	1886	afternoon	01	QuantumFlux	NA
Nes	07	natuvege	04	19.08.2021	Chantal.Hischier	Chantal.Hischier	1896	42	1854	afternoon	01	QuantumFlux	NA
Nes	07	natuvege	05	19.08.2021	Chantal.Hischier	Chantal.Hischier	1884	406	1478	afternoon	01	QuantumFlux	NA
Nes	07	natuvege	06	19.08.2021	Chantal.Hischier	Chantal.Hischier	1896	148	1748	afternoon	01	QuantumFlux	NA
Nes	07	natuvege	07	19.08.2021	Chantal.Hischier	Chantal.Hischier	1872	28	1844	afternoon	01	QuantumFlux	NA
Nes	07	natuvege	08	19.08.2021	Chantal.Hischier	Chantal.Hischier	1891	26	1865	afternoon	01	QuantumFlux	NA
Nes	07	natuvege	09	19.08.2021	Chantal.Hischier	Chantal.Hischier	1888	201	1687	afternoon	01	QuantumFlux	NA
Nes	07	natuvege	10	19.08.2021	Chantal.Hischier	Chantal.Hischier	1874	125	1749	afternoon	01	QuantumFlux	NA
Nes	07	fakevege	01	19.08.2021	Chantal.Hischier	Chantal.Hischier	1879	27	1852	afternoon	01	QuantumFlux	NA
Nes	07	fakevege	02	19.08.2021	Chantal.Hischier	Chantal.Hischier	1882	106	1776	afternoon	01	QuantumFlux	NA
Nes	07	fakevege	03	19.08.2021	Chantal.Hischier	Chantal.Hischier	1890	153	1737	afternoon	01	QuantumFlux	NA
Nes	07	fakevege	04	19.08.2021	Chantal.Hischier	Chantal.Hischier	1876	59	1817	afternoon	01	QuantumFlux	NA
Nes	07	fakevege	05	19.08.2021	Chantal.Hischier	Chantal.Hischier	1891	21	1870	afternoon	01	QuantumFlux	NA
Nes	07	fakevege	06	19.08.2021	Chantal.Hischier	Chantal.Hischier	1888	97	1791	afternoon	01	QuantumFlux	NA
Nes	07	fakevege	07	19.08.2021	Chantal.Hischier	Chantal.Hischier	1893	77	1816	afternoon	01	QuantumFlux	NA
Nes	07	fakevege	08	19.08.2021	Chantal.Hischier	Chantal.Hischier	1879	8	1871	afternoon	01	QuantumFlux	NA
Nes	07	fakevege	09	19.08.2021	Chantal.Hischier	Chantal.Hischier	1873	37	1836	afternoon	01	QuantumFlux	NA
Nes	07	fakevege	10	19.08.2021	Chantal.Hischier	Chantal.Hischier	1887	46	1841	afternoon	01	QuantumFlux	NA
Nes	07	baresoil	01	19.08.2021	Chantal.Hischier	Chantal.Hischier	1878	1869	9	afternoon	01	QuantumFlux	NA
Nes	07	baresoil	02	19.08.2021	Chantal.Hischier	Chantal.Hischier	1883	1873	10	afternoon	01	QuantumFlux	NA
Nes	07	baresoil	03	19.08.2021	Chantal.Hischier	Chantal.Hischier	1881	1875	6	afternoon	01	QuantumFlux	NA
Nes	07	baresoil	04	19.08.2021	Chantal.Hischier	Chantal.Hischier	1877	1875	2	afternoon	01	QuantumFlux	NA
Nes	07	baresoil	05	19.08.2021	Chantal.Hischier	Chantal.Hischier	1880	1879	1	afternoon	01	QuantumFlux	NA
Nes	07	baresoil	06	19.08.2021	Chantal.Hischier	Chantal.Hischier	1872	1863	9	afternoon	01	QuantumFlux	NA
Nes	07	baresoil	07	19.08.2021	Chantal.Hischier	Chantal.Hischier	1890	1882	8	afternoon	01	QuantumFlux	NA
Nes	07	baresoil	08	19.08.2021	Chantal.Hischier	Chantal.Hischier	1891	1889	2	afternoon	01	QuantumFlux	NA
Nes	07	baresoil	09	19.08.2021	Chantal.Hischier	Chantal.Hischier	1874	1874	0	afternoon	01	QuantumFlux	NA
Nes	07	baresoil	10	19.08.2021	Chantal.Hischier	Chantal.Hischier	1879	1879	0	afternoon	01	QuantumFlux	NA
Nes	08	natuvege	01	19.08.2021	Chantal.Hischier	Chantal.Hischier	1878	312	1566	afternoon	01	QuantumFlux	NA
Nes	08	natuvege	02	19.08.2021	Chantal.Hischier	Chantal.Hischier	1884	39	1845	afternoon	01	QuantumFlux	NA
Nes	08	natuvege	03	19.08.2021	Chantal.Hischier	Chantal.Hischier	1879	3	1876	afternoon	01	QuantumFlux	NA
Nes	08	natuvege	04	19.08.2021	Chantal.Hischier	Chantal.Hischier	1878	6	1872	afternoon	01	QuantumFlux	NA
Nes	08	natuvege	05	19.08.2021	Chantal.Hischier	Chantal.Hischier	1876	196	1680	afternoon	01	QuantumFlux	NA
Nes	08	natuvege	06	19.08.2021	Chantal.Hischier	Chantal.Hischier	1889	31	1858	afternoon	01	QuantumFlux	NA
Nes	08	natuvege	07	19.08.2021	Chantal.Hischier	Chantal.Hischier	1883	41	1842	afternoon	01	QuantumFlux	NA
Nes	08	natuvege	08	19.08.2021	Chantal.Hischier	Chantal.Hischier	1887	5	1882	afternoon	01	QuantumFlux	NA
Nes	08	natuvege	09	19.08.2021	Chantal.Hischier	Chantal.Hischier	1894	24	1870	afternoon	01	QuantumFlux	NA
Nes	08	natuvege	10	19.08.2021	Chantal.Hischier	Chantal.Hischier	1896	37	1859	afternoon	01	QuantumFlux	NA
Nes	08	fakevege	01	19.08.2021	Chantal.Hischier	Chantal.Hischier	1875	43	1832	afternoon	01	QuantumFlux	NA
Nes	08	fakevege	02	19.08.2021	Chantal.Hischier	Chantal.Hischier	1889	150	1739	afternoon	01	QuantumFlux	NA
Nes	08	fakevege	03	19.08.2021	Chantal.Hischier	Chantal.Hischier	1879	584	1295	afternoon	01	QuantumFlux	NA
Nes	08	fakevege	04	19.08.2021	Chantal.Hischier	Chantal.Hischier	1885	510	1375	afternoon	01	QuantumFlux	NA
Nes	08	fakevege	05	19.08.2021	Chantal.Hischier	Chantal.Hischier	1893	117	1776	afternoon	01	QuantumFlux	NA
Nes	08	fakevege	06	19.08.2021	Chantal.Hischier	Chantal.Hischier	1879	114	1765	afternoon	01	QuantumFlux	NA
Nes	08	fakevege	07	19.08.2021	Chantal.Hischier	Chantal.Hischier	1890	78	1812	afternoon	01	QuantumFlux	NA
Nes	08	fakevege	08	19.08.2021	Chantal.Hischier	Chantal.Hischier	1874	458	1416	afternoon	01	QuantumFlux	NA
Nes	08	fakevege	09	19.08.2021	Chantal.Hischier	Chantal.Hischier	1883	270	1613	afternoon	01	QuantumFlux	NA
Nes	08	fakevege	10	19.08.2021	Chantal.Hischier	Chantal.Hischier	1881	55	1826	afternoon	01	QuantumFlux	NA
Nes	08	baresoil	01	19.08.2021	Chantal.Hischier	Chantal.Hischier	1878	1876	2	afternoon	01	QuantumFlux	NA
Nes	08	baresoil	02	19.08.2021	Chantal.Hischier	Chantal.Hischier	1883	1881	2	afternoon	01	QuantumFlux	NA
Nes	08	baresoil	03	19.08.2021	Chantal.Hischier	Chantal.Hischier	1875	1884	-9	afternoon	01	QuantumFlux	NA
Nes	08	baresoil	04	19.08.2021	Chantal.Hischier	Chantal.Hischier	1892	1889	3	afternoon	01	QuantumFlux	NA
Nes	08	baresoil	05	19.08.2021	Chantal.Hischier	Chantal.Hischier	1887	1885	2	afternoon	01	QuantumFlux	NA
Nes	08	baresoil	06	19.08.2021	Chantal.Hischier	Chantal.Hischier	1875	1871	4	afternoon	01	QuantumFlux	NA
Nes	08	baresoil	07	19.08.2021	Chantal.Hischier	Chantal.Hischier	1886	1881	5	afternoon	01	QuantumFlux	NA
Nes	08	baresoil	08	19.08.2021	Chantal.Hischier	Chantal.Hischier	1875	1870	5	afternoon	01	QuantumFlux	NA
Nes	08	baresoil	09	19.08.2021	Chantal.Hischier	Chantal.Hischier	1898	1890	8	afternoon	01	QuantumFlux	NA
Nes	08	baresoil	10	19.08.2021	Chantal.Hischier	Chantal.Hischier	1879	1875	4	afternoon	01	QuantumFlux	NA
Nes	09	natuvege	01	19.08.2021	Chantal.Hischier	Chantal.Hischier	1885	23	1862	afternoon	01	QuantumFlux	NA
Nes	09	natuvege	02	19.08.2021	Chantal.Hischier	Chantal.Hischier	1882	19	1863	afternoon	01	QuantumFlux	NA
Nes	09	natuvege	03	19.08.2021	Chantal.Hischier	Chantal.Hischier	1890	48	1842	afternoon	01	QuantumFlux	NA
Nes	09	natuvege	04	19.08.2021	Chantal.Hischier	Chantal.Hischier	1886	45	1841	afternoon	01	QuantumFlux	NA
Nes	09	natuvege	05	19.08.2021	Chantal.Hischier	Chantal.Hischier	1891	311	1580	afternoon	01	QuantumFlux	NA
Nes	09	natuvege	06	19.08.2021	Chantal.Hischier	Chantal.Hischier	1887	235	1652	afternoon	01	QuantumFlux	NA
Nes	09	natuvege	07	19.08.2021	Chantal.Hischier	Chantal.Hischier	1898	147	1751	afternoon	01	QuantumFlux	NA
Nes	09	natuvege	08	19.08.2021	Chantal.Hischier	Chantal.Hischier	1885	158	1727	afternoon	01	QuantumFlux	NA
Nes	09	natuvege	09	19.08.2021	Chantal.Hischier	Chantal.Hischier	1879	26	1853	afternoon	01	QuantumFlux	NA
Nes	09	natuvege	10	19.08.2021	Chantal.Hischier	Chantal.Hischier	1876	55	1821	afternoon	01	QuantumFlux	NA
Nes	09	fakevege	01	19.08.2021	Chantal.Hischier	Chantal.Hischier	1895	57	1838	afternoon	01	QuantumFlux	NA
Nes	09	fakevege	02	19.08.2021	Chantal.Hischier	Chantal.Hischier	1879	35	1844	afternoon	01	QuantumFlux	NA
Nes	09	fakevege	03	19.08.2021	Chantal.Hischier	Chantal.Hischier	1893	63	1830	afternoon	01	QuantumFlux	NA
Nes	09	fakevege	04	19.08.2021	Chantal.Hischier	Chantal.Hischier	1898	60	1838	afternoon	01	QuantumFlux	NA
Nes	09	fakevege	05	19.08.2021	Chantal.Hischier	Chantal.Hischier	1887	77	1810	afternoon	01	QuantumFlux	NA
Nes	09	fakevege	06	19.08.2021	Chantal.Hischier	Chantal.Hischier	1877	17	1860	afternoon	01	QuantumFlux	NA
Nes	09	fakevege	07	19.08.2021	Chantal.Hischier	Chantal.Hischier	1872	27	1845	afternoon	01	QuantumFlux	NA
Nes	09	fakevege	08	19.08.2021	Chantal.Hischier	Chantal.Hischier	1895	72	1823	afternoon	01	QuantumFlux	NA
Nes	09	fakevege	09	19.08.2021	Chantal.Hischier	Chantal.Hischier	1892	10	1882	afternoon	01	QuantumFlux	NA
Nes	09	fakevege	10	19.08.2021	Chantal.Hischier	Chantal.Hischier	1892	62	1830	afternoon	01	QuantumFlux	NA
Nes	09	baresoil	01	19.08.2021	Chantal.Hischier	Chantal.Hischier	1887	1885	2	afternoon	01	QuantumFlux	NA
Nes	09	baresoil	02	19.08.2021	Chantal.Hischier	Chantal.Hischier	1872	1870	2	afternoon	01	QuantumFlux	NA
Nes	09	baresoil	03	19.08.2021	Chantal.Hischier	Chantal.Hischier	1885	1880	5	afternoon	01	QuantumFlux	NA
Nes	09	baresoil	04	19.08.2021	Chantal.Hischier	Chantal.Hischier	1898	1896	2	afternoon	01	QuantumFlux	NA
Nes	09	baresoil	05	19.08.2021	Chantal.Hischier	Chantal.Hischier	1886	1885	1	afternoon	01	QuantumFlux	NA
Nes	09	baresoil	06	19.08.2021	Chantal.Hischier	Chantal.Hischier	1886	1880	6	afternoon	01	QuantumFlux	NA
Nes	09	baresoil	07	19.08.2021	Chantal.Hischier	Chantal.Hischier	1886	1880	6	afternoon	01	QuantumFlux	NA
Nes	09	baresoil	08	19.08.2021	Chantal.Hischier	Chantal.Hischier	1875	1874	1	afternoon	01	QuantumFlux	NA
Nes	09	baresoil	09	19.08.2021	Chantal.Hischier	Chantal.Hischier	1889	1886	3	afternoon	01	QuantumFlux	NA
Nes	09	baresoil	10	19.08.2021	Chantal.Hischier	Chantal.Hischier	1897	1895	2	afternoon	01	QuantumFlux	NA
Nes	10	natuvege	01	19.08.2021	Chantal.Hischier	Chantal.Hischier	1884	4	1880	afternoon	01	QuantumFlux	NA
Nes	10	natuvege	02	19.08.2021	Chantal.Hischier	Chantal.Hischier	1878	52	1826	afternoon	01	QuantumFlux	NA
Nes	10	natuvege	03	19.08.2021	Chantal.Hischier	Chantal.Hischier	1876	134	1742	afternoon	01	QuantumFlux	NA
Nes	10	natuvege	04	19.08.2021	Chantal.Hischier	Chantal.Hischier	1879	136	1743	afternoon	01	QuantumFlux	NA
Nes	10	natuvege	05	19.08.2021	Chantal.Hischier	Chantal.Hischier	1892	49	1843	afternoon	01	QuantumFlux	NA
Nes	10	natuvege	06	19.08.2021	Chantal.Hischier	Chantal.Hischier	1890	114	1776	afternoon	01	QuantumFlux	NA
Nes	10	natuvege	07	19.08.2021	Chantal.Hischier	Chantal.Hischier	1872	6	1866	afternoon	01	QuantumFlux	NA
Nes	10	natuvege	08	19.08.2021	Chantal.Hischier	Chantal.Hischier	1881	50	1831	afternoon	01	QuantumFlux	NA
Nes	10	natuvege	09	19.08.2021	Chantal.Hischier	Chantal.Hischier	1892	9	1883	afternoon	01	QuantumFlux	NA
Nes	10	natuvege	10	19.08.2021	Chantal.Hischier	Chantal.Hischier	1880	38	1842	afternoon	01	QuantumFlux	NA
Nes	10	fakevege	01	19.08.2021	Chantal.Hischier	Chantal.Hischier	1883	69	1814	afternoon	01	QuantumFlux	NA
Nes	10	fakevege	02	19.08.2021	Chantal.Hischier	Chantal.Hischier	1891	26	1865	afternoon	01	QuantumFlux	NA
Nes	10	fakevege	03	19.08.2021	Chantal.Hischier	Chantal.Hischier	1975	71	1904	afternoon	01	QuantumFlux	NA
Nes	10	fakevege	04	19.08.2021	Chantal.Hischier	Chantal.Hischier	1871	14	1857	afternoon	01	QuantumFlux	NA
Nes	10	fakevege	05	19.08.2021	Chantal.Hischier	Chantal.Hischier	1869	187	1682	afternoon	01	QuantumFlux	NA
Nes	10	fakevege	06	19.08.2021	Chantal.Hischier	Chantal.Hischier	1885	52	1833	afternoon	01	QuantumFlux	NA
Nes	10	fakevege	07	19.08.2021	Chantal.Hischier	Chantal.Hischier	1882	25	1857	afternoon	01	QuantumFlux	NA
Nes	10	fakevege	08	19.08.2021	Chantal.Hischier	Chantal.Hischier	1895	24	1871	afternoon	01	QuantumFlux	NA
Nes	10	fakevege	09	19.08.2021	Chantal.Hischier	Chantal.Hischier	1890	83	1807	afternoon	01	QuantumFlux	NA
Nes	10	fakevege	10	19.08.2021	Chantal.Hischier	Chantal.Hischier	1888	31	1857	afternoon	01	QuantumFlux	NA
Nes	10	baresoil	01	19.08.2021	Chantal.Hischier	Chantal.Hischier	1876	1875	1	afternoon	01	QuantumFlux	NA
Nes	10	baresoil	02	19.08.2021	Chantal.Hischier	Chantal.Hischier	1886	1885	1	afternoon	01	QuantumFlux	NA
Nes	10	baresoil	03	19.08.2021	Chantal.Hischier	Chantal.Hischier	1884	1873	11	afternoon	01	QuantumFlux	NA
Nes	10	baresoil	04	19.08.2021	Chantal.Hischier	Chantal.Hischier	1878	1871	7	afternoon	01	QuantumFlux	NA
Nes	10	baresoil	05	19.08.2021	Chantal.Hischier	Chantal.Hischier	1876	1868	8	afternoon	01	QuantumFlux	NA
Nes	10	baresoil	06	19.08.2021	Chantal.Hischier	Chantal.Hischier	1897	1880	17	afternoon	01	QuantumFlux	NA
Nes	10	baresoil	07	19.08.2021	Chantal.Hischier	Chantal.Hischier	1882	1882	0	afternoon	01	QuantumFlux	NA
Nes	10	baresoil	08	19.08.2021	Chantal.Hischier	Chantal.Hischier	1899	1891	8	afternoon	01	QuantumFlux	NA
Nes	10	baresoil	09	19.08.2021	Chantal.Hischier	Chantal.Hischier	1895	1889	6	afternoon	01	QuantumFlux	NA
Nes	10	baresoil	10	19.08.2021	Chantal.Hischier	Chantal.Hischier	1891	1886	5	afternoon	01	QuantumFlux	NA
Cal	01	natuvege	01	18.08.2021	Chantal.Hischier	Chantal.Hischier	474	122	352	NA	01	QuantumFlux	cloudy.and.foggy.conditions.during.the.whole.day.on.the.Calanda.site
Cal	01	natuvege	02	18.08.2021	Chantal.Hischier	Chantal.Hischier	488	137	351	NA	01	QuantumFlux	NA
Cal	01	natuvege	03	18.08.2021	Chantal.Hischier	Chantal.Hischier	510	184	326	NA	01	QuantumFlux	NA
Cal	01	natuvege	04	18.08.2021	Chantal.Hischier	Chantal.Hischier	535	104	431	NA	01	QuantumFlux	NA
Cal	01	natuvege	05	18.08.2021	Chantal.Hischier	Chantal.Hischier	533	50	483	NA	01	QuantumFlux	NA
Cal	01	natuvege	06	18.08.2021	Chantal.Hischier	Chantal.Hischier	541	45	496	NA	01	QuantumFlux	NA
Cal	01	natuvege	07	18.08.2021	Chantal.Hischier	Chantal.Hischier	527	37	490	NA	01	QuantumFlux	NA
Cal	01	natuvege	08	18.08.2021	Chantal.Hischier	Chantal.Hischier	551	21	530	NA	01	QuantumFlux	NA
Cal	01	natuvege	09	18.08.2021	Chantal.Hischier	Chantal.Hischier	505	42	463	NA	01	QuantumFlux	NA
Cal	01	natuvege	10	18.08.2021	Chantal.Hischier	Chantal.Hischier	546	101	445	NA	01	QuantumFlux	NA
Cal	01	fakevege	01	18.08.2021	Chantal.Hischier	Chantal.Hischier	524	121	403	NA	01	QuantumFlux	NA
Cal	01	fakevege	02	18.08.2021	Chantal.Hischier	Chantal.Hischier	542	30	512	NA	01	QuantumFlux	NA
Cal	01	fakevege	03	18.08.2021	Chantal.Hischier	Chantal.Hischier	545	140	405	NA	01	QuantumFlux	NA
Cal	01	fakevege	04	18.08.2021	Chantal.Hischier	Chantal.Hischier	560	191	369	NA	01	QuantumFlux	NA
Cal	01	fakevege	05	18.08.2021	Chantal.Hischier	Chantal.Hischier	647	242	405	NA	01	QuantumFlux	NA
Cal	01	fakevege	06	18.08.2021	Chantal.Hischier	Chantal.Hischier	581	65	516	NA	01	QuantumFlux	NA
Cal	01	fakevege	07	18.08.2021	Chantal.Hischier	Chantal.Hischier	604	58	546	NA	01	QuantumFlux	NA
Cal	01	fakevege	08	18.08.2021	Chantal.Hischier	Chantal.Hischier	600	92	508	NA	01	QuantumFlux	NA
Cal	01	fakevege	09	18.08.2021	Chantal.Hischier	Chantal.Hischier	632	59	573	NA	01	QuantumFlux	NA
Cal	01	fakevege	10	18.08.2021	Chantal.Hischier	Chantal.Hischier	631	181	450	NA	01	QuantumFlux	NA
Cal	01	baresoil	01	18.08.2021	Chantal.Hischier	Chantal.Hischier	706	680	26	NA	01	QuantumFlux	NA
Cal	01	baresoil	02	18.08.2021	Chantal.Hischier	Chantal.Hischier	747	681	66	NA	01	QuantumFlux	NA
Cal	01	baresoil	03	18.08.2021	Chantal.Hischier	Chantal.Hischier	737	674	63	NA	01	QuantumFlux	NA
Cal	01	baresoil	04	18.08.2021	Chantal.Hischier	Chantal.Hischier	811	770	41	NA	01	QuantumFlux	NA
Cal	01	baresoil	05	18.08.2021	Chantal.Hischier	Chantal.Hischier	781	652	129	NA	01	QuantumFlux	NA
Cal	01	baresoil	06	18.08.2021	Chantal.Hischier	Chantal.Hischier	995	872	123	NA	01	QuantumFlux	NA
Cal	01	baresoil	07	18.08.2021	Chantal.Hischier	Chantal.Hischier	921	878	43	NA	01	QuantumFlux	NA
Cal	01	baresoil	08	18.08.2021	Chantal.Hischier	Chantal.Hischier	605	582	23	NA	01	QuantumFlux	NA
Cal	01	baresoil	09	18.08.2021	Chantal.Hischier	Chantal.Hischier	761	681	80	NA	01	QuantumFlux	NA
Cal	01	baresoil	10	18.08.2021	Chantal.Hischier	Chantal.Hischier	602	582	20	NA	01	QuantumFlux	NA
Cal	02	natuvege	01	18.08.2021	Chantal.Hischier	Chantal.Hischier	633	55	578	NA	01	QuantumFlux	NA
Cal	02	natuvege	02	18.08.2021	Chantal.Hischier	Chantal.Hischier	641	59	582	NA	01	QuantumFlux	NA
Cal	02	natuvege	03	18.08.2021	Chantal.Hischier	Chantal.Hischier	557	105	452	NA	01	QuantumFlux	NA
Cal	02	natuvege	04	18.08.2021	Chantal.Hischier	Chantal.Hischier	614	80	534	NA	01	QuantumFlux	NA
Cal	02	natuvege	05	18.08.2021	Chantal.Hischier	Chantal.Hischier	583	47	536	NA	01	QuantumFlux	NA
Cal	02	natuvege	06	18.08.2021	Chantal.Hischier	Chantal.Hischier	611	19	592	NA	01	QuantumFlux	NA
Cal	02	natuvege	07	18.08.2021	Chantal.Hischier	Chantal.Hischier	565	125	440	NA	01	QuantumFlux	NA
Cal	02	natuvege	08	18.08.2021	Chantal.Hischier	Chantal.Hischier	612	42	570	NA	01	QuantumFlux	NA
Cal	02	natuvege	09	18.08.2021	Chantal.Hischier	Chantal.Hischier	594	41	553	NA	01	QuantumFlux	NA
Cal	02	natuvege	10	18.08.2021	Chantal.Hischier	Chantal.Hischier	644	59	585	NA	01	QuantumFlux	NA
Cal	02	fakevege	01	18.08.2021	Chantal.Hischier	Chantal.Hischier	682	72	610	NA	01	QuantumFlux	NA
Cal	02	fakevege	02	18.08.2021	Chantal.Hischier	Chantal.Hischier	741	180	561	NA	01	QuantumFlux	NA
Cal	02	fakevege	03	18.08.2021	Chantal.Hischier	Chantal.Hischier	803	86	717	NA	01	QuantumFlux	NA
Cal	02	fakevege	04	18.08.2021	Chantal.Hischier	Chantal.Hischier	906	86	820	NA	01	QuantumFlux	NA
Cal	02	fakevege	05	18.08.2021	Chantal.Hischier	Chantal.Hischier	730	54	676	NA	01	QuantumFlux	NA
Cal	02	fakevege	06	18.08.2021	Chantal.Hischier	Chantal.Hischier	789	136	653	NA	01	QuantumFlux	NA
Cal	02	fakevege	07	18.08.2021	Chantal.Hischier	Chantal.Hischier	633	121	512	NA	01	QuantumFlux	NA
Cal	02	fakevege	08	18.08.2021	Chantal.Hischier	Chantal.Hischier	526	61	465	NA	01	QuantumFlux	NA
Cal	02	fakevege	09	18.08.2021	Chantal.Hischier	Chantal.Hischier	478	119	359	NA	01	QuantumFlux	NA
Cal	02	fakevege	10	18.08.2021	Chantal.Hischier	Chantal.Hischier	483	68	415	NA	01	QuantumFlux	NA
Cal	02	baresoil	01	18.08.2021	Chantal.Hischier	Chantal.Hischier	469	412	57	NA	01	QuantumFlux	NA
Cal	02	baresoil	02	18.08.2021	Chantal.Hischier	Chantal.Hischier	474	463	11	NA	01	QuantumFlux	NA
Cal	02	baresoil	03	18.08.2021	Chantal.Hischier	Chantal.Hischier	463	426	37	NA	01	QuantumFlux	NA
Cal	02	baresoil	04	18.08.2021	Chantal.Hischier	Chantal.Hischier	498	485	13	NA	01	QuantumFlux	NA
Cal	02	baresoil	05	18.08.2021	Chantal.Hischier	Chantal.Hischier	485	433	52	NA	01	QuantumFlux	NA
Cal	02	baresoil	06	18.08.2021	Chantal.Hischier	Chantal.Hischier	492	436	56	NA	01	QuantumFlux	NA
Cal	02	baresoil	07	18.08.2021	Chantal.Hischier	Chantal.Hischier	461	459	2	NA	01	QuantumFlux	NA
Cal	02	baresoil	08	18.08.2021	Chantal.Hischier	Chantal.Hischier	500	487	13	NA	01	QuantumFlux	NA
Cal	02	baresoil	09	18.08.2021	Chantal.Hischier	Chantal.Hischier	550	526	24	NA	01	QuantumFlux	NA
Cal	02	baresoil	10	18.08.2021	Chantal.Hischier	Chantal.Hischier	596	567	29	NA	01	QuantumFlux	NA
Cal	03	natuvege	01	18.08.2021	Chantal.Hischier	Chantal.Hischier	535	86	449	NA	01	QuantumFlux	NA
Cal	03	natuvege	02	18.08.2021	Chantal.Hischier	Chantal.Hischier	543	27	516	NA	01	QuantumFlux	NA
Cal	03	natuvege	03	18.08.2021	Chantal.Hischier	Chantal.Hischier	584	15	569	NA	01	QuantumFlux	NA
Cal	03	natuvege	04	18.08.2021	Chantal.Hischier	Chantal.Hischier	487	8	479	NA	01	QuantumFlux	NA
Cal	03	natuvege	05	18.08.2021	Chantal.Hischier	Chantal.Hischier	469	118	351	NA	01	QuantumFlux	NA
Cal	03	natuvege	06	18.08.2021	Chantal.Hischier	Chantal.Hischier	483	37	446	NA	01	QuantumFlux	NA
Cal	03	natuvege	07	18.08.2021	Chantal.Hischier	Chantal.Hischier	413	32	381	NA	01	QuantumFlux	NA
Cal	03	natuvege	08	18.08.2021	Chantal.Hischier	Chantal.Hischier	472	34	438	NA	01	QuantumFlux	NA
Cal	03	natuvege	09	18.08.2021	Chantal.Hischier	Chantal.Hischier	482	27	455	NA	01	QuantumFlux	NA
Cal	03	natuvege	10	18.08.2021	Chantal.Hischier	Chantal.Hischier	562	69	493	NA	01	QuantumFlux	NA
Cal	03	fakevege	01	18.08.2021	Chantal.Hischier	Chantal.Hischier	508	10	498	NA	01	QuantumFlux	NA
Cal	03	fakevege	02	18.08.2021	Chantal.Hischier	Chantal.Hischier	476	80	396	NA	01	QuantumFlux	NA
Cal	03	fakevege	03	18.08.2021	Chantal.Hischier	Chantal.Hischier	472	14	458	NA	01	QuantumFlux	NA
Cal	03	fakevege	04	18.08.2021	Chantal.Hischier	Chantal.Hischier	477	97	380	NA	01	QuantumFlux	NA
Cal	03	fakevege	05	18.08.2021	Chantal.Hischier	Chantal.Hischier	436	24	412	NA	01	QuantumFlux	NA
Cal	03	fakevege	06	18.08.2021	Chantal.Hischier	Chantal.Hischier	515	93	422	NA	01	QuantumFlux	NA
Cal	03	fakevege	07	18.08.2021	Chantal.Hischier	Chantal.Hischier	490	34	456	NA	01	QuantumFlux	NA
Cal	03	fakevege	08	18.08.2021	Chantal.Hischier	Chantal.Hischier	536	98	438	NA	01	QuantumFlux	NA
Cal	03	fakevege	09	18.08.2021	Chantal.Hischier	Chantal.Hischier	552	72	480	NA	01	QuantumFlux	NA
Cal	03	fakevege	10	18.08.2021	Chantal.Hischier	Chantal.Hischier	515	14	501	NA	01	QuantumFlux	NA
Cal	03	baresoil	01	18.08.2021	Chantal.Hischier	Chantal.Hischier	506	317	189	NA	01	QuantumFlux	NA
Cal	03	baresoil	02	18.08.2021	Chantal.Hischier	Chantal.Hischier	500	362	138	NA	01	QuantumFlux	NA
Cal	03	baresoil	03	18.08.2021	Chantal.Hischier	Chantal.Hischier	486	432	54	NA	01	QuantumFlux	NA
Cal	03	baresoil	04	18.08.2021	Chantal.Hischier	Chantal.Hischier	476	431	45	NA	01	QuantumFlux	NA
Cal	03	baresoil	05	18.08.2021	Chantal.Hischier	Chantal.Hischier	477	468	9	NA	01	QuantumFlux	NA
Cal	03	baresoil	06	18.08.2021	Chantal.Hischier	Chantal.Hischier	468	457	11	NA	01	QuantumFlux	NA
Cal	03	baresoil	07	18.08.2021	Chantal.Hischier	Chantal.Hischier	470	446	24	NA	01	QuantumFlux	NA
Cal	03	baresoil	08	18.08.2021	Chantal.Hischier	Chantal.Hischier	471	436	35	NA	01	QuantumFlux	NA
Cal	03	baresoil	09	18.08.2021	Chantal.Hischier	Chantal.Hischier	468	437	31	NA	01	QuantumFlux	NA
Cal	03	baresoil	10	18.08.2021	Chantal.Hischier	Chantal.Hischier	475	464	11	NA	01	QuantumFlux	NA
Cal	04	natuvege	01	18.08.2021	Chantal.Hischier	Chantal.Hischier	365	51	314	NA	01	QuantumFlux	NA
Cal	04	natuvege	02	18.08.2021	Chantal.Hischier	Chantal.Hischier	366	82	284	NA	01	QuantumFlux	NA
Cal	04	natuvege	03	18.08.2021	Chantal.Hischier	Chantal.Hischier	373	1	372	NA	01	QuantumFlux	NA
Cal	04	natuvege	04	18.08.2021	Chantal.Hischier	Chantal.Hischier	361	3	358	NA	01	QuantumFlux	NA
Cal	04	natuvege	05	18.08.2021	Chantal.Hischier	Chantal.Hischier	342	52	290	NA	01	QuantumFlux	NA
Cal	04	natuvege	06	18.08.2021	Chantal.Hischier	Chantal.Hischier	352	56	296	NA	01	QuantumFlux	NA
Cal	04	natuvege	07	18.08.2021	Chantal.Hischier	Chantal.Hischier	341	36	305	NA	01	QuantumFlux	NA
Cal	04	natuvege	08	18.08.2021	Chantal.Hischier	Chantal.Hischier	328	27	301	NA	01	QuantumFlux	NA
Cal	04	natuvege	09	18.08.2021	Chantal.Hischier	Chantal.Hischier	319	73	246	NA	01	QuantumFlux	NA
Cal	04	natuvege	10	18.08.2021	Chantal.Hischier	Chantal.Hischier	321	9	312	NA	01	QuantumFlux	NA
Cal	04	fakevege	01	18.08.2021	Chantal.Hischier	Chantal.Hischier	329	82	247	NA	01	QuantumFlux	NA
Cal	04	fakevege	02	18.08.2021	Chantal.Hischier	Chantal.Hischier	362	50	247	NA	01	QuantumFlux	NA
Cal	04	fakevege	03	18.08.2021	Chantal.Hischier	Chantal.Hischier	375	34	312	NA	01	QuantumFlux	NA
Cal	04	fakevege	04	18.08.2021	Chantal.Hischier	Chantal.Hischier	366	11	341	NA	01	QuantumFlux	NA
Cal	04	fakevege	05	18.08.2021	Chantal.Hischier	Chantal.Hischier	382	75	355	NA	01	QuantumFlux	NA
Cal	04	fakevege	06	18.08.2021	Chantal.Hischier	Chantal.Hischier	426	12	307	NA	01	QuantumFlux	NA
Cal	04	fakevege	07	18.08.2021	Chantal.Hischier	Chantal.Hischier	416	72	414	NA	01	QuantumFlux	NA
Cal	04	fakevege	08	18.08.2021	Chantal.Hischier	Chantal.Hischier	437	35	344	NA	01	QuantumFlux	NA
Cal	04	fakevege	09	18.08.2021	Chantal.Hischier	Chantal.Hischier	682	11	402	NA	01	QuantumFlux	NA
Cal	04	fakevege	10	18.08.2021	Chantal.Hischier	Chantal.Hischier	318	16	671	NA	01	QuantumFlux	NA
Cal	04	baresoil	01	18.08.2021	Chantal.Hischier	Chantal.Hischier	333	320	302	NA	01	QuantumFlux	NA
Cal	04	baresoil	02	18.08.2021	Chantal.Hischier	Chantal.Hischier	349	319	14	NA	01	QuantumFlux	NA
Cal	04	baresoil	03	18.08.2021	Chantal.Hischier	Chantal.Hischier	412	383	29	NA	01	QuantumFlux	NA
Cal	04	baresoil	04	18.08.2021	Chantal.Hischier	Chantal.Hischier	375	361	14	NA	01	QuantumFlux	NA
Cal	04	baresoil	05	18.08.2021	Chantal.Hischier	Chantal.Hischier	440	336	104	NA	01	QuantumFlux	NA
Cal	04	baresoil	06	18.08.2021	Chantal.Hischier	Chantal.Hischier	433	329	104	NA	01	QuantumFlux	NA
Cal	04	baresoil	07	18.08.2021	Chantal.Hischier	Chantal.Hischier	423	370	53	NA	01	QuantumFlux	NA
Cal	04	baresoil	08	18.08.2021	Chantal.Hischier	Chantal.Hischier	411	330	81	NA	01	QuantumFlux	NA
Cal	04	baresoil	09	18.08.2021	Chantal.Hischier	Chantal.Hischier	433	351	82	NA	01	QuantumFlux	NA
Cal	04	baresoil	10	18.08.2021	Chantal.Hischier	Chantal.Hischier	487	355	132	NA	01	QuantumFlux	NA
Cal	05	natuvege	01	18.08.2021	Chantal.Hischier	Chantal.Hischier	577	92	485	NA	01	QuantumFlux	NA
Cal	05	natuvege	02	18.08.2021	Chantal.Hischier	Chantal.Hischier	510	39	471	NA	01	QuantumFlux	NA
Cal	05	natuvege	03	18.08.2021	Chantal.Hischier	Chantal.Hischier	528	28	500	NA	01	QuantumFlux	NA
Cal	05	natuvege	04	18.08.2021	Chantal.Hischier	Chantal.Hischier	618	177	441	NA	01	QuantumFlux	NA
Cal	05	natuvege	05	18.08.2021	Chantal.Hischier	Chantal.Hischier	364	133	231	NA	01	QuantumFlux	NA
Cal	05	natuvege	06	18.08.2021	Chantal.Hischier	Chantal.Hischier	420	71	349	NA	01	QuantumFlux	NA
Cal	05	natuvege	07	18.08.2021	Chantal.Hischier	Chantal.Hischier	434	61	373	NA	01	QuantumFlux	NA
Cal	05	natuvege	08	18.08.2021	Chantal.Hischier	Chantal.Hischier	424	21	403	NA	01	QuantumFlux	NA
Cal	05	natuvege	09	18.08.2021	Chantal.Hischier	Chantal.Hischier	410	4	406	NA	01	QuantumFlux	NA
Cal	05	natuvege	10	18.08.2021	Chantal.Hischier	Chantal.Hischier	381	10	371	NA	01	QuantumFlux	NA
Cal	05	fakevege	01	18.08.2021	Chantal.Hischier	Chantal.Hischier	404	27	377	NA	01	QuantumFlux	NA
Cal	05	fakevege	02	18.08.2021	Chantal.Hischier	Chantal.Hischier	380	96	284	NA	01	QuantumFlux	NA
Cal	05	fakevege	03	18.08.2021	Chantal.Hischier	Chantal.Hischier	354	61	293	NA	01	QuantumFlux	NA
Cal	05	fakevege	04	18.08.2021	Chantal.Hischier	Chantal.Hischier	351	63	288	NA	01	QuantumFlux	NA
Cal	05	fakevege	05	18.08.2021	Chantal.Hischier	Chantal.Hischier	327	88	239	NA	01	QuantumFlux	NA
Cal	05	fakevege	06	18.08.2021	Chantal.Hischier	Chantal.Hischier	372	72	300	NA	01	QuantumFlux	NA
Cal	05	fakevege	07	18.08.2021	Chantal.Hischier	Chantal.Hischier	322	62	260	NA	01	QuantumFlux	NA
Cal	05	fakevege	08	18.08.2021	Chantal.Hischier	Chantal.Hischier	334	63	271	NA	01	QuantumFlux	NA
Cal	05	fakevege	09	18.08.2021	Chantal.Hischier	Chantal.Hischier	324	72	252	NA	01	QuantumFlux	NA
Cal	05	fakevege	10	18.08.2021	Chantal.Hischier	Chantal.Hischier	351	103	248	NA	01	QuantumFlux	NA
Cal	05	baresoil	01	18.08.2021	Chantal.Hischier	Chantal.Hischier	341	324	17	NA	01	QuantumFlux	NA
Cal	05	baresoil	02	18.08.2021	Chantal.Hischier	Chantal.Hischier	362	310	52	NA	01	QuantumFlux	NA
Cal	05	baresoil	03	18.08.2021	Chantal.Hischier	Chantal.Hischier	366	320	46	NA	01	QuantumFlux	NA
Cal	05	baresoil	04	18.08.2021	Chantal.Hischier	Chantal.Hischier	358	351	7	NA	01	QuantumFlux	NA
Cal	05	baresoil	05	18.08.2021	Chantal.Hischier	Chantal.Hischier	380	359	21	NA	01	QuantumFlux	NA
Cal	05	baresoil	06	18.08.2021	Chantal.Hischier	Chantal.Hischier	346	341	5	NA	01	QuantumFlux	NA
Cal	05	baresoil	07	18.08.2021	Chantal.Hischier	Chantal.Hischier	347	345	2	NA	01	QuantumFlux	NA
Cal	05	baresoil	08	18.08.2021	Chantal.Hischier	Chantal.Hischier	337	310	27	NA	01	QuantumFlux	NA
Cal	05	baresoil	09	18.08.2021	Chantal.Hischier	Chantal.Hischier	303	288	15	NA	01	QuantumFlux	NA
Cal	05	baresoil	10	18.08.2021	Chantal.Hischier	Chantal.Hischier	307	296	11	NA	01	QuantumFlux	NA
Cal	06	natuvege	01	18.08.2021	Chantal.Hischier	Chantal.Hischier	423	41	382	NA	01	QuantumFlux	NA
Cal	06	natuvege	02	18.08.2021	Chantal.Hischier	Chantal.Hischier	493	2	491	NA	01	QuantumFlux	NA
Cal	06	natuvege	03	18.08.2021	Chantal.Hischier	Chantal.Hischier	931	12	919	NA	01	QuantumFlux	NA
Cal	06	natuvege	04	18.08.2021	Chantal.Hischier	Chantal.Hischier	837	17	820	NA	01	QuantumFlux	NA
Cal	06	natuvege	05	18.08.2021	Chantal.Hischier	Chantal.Hischier	928	51	877	NA	01	QuantumFlux	NA
Cal	06	natuvege	06	18.08.2021	Chantal.Hischier	Chantal.Hischier	953	4	949	NA	01	QuantumFlux	NA
Cal	06	natuvege	07	18.08.2021	Chantal.Hischier	Chantal.Hischier	358	3	355	NA	01	QuantumFlux	NA
Cal	06	natuvege	08	18.08.2021	Chantal.Hischier	Chantal.Hischier	266	21	245	NA	01	QuantumFlux	NA
Cal	06	natuvege	09	18.08.2021	Chantal.Hischier	Chantal.Hischier	297	24	273	NA	01	QuantumFlux	NA
Cal	06	natuvege	10	18.08.2021	Chantal.Hischier	Chantal.Hischier	406	5	401	NA	01	QuantumFlux	NA
Cal	06	fakevege	01	18.08.2021	Chantal.Hischier	Chantal.Hischier	313	74	239	NA	01	QuantumFlux	NA
Cal	06	fakevege	02	18.08.2021	Chantal.Hischier	Chantal.Hischier	353	17	336	NA	01	QuantumFlux	NA
Cal	06	fakevege	03	18.08.2021	Chantal.Hischier	Chantal.Hischier	338	29	309	NA	01	QuantumFlux	NA
Cal	06	fakevege	04	18.08.2021	Chantal.Hischier	Chantal.Hischier	410	7	403	NA	01	QuantumFlux	NA
Cal	06	fakevege	05	18.08.2021	Chantal.Hischier	Chantal.Hischier	364	65	299	NA	01	QuantumFlux	NA
Cal	06	fakevege	06	18.08.2021	Chantal.Hischier	Chantal.Hischier	381	4	377	NA	01	QuantumFlux	NA
Cal	06	fakevege	07	18.08.2021	Chantal.Hischier	Chantal.Hischier	384	13	371	NA	01	QuantumFlux	NA
Cal	06	fakevege	08	18.08.2021	Chantal.Hischier	Chantal.Hischier	398	30	368	NA	01	QuantumFlux	NA
Cal	06	fakevege	09	18.08.2021	Chantal.Hischier	Chantal.Hischier	413	23	390	NA	01	QuantumFlux	NA
Cal	06	fakevege	10	18.08.2021	Chantal.Hischier	Chantal.Hischier	408	11	397	NA	01	QuantumFlux	NA
Cal	06	baresoil	01	18.08.2021	Chantal.Hischier	Chantal.Hischier	445	432	13	NA	01	QuantumFlux	NA
Cal	06	baresoil	02	18.08.2021	Chantal.Hischier	Chantal.Hischier	461	408	53	NA	01	QuantumFlux	NA
Cal	06	baresoil	03	18.08.2021	Chantal.Hischier	Chantal.Hischier	563	542	21	NA	01	QuantumFlux	NA
Cal	06	baresoil	04	18.08.2021	Chantal.Hischier	Chantal.Hischier	345	313	32	NA	01	QuantumFlux	NA
Cal	06	baresoil	05	18.08.2021	Chantal.Hischier	Chantal.Hischier	305	300	5	NA	01	QuantumFlux	NA
Cal	06	baresoil	06	18.08.2021	Chantal.Hischier	Chantal.Hischier	313	293	20	NA	01	QuantumFlux	NA
Cal	06	baresoil	07	18.08.2021	Chantal.Hischier	Chantal.Hischier	370	360	10	NA	01	QuantumFlux	NA
Cal	06	baresoil	08	18.08.2021	Chantal.Hischier	Chantal.Hischier	326	316	10	NA	01	QuantumFlux	NA
Cal	06	baresoil	09	18.08.2021	Chantal.Hischier	Chantal.Hischier	350	310	40	NA	01	QuantumFlux	NA
Cal	06	baresoil	10	18.08.2021	Chantal.Hischier	Chantal.Hischier	288	256	32	NA	01	QuantumFlux	NA
Cal	07	natuvege	01	18.08.2021	Chantal.Hischier	Chantal.Hischier	427	44	383	NA	01	QuantumFlux	NA
Cal	07	natuvege	02	18.08.2021	Chantal.Hischier	Chantal.Hischier	383	39	344	NA	01	QuantumFlux	NA
Cal	07	natuvege	03	18.08.2021	Chantal.Hischier	Chantal.Hischier	415	15	400	NA	01	QuantumFlux	NA
Cal	07	natuvege	04	18.08.2021	Chantal.Hischier	Chantal.Hischier	417	27	390	NA	01	QuantumFlux	NA
Cal	07	natuvege	05	18.08.2021	Chantal.Hischier	Chantal.Hischier	405	25	380	NA	01	QuantumFlux	NA
Cal	07	natuvege	06	18.08.2021	Chantal.Hischier	Chantal.Hischier	408	15	393	NA	01	QuantumFlux	NA
Cal	07	natuvege	07	18.08.2021	Chantal.Hischier	Chantal.Hischier	406	3	403	NA	01	QuantumFlux	NA
Cal	07	natuvege	08	18.08.2021	Chantal.Hischier	Chantal.Hischier	395	1	394	NA	01	QuantumFlux	NA
Cal	07	natuvege	09	18.08.2021	Chantal.Hischier	Chantal.Hischier	352	32	320	NA	01	QuantumFlux	NA
Cal	07	natuvege	10	18.08.2021	Chantal.Hischier	Chantal.Hischier	340	29	311	NA	01	QuantumFlux	NA
Cal	07	fakevege	01	18.08.2021	Chantal.Hischier	Chantal.Hischier	338	105	233	NA	01	QuantumFlux	NA
Cal	07	fakevege	02	18.08.2021	Chantal.Hischier	Chantal.Hischier	385	22	233	NA	01	QuantumFlux	NA
Cal	07	fakevege	03	18.08.2021	Chantal.Hischier	Chantal.Hischier	389	84	363	NA	01	QuantumFlux	NA
Cal	07	fakevege	04	18.08.2021	Chantal.Hischier	Chantal.Hischier	375	94	305	NA	01	QuantumFlux	NA
Cal	07	fakevege	05	18.08.2021	Chantal.Hischier	Chantal.Hischier	325	33	281	NA	01	QuantumFlux	NA
Cal	07	fakevege	06	18.08.2021	Chantal.Hischier	Chantal.Hischier	372	24	292	NA	01	QuantumFlux	NA
Cal	07	fakevege	07	18.08.2021	Chantal.Hischier	Chantal.Hischier	352	55	348	NA	01	QuantumFlux	NA
Cal	07	fakevege	08	18.08.2021	Chantal.Hischier	Chantal.Hischier	365	12	297	NA	01	QuantumFlux	NA
Cal	07	fakevege	09	18.08.2021	Chantal.Hischier	Chantal.Hischier	324	9	353	NA	01	QuantumFlux	NA
Cal	07	fakevege	10	18.08.2021	Chantal.Hischier	Chantal.Hischier	330	96	315	NA	01	QuantumFlux	NA
Cal	07	baresoil	01	18.08.2021	Chantal.Hischier	Chantal.Hischier	344	302	234	NA	01	QuantumFlux	NA
Cal	07	baresoil	02	18.08.2021	Chantal.Hischier	Chantal.Hischier	375	350	25	NA	01	QuantumFlux	NA
Cal	07	baresoil	03	18.08.2021	Chantal.Hischier	Chantal.Hischier	354	312	42	NA	01	QuantumFlux	NA
Cal	07	baresoil	04	18.08.2021	Chantal.Hischier	Chantal.Hischier	355	346	9	NA	01	QuantumFlux	NA
Cal	07	baresoil	05	18.08.2021	Chantal.Hischier	Chantal.Hischier	356	334	22	NA	01	QuantumFlux	NA
Cal	07	baresoil	06	18.08.2021	Chantal.Hischier	Chantal.Hischier	337	316	21	NA	01	QuantumFlux	NA
Cal	07	baresoil	07	18.08.2021	Chantal.Hischier	Chantal.Hischier	346	335	11	NA	01	QuantumFlux	NA
Cal	07	baresoil	08	18.08.2021	Chantal.Hischier	Chantal.Hischier	377	373	4	NA	01	QuantumFlux	NA
Cal	07	baresoil	09	18.08.2021	Chantal.Hischier	Chantal.Hischier	349	332	17	NA	01	QuantumFlux	NA
Cal	07	baresoil	10	18.08.2021	Chantal.Hischier	Chantal.Hischier	347	335	12	NA	01	QuantumFlux	NA
Cal	08	natuvege	01	18.08.2021	Chantal.Hischier	Chantal.Hischier	406	6	400	NA	01	QuantumFlux	NA
Cal	08	natuvege	02	18.08.2021	Chantal.Hischier	Chantal.Hischier	350	21	329	NA	01	QuantumFlux	NA
Cal	08	natuvege	03	18.08.2021	Chantal.Hischier	Chantal.Hischier	374	27	347	NA	01	QuantumFlux	NA
Cal	08	natuvege	04	18.08.2021	Chantal.Hischier	Chantal.Hischier	344	1	343	NA	01	QuantumFlux	NA
Cal	08	natuvege	05	18.08.2021	Chantal.Hischier	Chantal.Hischier	308	6	302	NA	01	QuantumFlux	NA
Cal	08	natuvege	06	18.08.2021	Chantal.Hischier	Chantal.Hischier	358	1	357	NA	01	QuantumFlux	NA
Cal	08	natuvege	07	18.08.2021	Chantal.Hischier	Chantal.Hischier	333	7	326	NA	01	QuantumFlux	NA
Cal	08	natuvege	08	18.08.2021	Chantal.Hischier	Chantal.Hischier	298	31	267	NA	01	QuantumFlux	NA
Cal	08	natuvege	09	18.08.2021	Chantal.Hischier	Chantal.Hischier	316	6	310	NA	01	QuantumFlux	NA
Cal	08	natuvege	10	18.08.2021	Chantal.Hischier	Chantal.Hischier	390	1	389	NA	01	QuantumFlux	NA
Cal	08	fakevege	01	18.08.2021	Chantal.Hischier	Chantal.Hischier	337	39	298	NA	01	QuantumFlux	NA
Cal	08	fakevege	02	18.08.2021	Chantal.Hischier	Chantal.Hischier	324	19	305	NA	01	QuantumFlux	NA
Cal	08	fakevege	03	18.08.2021	Chantal.Hischier	Chantal.Hischier	328	53	275	NA	01	QuantumFlux	NA
Cal	08	fakevege	04	18.08.2021	Chantal.Hischier	Chantal.Hischier	349	39	310	NA	01	QuantumFlux	NA
Cal	08	fakevege	05	18.08.2021	Chantal.Hischier	Chantal.Hischier	353	43	310	NA	01	QuantumFlux	NA
Cal	08	fakevege	06	18.08.2021	Chantal.Hischier	Chantal.Hischier	342	61	281	NA	01	QuantumFlux	NA
Cal	08	fakevege	07	18.08.2021	Chantal.Hischier	Chantal.Hischier	313	23	290	NA	01	QuantumFlux	NA
Cal	08	fakevege	08	18.08.2021	Chantal.Hischier	Chantal.Hischier	348	16	332	NA	01	QuantumFlux	NA
Cal	08	fakevege	09	18.08.2021	Chantal.Hischier	Chantal.Hischier	317	6	311	NA	01	QuantumFlux	NA
Cal	08	fakevege	10	18.08.2021	Chantal.Hischier	Chantal.Hischier	441	25	416	NA	01	QuantumFlux	NA
Cal	08	baresoil	01	18.08.2021	Chantal.Hischier	Chantal.Hischier	354	351	3	NA	01	QuantumFlux	NA
Cal	08	baresoil	02	18.08.2021	Chantal.Hischier	Chantal.Hischier	378	332	46	NA	01	QuantumFlux	NA
Cal	08	baresoil	03	18.08.2021	Chantal.Hischier	Chantal.Hischier	388	378	10	NA	01	QuantumFlux	NA
Cal	08	baresoil	04	18.08.2021	Chantal.Hischier	Chantal.Hischier	375	367	8	NA	01	QuantumFlux	NA
Cal	08	baresoil	05	18.08.2021	Chantal.Hischier	Chantal.Hischier	345	331	14	NA	01	QuantumFlux	NA
Cal	08	baresoil	06	18.08.2021	Chantal.Hischier	Chantal.Hischier	372	336	36	NA	01	QuantumFlux	NA
Cal	08	baresoil	07	18.08.2021	Chantal.Hischier	Chantal.Hischier	399	357	42	NA	01	QuantumFlux	NA
Cal	08	baresoil	08	18.08.2021	Chantal.Hischier	Chantal.Hischier	384	362	22	NA	01	QuantumFlux	NA
Cal	08	baresoil	09	18.08.2021	Chantal.Hischier	Chantal.Hischier	377	351	26	NA	01	QuantumFlux	NA
Cal	08	baresoil	10	18.08.2021	Chantal.Hischier	Chantal.Hischier	428	387	41	NA	01	QuantumFlux	NA
Cal	09	natuvege	01	18.08.2021	Chantal.Hischier	Chantal.Hischier	327	8	319	NA	01	QuantumFlux	NA
Cal	09	natuvege	02	18.08.2021	Chantal.Hischier	Chantal.Hischier	354	4	350	NA	01	QuantumFlux	NA
Cal	09	natuvege	03	18.08.2021	Chantal.Hischier	Chantal.Hischier	372	17	355	NA	01	QuantumFlux	NA
Cal	09	natuvege	04	18.08.2021	Chantal.Hischier	Chantal.Hischier	233	57	176	NA	01	QuantumFlux	NA
Cal	09	natuvege	05	18.08.2021	Chantal.Hischier	Chantal.Hischier	423	43	380	NA	01	QuantumFlux	NA
Cal	09	natuvege	06	18.08.2021	Chantal.Hischier	Chantal.Hischier	284	10	274	NA	01	QuantumFlux	NA
Cal	09	natuvege	07	18.08.2021	Chantal.Hischier	Chantal.Hischier	428	14	414	NA	01	QuantumFlux	NA
Cal	09	natuvege	08	18.08.2021	Chantal.Hischier	Chantal.Hischier	459	2	457	NA	01	QuantumFlux	NA
Cal	09	natuvege	09	18.08.2021	Chantal.Hischier	Chantal.Hischier	346	2	344	NA	01	QuantumFlux	NA
Cal	09	natuvege	10	18.08.2021	Chantal.Hischier	Chantal.Hischier	411	23	388	NA	01	QuantumFlux	NA
Cal	09	fakevege	01	18.08.2021	Chantal.Hischier	Chantal.Hischier	407	39	368	NA	01	QuantumFlux	NA
Cal	09	fakevege	02	18.08.2021	Chantal.Hischier	Chantal.Hischier	399	29	370	NA	01	QuantumFlux	NA
Cal	09	fakevege	03	18.08.2021	Chantal.Hischier	Chantal.Hischier	344	38	306	NA	01	QuantumFlux	NA
Cal	09	fakevege	04	18.08.2021	Chantal.Hischier	Chantal.Hischier	467	35	432	NA	01	QuantumFlux	NA
Cal	09	fakevege	05	18.08.2021	Chantal.Hischier	Chantal.Hischier	351	16	335	NA	01	QuantumFlux	NA
Cal	09	fakevege	06	18.08.2021	Chantal.Hischier	Chantal.Hischier	471	21	450	NA	01	QuantumFlux	NA
Cal	09	fakevege	07	18.08.2021	Chantal.Hischier	Chantal.Hischier	413	42	371	NA	01	QuantumFlux	NA
Cal	09	fakevege	08	18.08.2021	Chantal.Hischier	Chantal.Hischier	485	14	471	NA	01	QuantumFlux	NA
Cal	09	fakevege	09	18.08.2021	Chantal.Hischier	Chantal.Hischier	356	18	338	NA	01	QuantumFlux	NA
Cal	09	fakevege	10	18.08.2021	Chantal.Hischier	Chantal.Hischier	475	21	454	NA	01	QuantumFlux	NA
Cal	09	baresoil	01	18.08.2021	Chantal.Hischier	Chantal.Hischier	444	432	12	NA	01	QuantumFlux	NA
Cal	09	baresoil	02	18.08.2021	Chantal.Hischier	Chantal.Hischier	337	310	27	NA	01	QuantumFlux	NA
Cal	09	baresoil	03	18.08.2021	Chantal.Hischier	Chantal.Hischier	334	331	3	NA	01	QuantumFlux	NA
Cal	09	baresoil	04	18.08.2021	Chantal.Hischier	Chantal.Hischier	442	435	7	NA	01	QuantumFlux	NA
Cal	09	baresoil	05	18.08.2021	Chantal.Hischier	Chantal.Hischier	439	421	18	NA	01	QuantumFlux	NA
Cal	09	baresoil	06	18.08.2021	Chantal.Hischier	Chantal.Hischier	552	514	38	NA	01	QuantumFlux	NA
Cal	09	baresoil	07	18.08.2021	Chantal.Hischier	Chantal.Hischier	533	514	19	NA	01	QuantumFlux	NA
Cal	09	baresoil	08	18.08.2021	Chantal.Hischier	Chantal.Hischier	362	351	11	NA	01	QuantumFlux	NA
Cal	09	baresoil	09	18.08.2021	Chantal.Hischier	Chantal.Hischier	402	393	9	NA	01	QuantumFlux	NA
Cal	09	baresoil	10	18.08.2021	Chantal.Hischier	Chantal.Hischier	482	363	119	NA	01	QuantumFlux	NA
Cal	10	natuvege	01	18.08.2021	Chantal.Hischier	Chantal.Hischier	301	13	288	NA	01	QuantumFlux	NA
Cal	10	natuvege	02	18.08.2021	Chantal.Hischier	Chantal.Hischier	387	15	372	NA	01	QuantumFlux	NA
Cal	10	natuvege	03	18.08.2021	Chantal.Hischier	Chantal.Hischier	394	20	374	NA	01	QuantumFlux	NA
Cal	10	natuvege	04	18.08.2021	Chantal.Hischier	Chantal.Hischier	420	50	370	NA	01	QuantumFlux	NA
Cal	10	natuvege	05	18.08.2021	Chantal.Hischier	Chantal.Hischier	403	17	386	NA	01	QuantumFlux	NA
Cal	10	natuvege	06	18.08.2021	Chantal.Hischier	Chantal.Hischier	354	16	338	NA	01	QuantumFlux	NA
Cal	10	natuvege	07	18.08.2021	Chantal.Hischier	Chantal.Hischier	410	6	404	NA	01	QuantumFlux	NA
Cal	10	natuvege	08	18.08.2021	Chantal.Hischier	Chantal.Hischier	411	8	403	NA	01	QuantumFlux	NA
Cal	10	natuvege	09	18.08.2021	Chantal.Hischier	Chantal.Hischier	335	6	329	NA	01	QuantumFlux	NA
Cal	10	natuvege	10	18.08.2021	Chantal.Hischier	Chantal.Hischier	561	5	556	NA	01	QuantumFlux	NA
Cal	10	fakevege	01	18.08.2021	Chantal.Hischier	Chantal.Hischier	548	23	525	NA	01	QuantumFlux	NA
Cal	10	fakevege	02	18.08.2021	Chantal.Hischier	Chantal.Hischier	524	20	504	NA	01	QuantumFlux	NA
Cal	10	fakevege	03	18.08.2021	Chantal.Hischier	Chantal.Hischier	509	2	507	NA	01	QuantumFlux	NA
Cal	10	fakevege	04	18.08.2021	Chantal.Hischier	Chantal.Hischier	563	13	550	NA	01	QuantumFlux	NA
Cal	10	fakevege	05	18.08.2021	Chantal.Hischier	Chantal.Hischier	444	23	421	NA	01	QuantumFlux	NA
Cal	10	fakevege	06	18.08.2021	Chantal.Hischier	Chantal.Hischier	441	11	430	NA	01	QuantumFlux	NA
Cal	10	fakevege	07	18.08.2021	Chantal.Hischier	Chantal.Hischier	438	3	435	NA	01	QuantumFlux	NA
Cal	10	fakevege	08	18.08.2021	Chantal.Hischier	Chantal.Hischier	494	27	467	NA	01	QuantumFlux	NA
Cal	10	fakevege	09	18.08.2021	Chantal.Hischier	Chantal.Hischier	472	3	469	NA	01	QuantumFlux	NA
Cal	10	fakevege	10	18.08.2021	Chantal.Hischier	Chantal.Hischier	487	20	467	NA	01	QuantumFlux	NA
Cal	10	baresoil	01	18.08.2021	Chantal.Hischier	Chantal.Hischier	469	466	3	NA	01	QuantumFlux	NA
Cal	10	baresoil	02	18.08.2021	Chantal.Hischier	Chantal.Hischier	378	340	38	NA	01	QuantumFlux	NA
Cal	10	baresoil	03	18.08.2021	Chantal.Hischier	Chantal.Hischier	414	401	13	NA	01	QuantumFlux	NA
Cal	10	baresoil	04	18.08.2021	Chantal.Hischier	Chantal.Hischier	332	314	18	NA	01	QuantumFlux	NA
Cal	10	baresoil	05	18.08.2021	Chantal.Hischier	Chantal.Hischier	316	312	4	NA	01	QuantumFlux	NA
Cal	10	baresoil	06	18.08.2021	Chantal.Hischier	Chantal.Hischier	353	320	33	NA	01	QuantumFlux	NA
Cal	10	baresoil	07	18.08.2021	Chantal.Hischier	Chantal.Hischier	248	230	18	NA	01	QuantumFlux	NA
Cal	10	baresoil	08	18.08.2021	Chantal.Hischier	Chantal.Hischier	298	281	17	NA	01	QuantumFlux	NA
Cal	10	baresoil	09	18.08.2021	Chantal.Hischier	Chantal.Hischier	350	347	3	NA	01	QuantumFlux	NA
Cal	10	baresoil	10	18.08.2021	Chantal.Hischier	Chantal.Hischier	337	315	22	NA	01	QuantumFlux	NA
Nes	01	natuvege	01	01.09.2021	Chantal.Hischier	Chantal.Hischier	1239	16	1223	10.00	02	QuantumFlux	Nes01.natuvege.has.a.dense.vegetation.with.some.high.grasses.but otherwise.quite.small.plants.(e.g.Alchemilla.conjuncta)
Nes	01	natuvege	02	01.09.2021	Chantal.Hischier	Chantal.Hischier	1235	15	1220	NA	02	QuantumFlux	Nes01.natuvege.has.a.dense.vegetation.with.some.high.grasses.but otherwise.quite.small.plants.(e.g.Alchemilla.conjuncta)
Nes	01	natuvege	03	01.09.2021	Chantal.Hischier	Chantal.Hischier	1237	43	1194	NA	02	QuantumFlux	Nes01.natuvege.has.a.dense.vegetation.with.some.high.grasses.but otherwise.quite.small.plants.(e.g.Alchemilla.conjuncta)
Nes	01	natuvege	04	01.09.2021	Chantal.Hischier	Chantal.Hischier	1238	7	1231	NA	02	QuantumFlux	Nes01.natuvege.has.a.dense.vegetation.with.some.high.grasses.but otherwise.quite.small.plants.(e.g.Alchemilla.conjuncta)
Nes	01	natuvege	05	01.09.2021	Chantal.Hischier	Chantal.Hischier	1220	65	1155	NA	02	QuantumFlux	Nes01.natuvege.has.a.dense.vegetation.with.some.high.grasses.but otherwise.quite.small.plants.(e.g.Alchemilla.conjuncta)
Nes	01	natuvege	06	01.09.2021	Chantal.Hischier	Chantal.Hischier	1255	33	1222	NA	02	QuantumFlux	Nes01.natuvege.has.a.dense.vegetation.with.some.high.grasses.but otherwise.quite.small.plants.(e.g.Alchemilla.conjuncta)
Nes	01	natuvege	07	01.09.2021	Chantal.Hischier	Chantal.Hischier	1251	10	1241	NA	02	QuantumFlux	Nes01.natuvege.has.a.dense.vegetation.with.some.high.grasses.but otherwise.quite.small.plants.(e.g.Alchemilla.conjuncta)
Nes	01	natuvege	08	01.09.2021	Chantal.Hischier	Chantal.Hischier	1247	16	1231	NA	02	QuantumFlux	Nes01.natuvege.has.a.dense.vegetation.with.some.high.grasses.but otherwise.quite.small.plants.(e.g.Alchemilla.conjuncta)
Nes	01	natuvege	09	01.09.2021	Chantal.Hischier	Chantal.Hischier	1227	14	1213	NA	02	QuantumFlux	Nes01.natuvege.has.a.dense.vegetation.with.some.high.grasses.but otherwise.quite.small.plants.(e.g.Alchemilla.conjuncta)
Nes	01	natuvege	10	01.09.2021	Chantal.Hischier	Chantal.Hischier	1235	9	1226	NA	02	QuantumFlux	Nes01.natuvege.has.a.dense.vegetation.with.some.high.grasses.but otherwise.quite.small.plants.(e.g.Alchemilla.conjuncta)
Nes	01	fakevege	01	01.09.2021	Chantal.Hischier	Chantal.Hischier	1246	55	1191	NA	02	QuantumFlux	NA
Nes	01	fakevege	02	01.09.2021	Chantal.Hischier	Chantal.Hischier	1267	22	1245	NA	02	QuantumFlux	NA
Nes	01	fakevege	03	01.09.2021	Chantal.Hischier	Chantal.Hischier	1263	108	1155	NA	02	QuantumFlux	NA
Nes	01	fakevege	04	01.09.2021	Chantal.Hischier	Chantal.Hischier	1241	69	1172	NA	02	QuantumFlux	NA
Nes	01	fakevege	05	01.09.2021	Chantal.Hischier	Chantal.Hischier	1261	61	1200	NA	02	QuantumFlux	NA
Nes	01	fakevege	06	01.09.2021	Chantal.Hischier	Chantal.Hischier	1236	52	1184	NA	02	QuantumFlux	NA
Nes	01	fakevege	07	01.09.2021	Chantal.Hischier	Chantal.Hischier	1268	36	1232	NA	02	QuantumFlux	NA
Nes	01	fakevege	08	01.09.2021	Chantal.Hischier	Chantal.Hischier	1241	26	1215	NA	02	QuantumFlux	NA
Nes	01	fakevege	09	01.09.2021	Chantal.Hischier	Chantal.Hischier	1244	65	1179	NA	02	QuantumFlux	NA
Nes	01	fakevege	10	01.09.2021	Chantal.Hischier	Chantal.Hischier	1239	119	1120	NA	02	QuantumFlux	NA
Nes	01	baresoil	01	01.09.2021	Chantal.Hischier	Chantal.Hischier	1259	1243	16	NA	02	QuantumFlux	NA
Nes	01	baresoil	02	01.09.2021	Chantal.Hischier	Chantal.Hischier	1250	1248	2	NA	02	QuantumFlux	NA
Nes	01	baresoil	03	01.09.2021	Chantal.Hischier	Chantal.Hischier	1238	1236	2	NA	02	QuantumFlux	NA
Nes	01	baresoil	04	01.09.2021	Chantal.Hischier	Chantal.Hischier	1262	1258	4	NA	02	QuantumFlux	NA
Nes	01	baresoil	05	01.09.2021	Chantal.Hischier	Chantal.Hischier	1242	1239	3	NA	02	QuantumFlux	NA
Nes	01	baresoil	06	01.09.2021	Chantal.Hischier	Chantal.Hischier	1241	1230	11	NA	02	QuantumFlux	NA
Nes	01	baresoil	07	01.09.2021	Chantal.Hischier	Chantal.Hischier	1252	1243	9	NA	02	QuantumFlux	NA
Nes	01	baresoil	08	01.09.2021	Chantal.Hischier	Chantal.Hischier	1246	1242	4	NA	02	QuantumFlux	NA
Nes	01	baresoil	09	01.09.2021	Chantal.Hischier	Chantal.Hischier	1261	1248	13	NA	02	QuantumFlux	NA
Nes	01	baresoil	10	01.09.2021	Chantal.Hischier	Chantal.Hischier	1259	1259	0	NA	02	QuantumFlux	NA
Nes	02	natuvege	01	01.09.2021	Chantal.Hischier	Chantal.Hischier	1278	12	1266	10.31	02	QuantumFlux	Nes02.natuvege.has.a.dense.and.high.vegetation.with.few.patches.covered.by.less.dense.vegetation
Nes	02	natuvege	02	01.09.2021	Chantal.Hischier	Chantal.Hischier	1257	6	1251	NA	02	QuantumFlux	Nes02.natuvege.has.a.dense.and.high.vegetation.with.few.patches.covered.by.less.dense.vegetation
Nes	02	natuvege	03	01.09.2021	Chantal.Hischier	Chantal.Hischier	1271	9	1262	NA	02	QuantumFlux	Nes02.natuvege.has.a.dense.and.high.vegetation.with.few.patches.covered.by.less.dense.vegetation
Nes	02	natuvege	04	01.09.2021	Chantal.Hischier	Chantal.Hischier	1247	1	1246	NA	02	QuantumFlux	Nes02.natuvege.has.a.dense.and.high.vegetation.with.few.patches.covered.by.less.dense.vegetation
Nes	02	natuvege	05	01.09.2021	Chantal.Hischier	Chantal.Hischier	1269	28	1241	NA	02	QuantumFlux	Nes02.natuvege.has.a.dense.and.high.vegetation.with.few.patches.covered.by.less.dense.vegetation
Nes	02	natuvege	06	01.09.2021	Chantal.Hischier	Chantal.Hischier	1268	4	1264	NA	02	QuantumFlux	Nes02.natuvege.has.a.dense.and.high.vegetation.with.few.patches.covered.by.less.dense.vegetation
Nes	02	natuvege	07	01.09.2021	Chantal.Hischier	Chantal.Hischier	1286	22	1264	NA	02	QuantumFlux	Nes02.natuvege.has.a.dense.and.high.vegetation.with.few.patches.covered.by.less.dense.vegetation
Nes	02	natuvege	08	01.09.2021	Chantal.Hischier	Chantal.Hischier	1274	25	1249	NA	02	QuantumFlux	Nes02.natuvege.has.a.dense.and.high.vegetation.with.few.patches.covered.by.less.dense.vegetation
Nes	02	natuvege	09	01.09.2021	Chantal.Hischier	Chantal.Hischier	1287	27	1260	NA	02	QuantumFlux	Nes02.natuvege.has.a.dense.and.high.vegetation.with.few.patches.covered.by.less.dense.vegetation
Nes	02	natuvege	10	01.09.2021	Chantal.Hischier	Chantal.Hischier	1260	15	1245	NA	02	QuantumFlux	Nes02.natuvege.has.a.dense.and.high.vegetation.with.few.patches.covered.by.less.dense.vegetation
Nes	02	fakevege	01	01.09.2021	Chantal.Hischier	Chantal.Hischier	1250	71	1179	NA	02	QuantumFlux	NA
Nes	02	fakevege	02	01.09.2021	Chantal.Hischier	Chantal.Hischier	1289	119	1170	NA	02	QuantumFlux	NA
Nes	02	fakevege	03	01.09.2021	Chantal.Hischier	Chantal.Hischier	1271	87	1184	NA	02	QuantumFlux	NA
Nes	02	fakevege	04	01.09.2021	Chantal.Hischier	Chantal.Hischier	1278	141	1137	NA	02	QuantumFlux	NA
Nes	02	fakevege	05	01.09.2021	Chantal.Hischier	Chantal.Hischier	1278	50	1228	NA	02	QuantumFlux	NA
Nes	02	fakevege	06	01.09.2021	Chantal.Hischier	Chantal.Hischier	1280	25	1255	NA	02	QuantumFlux	NA
Nes	02	fakevege	07	01.09.2021	Chantal.Hischier	Chantal.Hischier	1249	30	1219	NA	02	QuantumFlux	NA
Nes	02	fakevege	08	01.09.2021	Chantal.Hischier	Chantal.Hischier	1281	23	1258	NA	02	QuantumFlux	NA
Nes	02	fakevege	09	01.09.2021	Chantal.Hischier	Chantal.Hischier	1275	105	1170	NA	02	QuantumFlux	NA
Nes	02	fakevege	10	01.09.2021	Chantal.Hischier	Chantal.Hischier	1283	52	1231	NA	02	QuantumFlux	NA
Nes	02	baresoil	01	01.09.2021	Chantal.Hischier	Chantal.Hischier	1264	1260	4	NA	02	QuantumFlux	NA
Nes	02	baresoil	02	01.09.2021	Chantal.Hischier	Chantal.Hischier	1266	1259	7	NA	02	QuantumFlux	NA
Nes	02	baresoil	03	01.09.2021	Chantal.Hischier	Chantal.Hischier	1277	1262	15	NA	02	QuantumFlux	NA
Nes	02	baresoil	04	01.09.2021	Chantal.Hischier	Chantal.Hischier	1246	1241	5	NA	02	QuantumFlux	NA
Nes	02	baresoil	05	01.09.2021	Chantal.Hischier	Chantal.Hischier	1269	1255	14	NA	02	QuantumFlux	NA
Nes	02	baresoil	06	01.09.2021	Chantal.Hischier	Chantal.Hischier	1277	1259	18	NA	02	QuantumFlux	NA
Nes	02	baresoil	07	01.09.2021	Chantal.Hischier	Chantal.Hischier	1268	1258	10	NA	02	QuantumFlux	NA
Nes	02	baresoil	08	01.09.2021	Chantal.Hischier	Chantal.Hischier	1285	1272	13	NA	02	QuantumFlux	NA
Nes	02	baresoil	09	01.09.2021	Chantal.Hischier	Chantal.Hischier	1276	1274	2	NA	02	QuantumFlux	NA
Nes	02	baresoil	10	01.09.2021	Chantal.Hischier	Chantal.Hischier	1275	1267	8	NA	02	QuantumFlux	NA
Nes	03	natuvege	01	01.09.2021	Chantal.Hischier	Chantal.Hischier	1367	23	1344	10.47	02	QuantumFlux	Nes03.natuvege.has.a.very.dense,grass-dominated,high.vegetation
Nes	03	natuvege	02	01.09.2021	Chantal.Hischier	Chantal.Hischier	1374	9	1365	NA	02	QuantumFlux	Nes03.natuvege.has.a.very.dense,grass-dominated,high.vegetation
Nes	03	natuvege	03	01.09.2021	Chantal.Hischier	Chantal.Hischier	1347	3	1344	NA	02	QuantumFlux	Nes03.natuvege.has.a.very.dense,grass-dominated,high.vegetation
Nes	03	natuvege	04	01.09.2021	Chantal.Hischier	Chantal.Hischier	1353	12	1341	NA	02	QuantumFlux	Nes03.natuvege.has.a.very.dense,grass-dominated,high.vegetation
Nes	03	natuvege	05	01.09.2021	Chantal.Hischier	Chantal.Hischier	1351	32	1319	NA	02	QuantumFlux	Nes03.natuvege.has.a.very.dense,grass-dominated,high.vegetation
Nes	03	natuvege	06	01.09.2021	Chantal.Hischier	Chantal.Hischier	1357	6	1351	NA	02	QuantumFlux	Nes03.natuvege.has.a.very.dense,grass-dominated,high.vegetation
Nes	03	natuvege	07	01.09.2021	Chantal.Hischier	Chantal.Hischier	1364	5	1359	NA	02	QuantumFlux	Nes03.natuvege.has.a.very.dense,grass-dominated,high.vegetation
Nes	03	natuvege	08	01.09.2021	Chantal.Hischier	Chantal.Hischier	1359	45	1314	NA	02	QuantumFlux	Nes03.natuvege.has.a.very.dense,grass-dominated,high.vegetation
Nes	03	natuvege	09	01.09.2021	Chantal.Hischier	Chantal.Hischier	1368	33	1335	NA	02	QuantumFlux	Nes03.natuvege.has.a.very.dense,grass-dominated,high.vegetation
Nes	03	natuvege	10	01.09.2021	Chantal.Hischier	Chantal.Hischier	1362	18	1344	NA	02	QuantumFlux	Nes03.natuvege.has.a.very.dense,grass-dominated,high.vegetation
Nes	03	fakevege	01	01.09.2021	Chantal.Hischier	Chantal.Hischier	1332	8	1324	NA	02	QuantumFlux	NA
Nes	03	fakevege	02	01.09.2021	Chantal.Hischier	Chantal.Hischier	1323	66	1257	NA	02	QuantumFlux	NA
Nes	03	fakevege	03	01.09.2021	Chantal.Hischier	Chantal.Hischier	1329	42	1287	NA	02	QuantumFlux	NA
Nes	03	fakevege	04	01.09.2021	Chantal.Hischier	Chantal.Hischier	1327	130	1197	NA	02	QuantumFlux	NA
Nes	03	fakevege	05	01.09.2021	Chantal.Hischier	Chantal.Hischier	1321	149	1172	NA	02	QuantumFlux	NA
Nes	03	fakevege	06	01.09.2021	Chantal.Hischier	Chantal.Hischier	1309	37	1272	NA	02	QuantumFlux	NA
Nes	03	fakevege	07	01.09.2021	Chantal.Hischier	Chantal.Hischier	1327	97	1230	NA	02	QuantumFlux	NA
Nes	03	fakevege	08	01.09.2021	Chantal.Hischier	Chantal.Hischier	1307	73	1234	NA	02	QuantumFlux	NA
Nes	03	fakevege	09	01.09.2021	Chantal.Hischier	Chantal.Hischier	1337	38	1299	NA	02	QuantumFlux	NA
Nes	03	fakevege	10	01.09.2021	Chantal.Hischier	Chantal.Hischier	1326	66	1260	NA	02	QuantumFlux	NA
Nes	03	baresoil	01	01.09.2021	Chantal.Hischier	Chantal.Hischier	1346	1342	4	NA	02	QuantumFlux	NA
Nes	03	baresoil	02	01.09.2021	Chantal.Hischier	Chantal.Hischier	1339	1334	5	NA	02	QuantumFlux	NA
Nes	03	baresoil	03	01.09.2021	Chantal.Hischier	Chantal.Hischier	1323	1321	2	NA	02	QuantumFlux	NA
Nes	03	baresoil	04	01.09.2021	Chantal.Hischier	Chantal.Hischier	1334	1334	0	NA	02	QuantumFlux	NA
Nes	03	baresoil	05	01.09.2021	Chantal.Hischier	Chantal.Hischier	1338	1333	5	NA	02	QuantumFlux	NA
Nes	03	baresoil	06	01.09.2021	Chantal.Hischier	Chantal.Hischier	1336	1331	5	NA	02	QuantumFlux	NA
Nes	03	baresoil	07	01.09.2021	Chantal.Hischier	Chantal.Hischier	1350	1349	1	NA	02	QuantumFlux	NA
Nes	03	baresoil	08	01.09.2021	Chantal.Hischier	Chantal.Hischier	1344	1344	0	NA	02	QuantumFlux	NA
Nes	03	baresoil	09	01.09.2021	Chantal.Hischier	Chantal.Hischier	1355	1351	4	NA	02	QuantumFlux	NA
Nes	03	baresoil	10	01.09.2021	Chantal.Hischier	Chantal.Hischier	1330	1330	0	NA	02	QuantumFlux	NA
Nes	04	natuvege	01	01.09.2021	Chantal.Hischier	Chantal.Hischier	1379	14	1365	11.05	02	QuantumFlux	Nes04.natuvege.has.a.quite.dense.vegetation.with.a.lot.of.grasses.and.Alchemilla.conjuncta.and.with.some.gaps.in.the.vegetation
Nes	04	natuvege	02	01.09.2021	Chantal.Hischier	Chantal.Hischier	1381	35	1346	NA	02	QuantumFlux	Nes04.natuvege.has.a.quite.dense.vegetation.with.a.lot.of.grasses.and.Alchemilla.conjuncta.and.with.some.gaps.in.the.vegetation
Nes	04	natuvege	03	01.09.2021	Chantal.Hischier	Chantal.Hischier	1386	15	1371	NA	02	QuantumFlux	Nes04.natuvege.has.a.quite.dense.vegetation.with.a.lot.of.grasses.and.Alchemilla.conjuncta.and.with.some.gaps.in.the.vegetation
Nes	04	natuvege	04	01.09.2021	Chantal.Hischier	Chantal.Hischier	1363	51	1312	NA	02	QuantumFlux	Nes04.natuvege.has.a.quite.dense.vegetation.with.a.lot.of.grasses.and.Alchemilla.conjuncta.and.with.some.gaps.in.the.vegetation
Nes	04	natuvege	05	01.09.2021	Chantal.Hischier	Chantal.Hischier	1359	71	1288	NA	02	QuantumFlux	Nes04.natuvege.has.a.quite.dense.vegetation.with.a.lot.of.grasses.and.Alchemilla.conjuncta.and.with.some.gaps.in.the.vegetation
Nes	04	natuvege	06	01.09.2021	Chantal.Hischier	Chantal.Hischier	1381	29	1352	NA	02	QuantumFlux	Nes04.natuvege.has.a.quite.dense.vegetation.with.a.lot.of.grasses.and.Alchemilla.conjuncta.and.with.some.gaps.in.the.vegetation
Nes	04	natuvege	07	01.09.2021	Chantal.Hischier	Chantal.Hischier	1380	11	1369	NA	02	QuantumFlux	Nes04.natuvege.has.a.quite.dense.vegetation.with.a.lot.of.grasses.and.Alchemilla.conjuncta.and.with.some.gaps.in.the.vegetation
Nes	04	natuvege	08	01.09.2021	Chantal.Hischier	Chantal.Hischier	1385	94	1291	NA	02	QuantumFlux	Nes04.natuvege.has.a.quite.dense.vegetation.with.a.lot.of.grasses.and.Alchemilla.conjuncta.and.with.some.gaps.in.the.vegetation
Nes	04	natuvege	09	01.09.2021	Chantal.Hischier	Chantal.Hischier	1381	34	1347	NA	02	QuantumFlux	Nes04.natuvege.has.a.quite.dense.vegetation.with.a.lot.of.grasses.and.Alchemilla.conjuncta.and.with.some.gaps.in.the.vegetation
Nes	04	natuvege	10	01.09.2021	Chantal.Hischier	Chantal.Hischier	1375	18	1357	NA	02	QuantumFlux	Nes04.natuvege.has.a.quite.dense.vegetation.with.a.lot.of.grasses.and.Alchemilla.conjuncta.and.with.some.gaps.in.the.vegetation
Nes	04	fakevege	01	01.09.2021	Chantal.Hischier	Chantal.Hischier	1379	42	1337	NA	02	QuantumFlux	NA
Nes	04	fakevege	02	01.09.2021	Chantal.Hischier	Chantal.Hischier	1383	17	1366	NA	02	QuantumFlux	NA
Nes	04	fakevege	03	01.09.2021	Chantal.Hischier	Chantal.Hischier	1392	15	1377	NA	02	QuantumFlux	NA
Nes	04	fakevege	04	01.09.2021	Chantal.Hischier	Chantal.Hischier	1377	35	1342	NA	02	QuantumFlux	NA
Nes	04	fakevege	05	01.09.2021	Chantal.Hischier	Chantal.Hischier	1381	62	1319	NA	02	QuantumFlux	NA
Nes	04	fakevege	06	01.09.2021	Chantal.Hischier	Chantal.Hischier	1377	92	1285	NA	02	QuantumFlux	NA
Nes	04	fakevege	07	01.09.2021	Chantal.Hischier	Chantal.Hischier	1395	21	1374	NA	02	QuantumFlux	NA
Nes	04	fakevege	08	01.09.2021	Chantal.Hischier	Chantal.Hischier	1380	119	1261	NA	02	QuantumFlux	NA
Nes	04	fakevege	09	01.09.2021	Chantal.Hischier	Chantal.Hischier	1389	44	1345	NA	02	QuantumFlux	NA
Nes	04	fakevege	10	01.09.2021	Chantal.Hischier	Chantal.Hischier	1391	66	1325	NA	02	QuantumFlux	NA
Nes	04	baresoil	01	01.09.2021	Chantal.Hischier	Chantal.Hischier	1388	1387	1	NA	02	QuantumFlux	NA
Nes	04	baresoil	02	01.09.2021	Chantal.Hischier	Chantal.Hischier	1385	1379	6	NA	02	QuantumFlux	NA
Nes	04	baresoil	03	01.09.2021	Chantal.Hischier	Chantal.Hischier	1393	1387	6	NA	02	QuantumFlux	NA
Nes	04	baresoil	04	01.09.2021	Chantal.Hischier	Chantal.Hischier	1384	1384	0	NA	02	QuantumFlux	NA
Nes	04	baresoil	05	01.09.2021	Chantal.Hischier	Chantal.Hischier	1391	1385	6	NA	02	QuantumFlux	NA
Nes	04	baresoil	06	01.09.2021	Chantal.Hischier	Chantal.Hischier	1384	1383	1	NA	02	QuantumFlux	NA
Nes	04	baresoil	07	01.09.2021	Chantal.Hischier	Chantal.Hischier	1399	1399	0	NA	02	QuantumFlux	NA
Nes	04	baresoil	08	01.09.2021	Chantal.Hischier	Chantal.Hischier	1397	1392	5	NA	02	QuantumFlux	NA
Nes	04	baresoil	09	01.09.2021	Chantal.Hischier	Chantal.Hischier	1396	1391	5	NA	02	QuantumFlux	NA
Nes	04	baresoil	10	01.09.2021	Chantal.Hischier	Chantal.Hischier	1394	1389	5	NA	02	QuantumFlux	NA
Nes	05	natuvege	01	01.09.2021	Chantal.Hischier	Chantal.Hischier	1437	22	1415	11.20	02	QuantumFlux	Nes05.natuvege.has.a.quite.dense.vegetation.swith.some.grass.patches.and.some.gaps.in.the.vegetation
Nes	05	natuvege	02	01.09.2021	Chantal.Hischier	Chantal.Hischier	1444	12	1432	NA	02	QuantumFlux	Nes05.natuvege.has.a.quite.dense.vegetation.swith.some.grass.patches.and.some.gaps.in.the.vegetation
Nes	05	natuvege	03	01.09.2021	Chantal.Hischier	Chantal.Hischier	1442	2	1440	NA	02	QuantumFlux	Nes05.natuvege.has.a.quite.dense.vegetation.swith.some.grass.patches.and.some.gaps.in.the.vegetation
Nes	05	natuvege	04	01.09.2021	Chantal.Hischier	Chantal.Hischier	1442	1	1441	NA	02	QuantumFlux	Nes05.natuvege.has.a.quite.dense.vegetation.swith.some.grass.patches.and.some.gaps.in.the.vegetation
Nes	05	natuvege	05	01.09.2021	Chantal.Hischier	Chantal.Hischier	1438	26	1412	NA	02	QuantumFlux	Nes05.natuvege.has.a.quite.dense.vegetation.swith.some.grass.patches.and.some.gaps.in.the.vegetation
Nes	05	natuvege	06	01.09.2021	Chantal.Hischier	Chantal.Hischier	1443	56	1387	NA	02	QuantumFlux	Nes05.natuvege.has.a.quite.dense.vegetation.swith.some.grass.patches.and.some.gaps.in.the.vegetation
Nes	05	natuvege	07	01.09.2021	Chantal.Hischier	Chantal.Hischier	1444	26	1418	NA	02	QuantumFlux	Nes05.natuvege.has.a.quite.dense.vegetation.swith.some.grass.patches.and.some.gaps.in.the.vegetation
Nes	05	natuvege	08	01.09.2021	Chantal.Hischier	Chantal.Hischier	1450	18	1432	NA	02	QuantumFlux	Nes05.natuvege.has.a.quite.dense.vegetation.swith.some.grass.patches.and.some.gaps.in.the.vegetation
Nes	05	natuvege	09	01.09.2021	Chantal.Hischier	Chantal.Hischier	1453	1	1452	NA	02	QuantumFlux	Nes05.natuvege.has.a.quite.dense.vegetation.swith.some.grass.patches.and.some.gaps.in.the.vegetation
Nes	05	natuvege	10	01.09.2021	Chantal.Hischier	Chantal.Hischier	1455	5	1450	NA	02	QuantumFlux	Nes05.natuvege.has.a.quite.dense.vegetation.swith.some.grass.patches.and.some.gaps.in.the.vegetation
Nes	05	fakevege	01	01.09.2021	Chantal.Hischier	Chantal.Hischier	1464	27	1437	NA	02	QuantumFlux	NA
Nes	05	fakevege	02	01.09.2021	Chantal.Hischier	Chantal.Hischier	1442	69	1373	NA	02	QuantumFlux	NA
Nes	05	fakevege	03	01.09.2021	Chantal.Hischier	Chantal.Hischier	1446	45	1401	NA	02	QuantumFlux	NA
Nes	05	fakevege	04	01.09.2021	Chantal.Hischier	Chantal.Hischier	1464	11	1453	NA	02	QuantumFlux	NA
Nes	05	fakevege	05	01.09.2021	Chantal.Hischier	Chantal.Hischier	1450	56	1394	NA	02	QuantumFlux	NA
Nes	05	fakevege	06	01.09.2021	Chantal.Hischier	Chantal.Hischier	1468	22	1446	NA	02	QuantumFlux	NA
Nes	05	fakevege	07	01.09.2021	Chantal.Hischier	Chantal.Hischier	1461	28	1433	NA	02	QuantumFlux	NA
Nes	05	fakevege	08	01.09.2021	Chantal.Hischier	Chantal.Hischier	1469	58	1411	NA	02	QuantumFlux	NA
Nes	05	fakevege	09	01.09.2021	Chantal.Hischier	Chantal.Hischier	1474	114	1360	NA	02	QuantumFlux	NA
Nes	05	fakevege	10	01.09.2021	Chantal.Hischier	Chantal.Hischier	1464	25	1439	NA	02	QuantumFlux	NA
Nes	05	baresoil	01	01.09.2021	Chantal.Hischier	Chantal.Hischier	1475	1470	5	NA	02	QuantumFlux	NA
Nes	05	baresoil	02	01.09.2021	Chantal.Hischier	Chantal.Hischier	1482	1473	9	NA	02	QuantumFlux	NA
Nes	05	baresoil	03	01.09.2021	Chantal.Hischier	Chantal.Hischier	1462	1460	2	NA	02	QuantumFlux	NA
Nes	05	baresoil	04	01.09.2021	Chantal.Hischier	Chantal.Hischier	1481	1472	9	NA	02	QuantumFlux	NA
Nes	05	baresoil	05	01.09.2021	Chantal.Hischier	Chantal.Hischier	1473	1473	0	NA	02	QuantumFlux	NA
Nes	05	baresoil	06	01.09.2021	Chantal.Hischier	Chantal.Hischier	1472	1468	4	NA	02	QuantumFlux	NA
Nes	05	baresoil	07	01.09.2021	Chantal.Hischier	Chantal.Hischier	1480	1480	0	NA	02	QuantumFlux	NA
Nes	05	baresoil	08	01.09.2021	Chantal.Hischier	Chantal.Hischier	1476	1476	0	NA	02	QuantumFlux	NA
Nes	05	baresoil	09	01.09.2021	Chantal.Hischier	Chantal.Hischier	1480	1480	0	NA	02	QuantumFlux	NA
Nes	05	baresoil	10	01.09.2021	Chantal.Hischier	Chantal.Hischier	1498	1496	2	NA	02	QuantumFlux	NA
Nes	06	natuvege	01	01.09.2021	Chantal.Hischier	Chantal.Hischier	1489	10	9	11.35	02	QuantumFlux	Nes06.natuvege.does.not.have.a.very.dense.vegetation.but.some.plants.with.blarge.leaves.(e.g.Salvia.pratensis).and.some.gaps.in.the.vegetation
Nes	06	natuvege	02	01.09.2021	Chantal.Hischier	Chantal.Hischier	1489	15	-7	NA	02	QuantumFlux	Nes06.natuvege.does.not.have.a.very.dense.vegetation.but.some.plants.with.blarge.leaves.(e.g.Salvia.pratensis).and.some.gaps.in.the.vegetation
Nes	06	natuvege	03	01.09.2021	Chantal.Hischier	Chantal.Hischier	1469	8	1461	NA	02	QuantumFlux	Nes06.natuvege.does.not.have.a.very.dense.vegetation.but.some.plants.with.blarge.leaves.(e.g.Salvia.pratensis).and.some.gaps.in.the.vegetation
Nes	06	natuvege	04	01.09.2021	Chantal.Hischier	Chantal.Hischier	1477	15	1462	NA	02	QuantumFlux	Nes06.natuvege.does.not.have.a.very.dense.vegetation.but.some.plants.with.blarge.leaves.(e.g.Salvia.pratensis).and.some.gaps.in.the.vegetation
Nes	06	natuvege	05	01.09.2021	Chantal.Hischier	Chantal.Hischier	1485	42	1443	NA	02	QuantumFlux	Nes06.natuvege.does.not.have.a.very.dense.vegetation.but.some.plants.with.blarge.leaves.(e.g.Salvia.pratensis).and.some.gaps.in.the.vegetation
Nes	06	natuvege	06	01.09.2021	Chantal.Hischier	Chantal.Hischier	1490	14	1476	NA	02	QuantumFlux	Nes06.natuvege.does.not.have.a.very.dense.vegetation.but.some.plants.with.blarge.leaves.(e.g.Salvia.pratensis).and.some.gaps.in.the.vegetation
Nes	06	natuvege	07	01.09.2021	Chantal.Hischier	Chantal.Hischier	1496	15	1481	NA	02	QuantumFlux	Nes06.natuvege.does.not.have.a.very.dense.vegetation.but.some.plants.with.blarge.leaves.(e.g.Salvia.pratensis).and.some.gaps.in.the.vegetation
Nes	06	natuvege	08	01.09.2021	Chantal.Hischier	Chantal.Hischier	1484	12	1472	NA	02	QuantumFlux	Nes06.natuvege.does.not.have.a.very.dense.vegetation.but.some.plants.with.blarge.leaves.(e.g.Salvia.pratensis).and.some.gaps.in.the.vegetation
Nes	06	natuvege	09	01.09.2021	Chantal.Hischier	Chantal.Hischier	1479	41	1438	NA	02	QuantumFlux	Nes06.natuvege.does.not.have.a.very.dense.vegetation.but.some.plants.with.blarge.leaves.(e.g.Salvia.pratensis).and.some.gaps.in.the.vegetation
Nes	06	natuvege	10	01.09.2021	Chantal.Hischier	Chantal.Hischier	1482	36	1446	NA	02	QuantumFlux	Nes06.natuvege.does.not.have.a.very.dense.vegetation.but.some.plants.with.blarge.leaves.(e.g.Salvia.pratensis).and.some.gaps.in.the.vegetation
Nes	06	fakevege	01	01.09.2021	Chantal.Hischier	Chantal.Hischier	1496	92	1404	NA	02	QuantumFlux	NA
Nes	06	fakevege	02	01.09.2021	Chantal.Hischier	Chantal.Hischier	1493	32	1461	NA	02	QuantumFlux	NA
Nes	06	fakevege	03	01.09.2021	Chantal.Hischier	Chantal.Hischier	1484	63	1421	NA	02	QuantumFlux	NA
Nes	06	fakevege	04	01.09.2021	Chantal.Hischier	Chantal.Hischier	1492	7	1485	NA	02	QuantumFlux	NA
Nes	06	fakevege	05	01.09.2021	Chantal.Hischier	Chantal.Hischier	1486	46	1440	NA	02	QuantumFlux	NA
Nes	06	fakevege	06	01.09.2021	Chantal.Hischier	Chantal.Hischier	1491	84	1407	NA	02	QuantumFlux	NA
Nes	06	fakevege	07	01.09.2021	Chantal.Hischier	Chantal.Hischier	1482	42	1440	NA	02	QuantumFlux	NA
Nes	06	fakevege	08	01.09.2021	Chantal.Hischier	Chantal.Hischier	1493	8	1485	NA	02	QuantumFlux	NA
Nes	06	fakevege	09	01.09.2021	Chantal.Hischier	Chantal.Hischier	1490	10	1480	NA	02	QuantumFlux	NA
Nes	06	fakevege	10	01.09.2021	Chantal.Hischier	Chantal.Hischier	1486	123	1363	NA	02	QuantumFlux	NA
Nes	06	baresoil	01	01.09.2021	Chantal.Hischier	Chantal.Hischier	1498	1491	7	NA	02	QuantumFlux	NA
Nes	06	baresoil	02	01.09.2021	Chantal.Hischier	Chantal.Hischier	1483	1477	6	NA	02	QuantumFlux	NA
Nes	06	baresoil	03	01.09.2021	Chantal.Hischier	Chantal.Hischier	1495	1483	12	NA	02	QuantumFlux	NA
Nes	06	baresoil	04	01.09.2021	Chantal.Hischier	Chantal.Hischier	1485	1483	2	NA	02	QuantumFlux	NA
Nes	06	baresoil	05	01.09.2021	Chantal.Hischier	Chantal.Hischier	1493	1487	6	NA	02	QuantumFlux	NA
Nes	06	baresoil	06	01.09.2021	Chantal.Hischier	Chantal.Hischier	1493	1489	4	NA	02	QuantumFlux	NA
Nes	06	baresoil	07	01.09.2021	Chantal.Hischier	Chantal.Hischier	1493	1486	7	NA	02	QuantumFlux	NA
Nes	06	baresoil	08	01.09.2021	Chantal.Hischier	Chantal.Hischier	1489	1489	0	NA	02	QuantumFlux	NA
Nes	06	baresoil	09	01.09.2021	Chantal.Hischier	Chantal.Hischier	1482	1477	5	NA	02	QuantumFlux	NA
Nes	06	baresoil	10	01.09.2021	Chantal.Hischier	Chantal.Hischier	1481	1476	5	NA	02	QuantumFlux	NA
Nes	07	natuvege	01	01.09.2021	Chantal.Hischier	Chantal.Hischier	1499	15	1484	11.51	02	QuantumFlux	Nes07.natuvege.does.not.have.a.very.dense.vegetation.but.quite.a.lot.of.grasses
Nes	07	natuvege	02	01.09.2021	Chantal.Hischier	Chantal.Hischier	1494	34	1460	NA	02	QuantumFlux	Nes07.natuvege.does.not.have.a.very.dense.vegetation.but.quite.a.lot.of.grasses
Nes	07	natuvege	03	01.09.2021	Chantal.Hischier	Chantal.Hischier	1476	41	1435	NA	02	QuantumFlux	Nes07.natuvege.does.not.have.a.very.dense.vegetation.but.quite.a.lot.of.grasses
Nes	07	natuvege	04	01.09.2021	Chantal.Hischier	Chantal.Hischier	1495	90	1405	NA	02	QuantumFlux	Nes07.natuvege.does.not.have.a.very.dense.vegetation.but.quite.a.lot.of.grasses
Nes	07	natuvege	05	01.09.2021	Chantal.Hischier	Chantal.Hischier	1479	50	1429	NA	02	QuantumFlux	Nes07.natuvege.does.not.have.a.very.dense.vegetation.but.quite.a.lot.of.grasses
Nes	07	natuvege	06	01.09.2021	Chantal.Hischier	Chantal.Hischier	1501	33	1468	NA	02	QuantumFlux	Nes07.natuvege.does.not.have.a.very.dense.vegetation.but.quite.a.lot.of.grasses
Nes	07	natuvege	07	01.09.2021	Chantal.Hischier	Chantal.Hischier	1505	28	1477	NA	02	QuantumFlux	Nes07.natuvege.does.not.have.a.very.dense.vegetation.but.quite.a.lot.of.grasses
Nes	07	natuvege	08	01.09.2021	Chantal.Hischier	Chantal.Hischier	1497	68	1429	NA	02	QuantumFlux	Nes07.natuvege.does.not.have.a.very.dense.vegetation.but.quite.a.lot.of.grasses
Nes	07	natuvege	09	01.09.2021	Chantal.Hischier	Chantal.Hischier	1484	41	1443	NA	02	QuantumFlux	Nes07.natuvege.does.not.have.a.very.dense.vegetation.but.quite.a.lot.of.grasses
Nes	07	natuvege	10	01.09.2021	Chantal.Hischier	Chantal.Hischier	1502	21	1481	NA	02	QuantumFlux	Nes07.natuvege.does.not.have.a.very.dense.vegetation.but.quite.a.lot.of.grasses
Nes	07	fakevege	01	01.09.2021	Chantal.Hischier	Chantal.Hischier	1505	103	1402	NA	02	QuantumFlux	NA
Nes	07	fakevege	02	01.09.2021	Chantal.Hischier	Chantal.Hischier	1512	21	1491	NA	02	QuantumFlux	NA
Nes	07	fakevege	03	01.09.2021	Chantal.Hischier	Chantal.Hischier	1506	30	1476	NA	02	QuantumFlux	NA
Nes	07	fakevege	04	01.09.2021	Chantal.Hischier	Chantal.Hischier	1506	89	1417	NA	02	QuantumFlux	NA
Nes	07	fakevege	05	01.09.2021	Chantal.Hischier	Chantal.Hischier	1504	151	1353	NA	02	QuantumFlux	NA
Nes	07	fakevege	06	01.09.2021	Chantal.Hischier	Chantal.Hischier	1493	53	1440	NA	02	QuantumFlux	NA
Nes	07	fakevege	07	01.09.2021	Chantal.Hischier	Chantal.Hischier	1499	51	1448	NA	02	QuantumFlux	NA
Nes	07	fakevege	08	01.09.2021	Chantal.Hischier	Chantal.Hischier	1510	64	1446	NA	02	QuantumFlux	NA
Nes	07	fakevege	09	01.09.2021	Chantal.Hischier	Chantal.Hischier	1496	91	1405	NA	02	QuantumFlux	NA
Nes	07	fakevege	10	01.09.2021	Chantal.Hischier	Chantal.Hischier	1505	15	1490	NA	02	QuantumFlux	NA
Nes	07	baresoil	01	01.09.2021	Chantal.Hischier	Chantal.Hischier	1503	1493	10	NA	02	QuantumFlux	NA
Nes	07	baresoil	02	01.09.2021	Chantal.Hischier	Chantal.Hischier	1503	1503	0	NA	02	QuantumFlux	NA
Nes	07	baresoil	03	01.09.2021	Chantal.Hischier	Chantal.Hischier	1502	1497	5	NA	02	QuantumFlux	NA
Nes	07	baresoil	04	01.09.2021	Chantal.Hischier	Chantal.Hischier	1514	1513	1	NA	02	QuantumFlux	NA
Nes	07	baresoil	05	01.09.2021	Chantal.Hischier	Chantal.Hischier	1510	1493	17	NA	02	QuantumFlux	NA
Nes	07	baresoil	06	01.09.2021	Chantal.Hischier	Chantal.Hischier	1501	1500	1	NA	02	QuantumFlux	NA
Nes	07	baresoil	07	01.09.2021	Chantal.Hischier	Chantal.Hischier	1512	1510	2	NA	02	QuantumFlux	NA
Nes	07	baresoil	08	01.09.2021	Chantal.Hischier	Chantal.Hischier	1504	1497	7	NA	02	QuantumFlux	NA
Nes	07	baresoil	09	01.09.2021	Chantal.Hischier	Chantal.Hischier	1497	1497	0	NA	02	QuantumFlux	NA
Nes	07	baresoil	10	01.09.2021	Chantal.Hischier	Chantal.Hischier	1502	1502	0	NA	02	QuantumFlux	NA
Nes	08	natuvege	01	01.09.2021	Chantal.Hischier	Chantal.Hischier	1521	34	1487	12.06	02	QuantumFlux	Nes08.natuvege.has.a.dense.and.at.most.of.the.places.high.vegetation,a.lot.of.grass.and.some.gaps.in.the.vegetation
Nes	08	natuvege	02	01.09.2021	Chantal.Hischier	Chantal.Hischier	1515	29	1486	NA	02	QuantumFlux	Nes08.natuvege.has.a.dense.and.at.most.of.the.places.high.vegetation,a.lot.of.grass.and.some.gaps.in.the.vegetation
Nes	08	natuvege	03	01.09.2021	Chantal.Hischier	Chantal.Hischier	1502	4	1498	NA	02	QuantumFlux	Nes08.natuvege.has.a.dense.and.at.most.of.the.places.high.vegetation,a.lot.of.grass.and.some.gaps.in.the.vegetation
Nes	08	natuvege	04	01.09.2021	Chantal.Hischier	Chantal.Hischier	1500	3	1497	NA	02	QuantumFlux	Nes08.natuvege.has.a.dense.and.at.most.of.the.places.high.vegetation,a.lot.of.grass.and.some.gaps.in.the.vegetation
Nes	08	natuvege	05	01.09.2021	Chantal.Hischier	Chantal.Hischier	1515	43	1472	NA	02	QuantumFlux	Nes08.natuvege.has.a.dense.and.at.most.of.the.places.high.vegetation,a.lot.of.grass.and.some.gaps.in.the.vegetation
Nes	08	natuvege	06	01.09.2021	Chantal.Hischier	Chantal.Hischier	1514	6	1508	NA	02	QuantumFlux	Nes08.natuvege.has.a.dense.and.at.most.of.the.places.high.vegetation,a.lot.of.grass.and.some.gaps.in.the.vegetation
Nes	08	natuvege	07	01.09.2021	Chantal.Hischier	Chantal.Hischier	1511	4	1507	NA	02	QuantumFlux	Nes08.natuvege.has.a.dense.and.at.most.of.the.places.high.vegetation,a.lot.of.grass.and.some.gaps.in.the.vegetation
Nes	08	natuvege	08	01.09.2021	Chantal.Hischier	Chantal.Hischier	1511	45	1466	NA	02	QuantumFlux	Nes08.natuvege.has.a.dense.and.at.most.of.the.places.high.vegetation,a.lot.of.grass.and.some.gaps.in.the.vegetation
Nes	08	natuvege	09	01.09.2021	Chantal.Hischier	Chantal.Hischier	1514	29	1485	NA	02	QuantumFlux	Nes08.natuvege.has.a.dense.and.at.most.of.the.places.high.vegetation,a.lot.of.grass.and.some.gaps.in.the.vegetation
Nes	08	natuvege	10	01.09.2021	Chantal.Hischier	Chantal.Hischier	1520	15	1505	NA	02	QuantumFlux	Nes08.natuvege.has.a.dense.and.at.most.of.the.places.high.vegetation,a.lot.of.grass.and.some.gaps.in.the.vegetation
Nes	08	fakevege	01	01.09.2021	Chantal.Hischier	Chantal.Hischier	1509	5	1504	NA	02	QuantumFlux	NA
Nes	08	fakevege	02	01.09.2021	Chantal.Hischier	Chantal.Hischier	1524	102	1422	NA	02	QuantumFlux	NA
Nes	08	fakevege	03	01.09.2021	Chantal.Hischier	Chantal.Hischier	1504	94	1410	NA	02	QuantumFlux	NA
Nes	08	fakevege	04	01.09.2021	Chantal.Hischier	Chantal.Hischier	1521	61	1460	NA	02	QuantumFlux	NA
Nes	08	fakevege	05	01.09.2021	Chantal.Hischier	Chantal.Hischier	1506	63	1443	NA	02	QuantumFlux	NA
Nes	08	fakevege	06	01.09.2021	Chantal.Hischier	Chantal.Hischier	1505	36	1469	NA	02	QuantumFlux	NA
Nes	08	fakevege	07	01.09.2021	Chantal.Hischier	Chantal.Hischier	1502	53	1449	NA	02	QuantumFlux	NA
Nes	08	fakevege	08	01.09.2021	Chantal.Hischier	Chantal.Hischier	1515	24	1491	NA	02	QuantumFlux	NA
Nes	08	fakevege	09	01.09.2021	Chantal.Hischier	Chantal.Hischier	1517	19	1498	NA	02	QuantumFlux	NA
Nes	08	fakevege	10	01.09.2021	Chantal.Hischier	Chantal.Hischier	1506	9	1497	NA	02	QuantumFlux	NA
Nes	08	baresoil	01	01.09.2021	Chantal.Hischier	Chantal.Hischier	1518	1516	2	NA	02	QuantumFlux	NA
Nes	08	baresoil	02	01.09.2021	Chantal.Hischier	Chantal.Hischier	1515	1512	3	NA	02	QuantumFlux	NA
Nes	08	baresoil	03	01.09.2021	Chantal.Hischier	Chantal.Hischier	1527	1526	1	NA	02	QuantumFlux	NA
Nes	08	baresoil	04	01.09.2021	Chantal.Hischier	Chantal.Hischier	1518	1512	6	NA	02	QuantumFlux	NA
Nes	08	baresoil	05	01.09.2021	Chantal.Hischier	Chantal.Hischier	1517	1509	8	NA	02	QuantumFlux	NA
Nes	08	baresoil	06	01.09.2021	Chantal.Hischier	Chantal.Hischier	1514	1501	13	NA	02	QuantumFlux	NA
Nes	08	baresoil	07	01.09.2021	Chantal.Hischier	Chantal.Hischier	1519	1515	4	NA	02	QuantumFlux	NA
Nes	08	baresoil	08	01.09.2021	Chantal.Hischier	Chantal.Hischier	1518	1518	0	NA	02	QuantumFlux	NA
Nes	08	baresoil	09	01.09.2021	Chantal.Hischier	Chantal.Hischier	1511	1504	7	NA	02	QuantumFlux	NA
Nes	08	baresoil	10	01.09.2021	Chantal.Hischier	Chantal.Hischier	1520	1516	4	NA	02	QuantumFlux	NA
Nes	09	natuvege	01	01.09.2021	Chantal.Hischier	Chantal.Hischier	1521	53	1468	12.19	02	QuantumFlux	Nes09.natuvege.does.not.have.a.very.dense.and.high.vegetation.but.has.some.grass.patches
Nes	09	natuvege	02	01.09.2021	Chantal.Hischier	Chantal.Hischier	1522	58	1464	NA	02	QuantumFlux	Nes09.natuvege.does.not.have.a.very.dense.and.high.vegetation.but.has.some.grass.patches
Nes	09	natuvege	03	01.09.2021	Chantal.Hischier	Chantal.Hischier	1514	39	1475	NA	02	QuantumFlux	Nes09.natuvege.does.not.have.a.very.dense.and.high.vegetation.but.has.some.grass.patches
Nes	09	natuvege	04	01.09.2021	Chantal.Hischier	Chantal.Hischier	1519	86	1433	NA	02	QuantumFlux	Nes09.natuvege.does.not.have.a.very.dense.and.high.vegetation.but.has.some.grass.patches
Nes	09	natuvege	05	01.09.2021	Chantal.Hischier	Chantal.Hischier	1513	61	1452	NA	02	QuantumFlux	Nes09.natuvege.does.not.have.a.very.dense.and.high.vegetation.but.has.some.grass.patches
Nes	09	natuvege	06	01.09.2021	Chantal.Hischier	Chantal.Hischier	1523	54	1469	NA	02	QuantumFlux	Nes09.natuvege.does.not.have.a.very.dense.and.high.vegetation.but.has.some.grass.patches
Nes	09	natuvege	07	01.09.2021	Chantal.Hischier	Chantal.Hischier	1539	22	1517	NA	02	QuantumFlux	Nes09.natuvege.does.not.have.a.very.dense.and.high.vegetation.but.has.some.grass.patches
Nes	09	natuvege	08	01.09.2021	Chantal.Hischier	Chantal.Hischier	1530	13	1517	NA	02	QuantumFlux	Nes09.natuvege.does.not.have.a.very.dense.and.high.vegetation.but.has.some.grass.patches
Nes	09	natuvege	09	01.09.2021	Chantal.Hischier	Chantal.Hischier	1525	70	1455	NA	02	QuantumFlux	Nes09.natuvege.does.not.have.a.very.dense.and.high.vegetation.but.has.some.grass.patches
Nes	09	natuvege	10	01.09.2021	Chantal.Hischier	Chantal.Hischier	1501	37	1464	NA	02	QuantumFlux	Nes09.natuvege.does.not.have.a.very.dense.and.high.vegetation.but.has.some.grass.patches
Nes	09	fakevege	01	01.09.2021	Chantal.Hischier	Chantal.Hischier	1504	18	1486	NA	02	QuantumFlux	NA
Nes	09	fakevege	02	01.09.2021	Chantal.Hischier	Chantal.Hischier	1525	21	1504	NA	02	QuantumFlux	NA
Nes	09	fakevege	03	01.09.2021	Chantal.Hischier	Chantal.Hischier	1515	77	1438	NA	02	QuantumFlux	NA
Nes	09	fakevege	04	01.09.2021	Chantal.Hischier	Chantal.Hischier	1527	14	1513	NA	02	QuantumFlux	NA
Nes	09	fakevege	05	01.09.2021	Chantal.Hischier	Chantal.Hischier	1511	50	1461	NA	02	QuantumFlux	NA
Nes	09	fakevege	06	01.09.2021	Chantal.Hischier	Chantal.Hischier	1526	51	1475	NA	02	QuantumFlux	NA
Nes	09	fakevege	07	01.09.2021	Chantal.Hischier	Chantal.Hischier	1515	18	1497	NA	02	QuantumFlux	NA
Nes	09	fakevege	08	01.09.2021	Chantal.Hischier	Chantal.Hischier	1535	149	1386	NA	02	QuantumFlux	NA
Nes	09	fakevege	09	01.09.2021	Chantal.Hischier	Chantal.Hischier	1520	48	1472	NA	02	QuantumFlux	NA
Nes	09	fakevege	10	01.09.2021	Chantal.Hischier	Chantal.Hischier	1517	85	1432	NA	02	QuantumFlux	NA
Nes	09	baresoil	01	01.09.2021	Chantal.Hischier	Chantal.Hischier	1521	1515	6	NA	02	QuantumFlux	NA
Nes	09	baresoil	02	01.09.2021	Chantal.Hischier	Chantal.Hischier	1534	1526	8	NA	02	QuantumFlux	NA
Nes	09	baresoil	03	01.09.2021	Chantal.Hischier	Chantal.Hischier	1537	1536	1	NA	02	QuantumFlux	NA
Nes	09	baresoil	04	01.09.2021	Chantal.Hischier	Chantal.Hischier	1541	1535	6	NA	02	QuantumFlux	NA
Nes	09	baresoil	05	01.09.2021	Chantal.Hischier	Chantal.Hischier	1526	1522	4	NA	02	QuantumFlux	NA
Nes	09	baresoil	06	01.09.2021	Chantal.Hischier	Chantal.Hischier	1547	1538	9	NA	02	QuantumFlux	NA
Nes	09	baresoil	07	01.09.2021	Chantal.Hischier	Chantal.Hischier	1534	1534	0	NA	02	QuantumFlux	NA
Nes	09	baresoil	08	01.09.2021	Chantal.Hischier	Chantal.Hischier	1526	1516	10	NA	02	QuantumFlux	NA
Nes	09	baresoil	09	01.09.2021	Chantal.Hischier	Chantal.Hischier	1541	1430	111	NA	02	QuantumFlux	NA
Nes	09	baresoil	10	01.09.2021	Chantal.Hischier	Chantal.Hischier	1544	1534	10	NA	02	QuantumFlux	NA
Nes	10	natuvege	01	01.09.2021	Chantal.Hischier	Chantal.Hischier	1533	29	1504	12.29	02	QuantumFlux	Nes10.natuvege.has.a.quite.dense.vegetation.containing.a.lot.of.grass
Nes	10	natuvege	02	01.09.2021	Chantal.Hischier	Chantal.Hischier	1518	60	1458	NA	02	QuantumFlux	Nes10.natuvege.has.a.quite.dense.vegetation.containing.a.lot.of.grass
Nes	10	natuvege	03	01.09.2021	Chantal.Hischier	Chantal.Hischier	1519	9	1510	NA	02	QuantumFlux	Nes10.natuvege.has.a.quite.dense.vegetation.containing.a.lot.of.grass
Nes	10	natuvege	04	01.09.2021	Chantal.Hischier	Chantal.Hischier	1525	7	1518	NA	02	QuantumFlux	Nes10.natuvege.has.a.quite.dense.vegetation.containing.a.lot.of.grass
Nes	10	natuvege	05	01.09.2021	Chantal.Hischier	Chantal.Hischier	1545	9	1536	NA	02	QuantumFlux	Nes10.natuvege.has.a.quite.dense.vegetation.containing.a.lot.of.grass
Nes	10	natuvege	06	01.09.2021	Chantal.Hischier	Chantal.Hischier	1542	5	1537	NA	02	QuantumFlux	Nes10.natuvege.has.a.quite.dense.vegetation.containing.a.lot.of.grass
Nes	10	natuvege	07	01.09.2021	Chantal.Hischier	Chantal.Hischier	1534	48	1486	NA	02	QuantumFlux	Nes10.natuvege.has.a.quite.dense.vegetation.containing.a.lot.of.grass
Nes	10	natuvege	08	01.09.2021	Chantal.Hischier	Chantal.Hischier	1538	32	1506	NA	02	QuantumFlux	Nes10.natuvege.has.a.quite.dense.vegetation.containing.a.lot.of.grass
Nes	10	natuvege	09	01.09.2021	Chantal.Hischier	Chantal.Hischier	1542	10	1532	NA	02	QuantumFlux	Nes10.natuvege.has.a.quite.dense.vegetation.containing.a.lot.of.grass
Nes	10	natuvege	10	01.09.2021	Chantal.Hischier	Chantal.Hischier	1535	7	1528	NA	02	QuantumFlux	Nes10.natuvege.has.a.quite.dense.vegetation.containing.a.lot.of.grass
Nes	10	fakevege	01	01.09.2021	Chantal.Hischier	Chantal.Hischier	1526	22	1504	NA	02	QuantumFlux	NA
Nes	10	fakevege	02	01.09.2021	Chantal.Hischier	Chantal.Hischier	1527	35	1492	NA	02	QuantumFlux	NA
Nes	10	fakevege	03	01.09.2021	Chantal.Hischier	Chantal.Hischier	1536	26	1510	NA	02	QuantumFlux	NA
Nes	10	fakevege	04	01.09.2021	Chantal.Hischier	Chantal.Hischier	1546	47	1499	NA	02	QuantumFlux	NA
Nes	10	fakevege	05	01.09.2021	Chantal.Hischier	Chantal.Hischier	1536	41	1495	NA	02	QuantumFlux	NA
Nes	10	fakevege	06	01.09.2021	Chantal.Hischier	Chantal.Hischier	1524	63	1461	NA	02	QuantumFlux	NA
Nes	10	fakevege	07	01.09.2021	Chantal.Hischier	Chantal.Hischier	1541	35	1506	NA	02	QuantumFlux	NA
Nes	10	fakevege	08	01.09.2021	Chantal.Hischier	Chantal.Hischier	1544	54	1490	NA	02	QuantumFlux	NA
Nes	10	fakevege	09	01.09.2021	Chantal.Hischier	Chantal.Hischier	1522	76	1446	NA	02	QuantumFlux	NA
Nes	10	fakevege	10	01.09.2021	Chantal.Hischier	Chantal.Hischier	1529	118	1411	NA	02	QuantumFlux	NA
Nes	10	baresoil	01	01.09.2021	Chantal.Hischier	Chantal.Hischier	1536	1536	0	NA	02	QuantumFlux	NA
Nes	10	baresoil	02	01.09.2021	Chantal.Hischier	Chantal.Hischier	1542	1539	3	NA	02	QuantumFlux	NA
Nes	10	baresoil	03	01.09.2021	Chantal.Hischier	Chantal.Hischier	1540	1539	1	NA	02	QuantumFlux	NA
Nes	10	baresoil	04	01.09.2021	Chantal.Hischier	Chantal.Hischier	1538	1525	13	NA	02	QuantumFlux	NA
Nes	10	baresoil	05	01.09.2021	Chantal.Hischier	Chantal.Hischier	1540	1530	10	NA	02	QuantumFlux	NA
Nes	10	baresoil	06	01.09.2021	Chantal.Hischier	Chantal.Hischier	1544	1532	12	NA	02	QuantumFlux	NA
Nes	10	baresoil	07	01.09.2021	Chantal.Hischier	Chantal.Hischier	1527	1527	0	NA	02	QuantumFlux	NA
Nes	10	baresoil	08	01.09.2021	Chantal.Hischier	Chantal.Hischier	1534	1530	4	NA	02	QuantumFlux	NA
Nes	10	baresoil	09	01.09.2021	Chantal.Hischier	Chantal.Hischier	1541	1536	5	NA	02	QuantumFlux	NA
Nes	10	baresoil	10	01.09.2021	Chantal.Hischier	Chantal.Hischier	1540	1535	5	NA	02	QuantumFlux	NA
Cal	01	natuvege	01	01.09.2021	Chantal.Hischier	Chantal.Hischier	1606	25	1581	14.05	02	QuantumFlux	Cal01.natuvege.has.a.dense.vegetation.with.small.plants
Cal	01	natuvege	02	01.09.2021	Chantal.Hischier	Chantal.Hischier	1626	34	1592	NA	02	QuantumFlux	NA
Cal	01	natuvege	03	01.09.2021	Chantal.Hischier	Chantal.Hischier	1631	25	1606	NA	02	QuantumFlux	NA
Cal	01	natuvege	04	01.09.2021	Chantal.Hischier	Chantal.Hischier	1634	14	1620	NA	02	QuantumFlux	NA
Cal	01	natuvege	05	01.09.2021	Chantal.Hischier	Chantal.Hischier	1630	29	1601	NA	02	QuantumFlux	NA
Cal	01	natuvege	06	01.09.2021	Chantal.Hischier	Chantal.Hischier	1638	34	1604	NA	02	QuantumFlux	NA
Cal	01	natuvege	07	01.09.2021	Chantal.Hischier	Chantal.Hischier	1631	32	1599	NA	02	QuantumFlux	NA
Cal	01	natuvege	08	01.09.2021	Chantal.Hischier	Chantal.Hischier	1629	95	1534	NA	02	QuantumFlux	NA
Cal	01	natuvege	09	01.09.2021	Chantal.Hischier	Chantal.Hischier	1620	31	1589	NA	02	QuantumFlux	NA
Cal	01	natuvege	10	01.09.2021	Chantal.Hischier	Chantal.Hischier	1626	94	1532	NA	02	QuantumFlux	NA
Cal	01	fakevege	01	01.09.2021	Chantal.Hischier	Chantal.Hischier	1629	60	1569	NA	02	QuantumFlux	NA
Cal	01	fakevege	02	01.09.2021	Chantal.Hischier	Chantal.Hischier	1635	36	1599	NA	02	QuantumFlux	NA
Cal	01	fakevege	03	01.09.2021	Chantal.Hischier	Chantal.Hischier	1641	72	1569	NA	02	QuantumFlux	NA
Cal	01	fakevege	04	01.09.2021	Chantal.Hischier	Chantal.Hischier	1648	23	1625	NA	02	QuantumFlux	NA
Cal	01	fakevege	05	01.09.2021	Chantal.Hischier	Chantal.Hischier	1643	25	1618	NA	02	QuantumFlux	NA
Cal	01	fakevege	06	01.09.2021	Chantal.Hischier	Chantal.Hischier	1636	84	1552	NA	02	QuantumFlux	NA
Cal	01	fakevege	07	01.09.2021	Chantal.Hischier	Chantal.Hischier	1640	145	1495	NA	02	QuantumFlux	NA
Cal	01	fakevege	08	01.09.2021	Chantal.Hischier	Chantal.Hischier	1630	140	1490	NA	02	QuantumFlux	NA
Cal	01	fakevege	09	01.09.2021	Chantal.Hischier	Chantal.Hischier	1650	50	1600	NA	02	QuantumFlux	NA
Cal	01	fakevege	10	01.09.2021	Chantal.Hischier	Chantal.Hischier	1656	42	1614	NA	02	QuantumFlux	NA
Cal	01	baresoil	01	01.09.2021	Chantal.Hischier	Chantal.Hischier	1581	1580	1	NA	02	QuantumFlux	shadow.of.wooden.pale.of.the.fens.accros.Cal01.baresoil
Cal	01	baresoil	02	01.09.2021	Chantal.Hischier	Chantal.Hischier	1572	1559	13	NA	02	QuantumFlux	shadow.of.wooden.pale.of.the.fens.accros.Cal01.baresoil
Cal	01	baresoil	03	01.09.2021	Chantal.Hischier	Chantal.Hischier	1534	1531	3	NA	02	QuantumFlux	shadow.of.wooden.pale.of.the.fens.accros.Cal01.baresoil
Cal	01	baresoil	04	01.09.2021	Chantal.Hischier	Chantal.Hischier	1531	1655	-124	NA	02	QuantumFlux	shadow.of.wooden.pale.of.the.fens.accros.Cal01.baresoil
Cal	01	baresoil	05	01.09.2021	Chantal.Hischier	Chantal.Hischier	172	1070	-898	NA	02	QuantumFlux	shadow.of.wooden.pale.of.the.fens.accros.Cal01.baresoil
Cal	01	baresoil	06	01.09.2021	Chantal.Hischier	Chantal.Hischier	1419	148	1271	NA	02	QuantumFlux	shadow.of.wooden.pale.of.the.fens.accros.Cal01.baresoil
Cal	01	baresoil	07	01.09.2021	Chantal.Hischier	Chantal.Hischier	1436	178	1258	NA	02	QuantumFlux	shadow.of.wooden.pale.of.the.fens.accros.Cal01.baresoil
Cal	01	baresoil	08	01.09.2021	Chantal.Hischier	Chantal.Hischier	1438	1638	-200	NA	02	QuantumFlux	shadow.of.wooden.pale.of.the.fens.accros.Cal01.baresoil
Cal	01	baresoil	09	01.09.2021	Chantal.Hischier	Chantal.Hischier	1529	1638	-109	NA	02	QuantumFlux	shadow.of.wooden.pale.of.the.fens.accros.Cal01.baresoil
Cal	01	baresoil	10	01.09.2021	Chantal.Hischier	Chantal.Hischier	1527	1642	-115	NA	02	QuantumFlux	shadow.of.wooden.pale.of.the.fens.accros.Cal01.baresoil
Cal	02	natuvege	01	01.09.2021	Chantal.Hischier	Chantal.Hischier	1649	84	1565	14.30	02	QuantumFlux	Cal02.natuvege.has.a.quite.dense.but.small.vegetation.with.some.gaps.in.the.vegetation
Cal	02	natuvege	02	01.09.2021	Chantal.Hischier	Chantal.Hischier	1635	75	1560	NA	02	QuantumFlux	Cal02.natuvege.has.a.quite.dense.but.small.vegetation.with.some.gaps.in.the.vegetation
Cal	02	natuvege	03	01.09.2021	Chantal.Hischier	Chantal.Hischier	1606	78	1528	NA	02	QuantumFlux	Cal02.natuvege.has.a.quite.dense.but.small.vegetation.with.some.gaps.in.the.vegetation
Cal	02	natuvege	04	01.09.2021	Chantal.Hischier	Chantal.Hischier	1637	101	1536	NA	02	QuantumFlux	Cal02.natuvege.has.a.quite.dense.but.small.vegetation.with.some.gaps.in.the.vegetation
Cal	02	natuvege	05	01.09.2021	Chantal.Hischier	Chantal.Hischier	1636	68	1568	NA	02	QuantumFlux	Cal02.natuvege.has.a.quite.dense.but.small.vegetation.with.some.gaps.in.the.vegetation
Cal	02	natuvege	06	01.09.2021	Chantal.Hischier	Chantal.Hischier	1628	56	1572	NA	02	QuantumFlux	Cal02.natuvege.has.a.quite.dense.but.small.vegetation.with.some.gaps.in.the.vegetation
Cal	02	natuvege	07	01.09.2021	Chantal.Hischier	Chantal.Hischier	1645	52	1593	NA	02	QuantumFlux	Cal02.natuvege.has.a.quite.dense.but.small.vegetation.with.some.gaps.in.the.vegetation
Cal	02	natuvege	08	01.09.2021	Chantal.Hischier	Chantal.Hischier	1633	95	1538	NA	02	QuantumFlux	Cal02.natuvege.has.a.quite.dense.but.small.vegetation.with.some.gaps.in.the.vegetation
Cal	02	natuvege	09	01.09.2021	Chantal.Hischier	Chantal.Hischier	1646	21	1625	NA	02	QuantumFlux	Cal02.natuvege.has.a.quite.dense.but.small.vegetation.with.some.gaps.in.the.vegetation
Cal	02	natuvege	10	01.09.2021	Chantal.Hischier	Chantal.Hischier	1654	53	1601	NA	02	QuantumFlux	Cal02.natuvege.has.a.quite.dense.but.small.vegetation.with.some.gaps.in.the.vegetation
Cal	02	fakevege	01	01.09.2021	Chantal.Hischier	Chantal.Hischier	1633	26	1607	NA	02	QuantumFlux	NA
Cal	02	fakevege	02	01.09.2021	Chantal.Hischier	Chantal.Hischier	1630	95	1535	NA	02	QuantumFlux	NA
Cal	02	fakevege	03	01.09.2021	Chantal.Hischier	Chantal.Hischier	1645	63	1582	NA	02	QuantumFlux	NA
Cal	02	fakevege	04	01.09.2021	Chantal.Hischier	Chantal.Hischier	1654	53	1601	NA	02	QuantumFlux	NA
Cal	02	fakevege	05	01.09.2021	Chantal.Hischier	Chantal.Hischier	1621	91	1530	NA	02	QuantumFlux	NA
Cal	02	fakevege	06	01.09.2021	Chantal.Hischier	Chantal.Hischier	1621	70	1551	NA	02	QuantumFlux	NA
Cal	02	fakevege	07	01.09.2021	Chantal.Hischier	Chantal.Hischier	1635	93	1542	NA	02	QuantumFlux	NA
Cal	02	fakevege	08	01.09.2021	Chantal.Hischier	Chantal.Hischier	1632	56	1576	NA	02	QuantumFlux	NA
Cal	02	fakevege	09	01.09.2021	Chantal.Hischier	Chantal.Hischier	1638	27	1611	NA	02	QuantumFlux	NA
Cal	02	fakevege	10	01.09.2021	Chantal.Hischier	Chantal.Hischier	1628	121	1507	NA	02	QuantumFlux	NA
Cal	02	baresoil	01	01.09.2021	Chantal.Hischier	Chantal.Hischier	1645	1636	9	NA	02	QuantumFlux	NA
Cal	02	baresoil	02	01.09.2021	Chantal.Hischier	Chantal.Hischier	1633	1631	2	NA	02	QuantumFlux	NA
Cal	02	baresoil	03	01.09.2021	Chantal.Hischier	Chantal.Hischier	1644	1634	10	NA	02	QuantumFlux	NA
Cal	02	baresoil	04	01.09.2021	Chantal.Hischier	Chantal.Hischier	1630	1629	1	NA	02	QuantumFlux	NA
Cal	02	baresoil	05	01.09.2021	Chantal.Hischier	Chantal.Hischier	1638	1638	0	NA	02	QuantumFlux	NA
Cal	02	baresoil	06	01.09.2021	Chantal.Hischier	Chantal.Hischier	1640	1637	3	NA	02	QuantumFlux	NA
Cal	02	baresoil	07	01.09.2021	Chantal.Hischier	Chantal.Hischier	1647	1647	0	NA	02	QuantumFlux	NA
Cal	02	baresoil	08	01.09.2021	Chantal.Hischier	Chantal.Hischier	1637	1634	3	NA	02	QuantumFlux	NA
Cal	02	baresoil	09	01.09.2021	Chantal.Hischier	Chantal.Hischier	1632	1632	0	NA	02	QuantumFlux	NA
Cal	02	baresoil	10	01.09.2021	Chantal.Hischier	Chantal.Hischier	1639	1634	5	NA	02	QuantumFlux	NA
Cal	03	natuvege	01	01.09.2021	Chantal.Hischier	Chantal.Hischier	1620	28	1592	14.52	02	QuantumFlux	Cal03.natuvege.has.a.dense.and.quite.high.vegetation
Cal	03	natuvege	02	01.09.2021	Chantal.Hischier	Chantal.Hischier	1630	43	1587	NA	02	QuantumFlux	Cal03.natuvege.has.a.dense.and.quite.high.vegetation
Cal	03	natuvege	03	01.09.2021	Chantal.Hischier	Chantal.Hischier	1647	56	1591	NA	02	QuantumFlux	Cal03.natuvege.has.a.dense.and.quite.high.vegetation
Cal	03	natuvege	04	01.09.2021	Chantal.Hischier	Chantal.Hischier	1626	46	1580	NA	02	QuantumFlux	Cal03.natuvege.has.a.dense.and.quite.high.vegetation
Cal	03	natuvege	05	01.09.2021	Chantal.Hischier	Chantal.Hischier	1618	150	1468	NA	02	QuantumFlux	Cal03.natuvege.has.a.dense.and.quite.high.vegetation
Cal	03	natuvege	06	01.09.2021	Chantal.Hischier	Chantal.Hischier	1627	45	1582	NA	02	QuantumFlux	Cal03.natuvege.has.a.dense.and.quite.high.vegetation
Cal	03	natuvege	07	01.09.2021	Chantal.Hischier	Chantal.Hischier	1624	24	1600	NA	02	QuantumFlux	Cal03.natuvege.has.a.dense.and.quite.high.vegetation
Cal	03	natuvege	08	01.09.2021	Chantal.Hischier	Chantal.Hischier	1628	53	1575	NA	02	QuantumFlux	Cal03.natuvege.has.a.dense.and.quite.high.vegetation
Cal	03	natuvege	09	01.09.2021	Chantal.Hischier	Chantal.Hischier	1631	8	1623	NA	02	QuantumFlux	Cal03.natuvege.has.a.dense.and.quite.high.vegetation
Cal	03	natuvege	10	01.09.2021	Chantal.Hischier	Chantal.Hischier	1629	7	1622	NA	02	QuantumFlux	Cal03.natuvege.has.a.dense.and.quite.high.vegetation
Cal	03	fakevege	01	01.09.2021	Chantal.Hischier	Chantal.Hischier	1630	119	1511	NA	02	QuantumFlux	NA
Cal	03	fakevege	02	01.09.2021	Chantal.Hischier	Chantal.Hischier	1636	60	1576	NA	02	QuantumFlux	NA
Cal	03	fakevege	03	01.09.2021	Chantal.Hischier	Chantal.Hischier	1620	162	1458	NA	02	QuantumFlux	NA
Cal	03	fakevege	04	01.09.2021	Chantal.Hischier	Chantal.Hischier	1616	26	1590	NA	02	QuantumFlux	NA
Cal	03	fakevege	05	01.09.2021	Chantal.Hischier	Chantal.Hischier	1614	106	1508	NA	02	QuantumFlux	NA
Cal	03	fakevege	06	01.09.2021	Chantal.Hischier	Chantal.Hischier	1608	78	1530	NA	02	QuantumFlux	NA
Cal	03	fakevege	07	01.09.2021	Chantal.Hischier	Chantal.Hischier	1609	34	1575	NA	02	QuantumFlux	NA
Cal	03	fakevege	08	01.09.2021	Chantal.Hischier	Chantal.Hischier	1615	60	1555	NA	02	QuantumFlux	NA
Cal	03	fakevege	09	01.09.2021	Chantal.Hischier	Chantal.Hischier	1606	63	1543	NA	02	QuantumFlux	NA
Cal	03	fakevege	10	01.09.2021	Chantal.Hischier	Chantal.Hischier	1612	127	1485	NA	02	QuantumFlux	NA
Cal	03	baresoil	01	01.09.2021	Chantal.Hischier	Chantal.Hischier	1612	1610	2	NA	02	QuantumFlux	NA
Cal	03	baresoil	02	01.09.2021	Chantal.Hischier	Chantal.Hischier	1607	1606	1	NA	02	QuantumFlux	NA
Cal	03	baresoil	03	01.09.2021	Chantal.Hischier	Chantal.Hischier	1611	1601	10	NA	02	QuantumFlux	NA
Cal	03	baresoil	04	01.09.2021	Chantal.Hischier	Chantal.Hischier	1595	1690	-95	NA	02	QuantumFlux	NA
Cal	03	baresoil	05	01.09.2021	Chantal.Hischier	Chantal.Hischier	1626	1594	32	NA	02	QuantumFlux	NA
Cal	03	baresoil	06	01.09.2021	Chantal.Hischier	Chantal.Hischier	1603	1603	0	NA	02	QuantumFlux	NA
Cal	03	baresoil	07	01.09.2021	Chantal.Hischier	Chantal.Hischier	1612	1601	11	NA	02	QuantumFlux	NA
Cal	03	baresoil	08	01.09.2021	Chantal.Hischier	Chantal.Hischier	1606	1602	4	NA	02	QuantumFlux	NA
Cal	03	baresoil	09	01.09.2021	Chantal.Hischier	Chantal.Hischier	1597	1593	4	NA	02	QuantumFlux	NA
Cal	03	baresoil	10	01.09.2021	Chantal.Hischier	Chantal.Hischier	1602	1601	1	NA	02	QuantumFlux	NA
Cal	04	natuvege	01	01.09.2021	Chantal.Hischier	Chantal.Hischier	1585	87	1498	15.12	02	QuantumFlux	Cal04.natuvege.has.a.dense,evenly.distributed.and.short.vegetation
Cal	04	natuvege	02	01.09.2021	Chantal.Hischier	Chantal.Hischier	1594	8	1586	NA	02	QuantumFlux	Cal04.natuvege.has.a.dense,evenly.distributed.and.short.vegetation
Cal	04	natuvege	03	01.09.2021	Chantal.Hischier	Chantal.Hischier	1590	33	1557	NA	02	QuantumFlux	Cal04.natuvege.has.a.dense,evenly.distributed.and.short.vegetation
Cal	04	natuvege	04	01.09.2021	Chantal.Hischier	Chantal.Hischier	1564	9	1555	NA	02	QuantumFlux	Cal04.natuvege.has.a.dense,evenly.distributed.and.short.vegetation
Cal	04	natuvege	05	01.09.2021	Chantal.Hischier	Chantal.Hischier	1577	22	1555	NA	02	QuantumFlux	Cal04.natuvege.has.a.dense,evenly.distributed.and.short.vegetation
Cal	04	natuvege	06	01.09.2021	Chantal.Hischier	Chantal.Hischier	1579	54	1525	NA	02	QuantumFlux	Cal04.natuvege.has.a.dense,evenly.distributed.and.short.vegetation
Cal	04	natuvege	07	01.09.2021	Chantal.Hischier	Chantal.Hischier	1575	6	1569	NA	02	QuantumFlux	Cal04.natuvege.has.a.dense,evenly.distributed.and.short.vegetation
Cal	04	natuvege	08	01.09.2021	Chantal.Hischier	Chantal.Hischier	1572	74	1498	NA	02	QuantumFlux	Cal04.natuvege.has.a.dense,evenly.distributed.and.short.vegetation
Cal	04	natuvege	09	01.09.2021	Chantal.Hischier	Chantal.Hischier	1569	72	1497	NA	02	QuantumFlux	Cal04.natuvege.has.a.dense,evenly.distributed.and.short.vegetation
Cal	04	natuvege	10	01.09.2021	Chantal.Hischier	Chantal.Hischier	1568	40	1528	NA	02	QuantumFlux	Cal04.natuvege.has.a.dense,evenly.distributed.and.short.vegetation
Cal	04	fakevege	01	01.09.2021	Chantal.Hischier	Chantal.Hischier	1585	53	1532	NA	02	QuantumFlux	NA
Cal	04	fakevege	02	01.09.2021	Chantal.Hischier	Chantal.Hischier	1590	47	1543	NA	02	QuantumFlux	NA
Cal	04	fakevege	03	01.09.2021	Chantal.Hischier	Chantal.Hischier	1585	22	1563	NA	02	QuantumFlux	NA
Cal	04	fakevege	04	01.09.2021	Chantal.Hischier	Chantal.Hischier	1559	43	1516	NA	02	QuantumFlux	NA
Cal	04	fakevege	05	01.09.2021	Chantal.Hischier	Chantal.Hischier	1562	60	1502	NA	02	QuantumFlux	NA
Cal	04	fakevege	06	01.09.2021	Chantal.Hischier	Chantal.Hischier	1559	8	1551	NA	02	QuantumFlux	NA
Cal	04	fakevege	07	01.09.2021	Chantal.Hischier	Chantal.Hischier	1558	115	1443	NA	02	QuantumFlux	NA
Cal	04	fakevege	08	01.09.2021	Chantal.Hischier	Chantal.Hischier	1545	89	1456	NA	02	QuantumFlux	NA
Cal	04	fakevege	09	01.09.2021	Chantal.Hischier	Chantal.Hischier	1562	85	1477	NA	02	QuantumFlux	NA
Cal	04	fakevege	10	01.09.2021	Chantal.Hischier	Chantal.Hischier	1566	138	1428	NA	02	QuantumFlux	NA
Cal	04	baresoil	01	01.09.2021	Chantal.Hischier	Chantal.Hischier	1550	1540	10	NA	02	QuantumFlux	NA
Cal	04	baresoil	02	01.09.2021	Chantal.Hischier	Chantal.Hischier	1566	1556	10	NA	02	QuantumFlux	NA
Cal	04	baresoil	03	01.09.2021	Chantal.Hischier	Chantal.Hischier	1547	1540	7	NA	02	QuantumFlux	NA
Cal	04	baresoil	04	01.09.2021	Chantal.Hischier	Chantal.Hischier	1559	1555	4	NA	02	QuantumFlux	NA
Cal	04	baresoil	05	01.09.2021	Chantal.Hischier	Chantal.Hischier	1530	1530	0	NA	02	QuantumFlux	NA
Cal	04	baresoil	06	01.09.2021	Chantal.Hischier	Chantal.Hischier	1562	1547	15	NA	02	QuantumFlux	NA
Cal	04	baresoil	07	01.09.2021	Chantal.Hischier	Chantal.Hischier	1549	1533	16	NA	02	QuantumFlux	NA
Cal	04	baresoil	08	01.09.2021	Chantal.Hischier	Chantal.Hischier	1536	1532	4	NA	02	QuantumFlux	NA
Cal	04	baresoil	09	01.09.2021	Chantal.Hischier	Chantal.Hischier	1540	1526	14	NA	02	QuantumFlux	NA
Cal	04	baresoil	10	01.09.2021	Chantal.Hischier	Chantal.Hischier	1541	1535	6	NA	02	QuantumFlux	NA
Cal	05	natuvege	01	01.09.2021	Chantal.Hischier	Chantal.Hischier	1551	60	1491	15.30	02	QuantumFlux	Cal05.natuvege.has.not.a.very.dense.but.quite.high.vegetation,a.lot.of.grass.and.some.large.gaps.in.the.vegetation
Cal	05	natuvege	02	01.09.2021	Chantal.Hischier	Chantal.Hischier	1531	19	1512	NA	02	QuantumFlux	Cal05.natuvege.has.not.a.very.dense.but.quite.high.vegetation,a.lot.of.grass.and.some.large.gaps.in.the.vegetation
Cal	05	natuvege	03	01.09.2021	Chantal.Hischier	Chantal.Hischier	1549	45	1504	NA	02	QuantumFlux	Cal05.natuvege.has.not.a.very.dense.but.quite.high.vegetation,a.lot.of.grass.and.some.large.gaps.in.the.vegetation
Cal	05	natuvege	04	01.09.2021	Chantal.Hischier	Chantal.Hischier	1527	81	1446	NA	02	QuantumFlux	Cal05.natuvege.has.not.a.very.dense.but.quite.high.vegetation,a.lot.of.grass.and.some.large.gaps.in.the.vegetation
Cal	05	natuvege	05	01.09.2021	Chantal.Hischier	Chantal.Hischier	1533	115	1418	NA	02	QuantumFlux	Cal05.natuvege.has.not.a.very.dense.but.quite.high.vegetation,a.lot.of.grass.and.some.large.gaps.in.the.vegetation
Cal	05	natuvege	06	01.09.2021	Chantal.Hischier	Chantal.Hischier	1549	9	1540	NA	02	QuantumFlux	Cal05.natuvege.has.not.a.very.dense.but.quite.high.vegetation,a.lot.of.grass.and.some.large.gaps.in.the.vegetation
Cal	05	natuvege	07	01.09.2021	Chantal.Hischier	Chantal.Hischier	1535	58	1477	NA	02	QuantumFlux	Cal05.natuvege.has.not.a.very.dense.but.quite.high.vegetation,a.lot.of.grass.and.some.large.gaps.in.the.vegetation
Cal	05	natuvege	08	01.09.2021	Chantal.Hischier	Chantal.Hischier	1521	105	1416	NA	02	QuantumFlux	Cal05.natuvege.has.not.a.very.dense.but.quite.high.vegetation,a.lot.of.grass.and.some.large.gaps.in.the.vegetation
Cal	05	natuvege	09	01.09.2021	Chantal.Hischier	Chantal.Hischier	1529	2	1527	NA	02	QuantumFlux	Cal05.natuvege.has.not.a.very.dense.but.quite.high.vegetation,a.lot.of.grass.and.some.large.gaps.in.the.vegetation
Cal	05	natuvege	10	01.09.2021	Chantal.Hischier	Chantal.Hischier	1526	1	1525	NA	02	QuantumFlux	Cal05.natuvege.has.not.a.very.dense.but.quite.high.vegetation,a.lot.of.grass.and.some.large.gaps.in.the.vegetation
Cal	05	fakevege	01	01.09.2021	Chantal.Hischier	Chantal.Hischier	1526	27	1499	NA	02	QuantumFlux	NA
Cal	05	fakevege	02	01.09.2021	Chantal.Hischier	Chantal.Hischier	1527	106	1421	NA	02	QuantumFlux	NA
Cal	05	fakevege	03	01.09.2021	Chantal.Hischier	Chantal.Hischier	1515	56	1459	NA	02	QuantumFlux	NA
Cal	05	fakevege	04	01.09.2021	Chantal.Hischier	Chantal.Hischier	1514	81	1433	NA	02	QuantumFlux	NA
Cal	05	fakevege	05	01.09.2021	Chantal.Hischier	Chantal.Hischier	1514	39	1475	NA	02	QuantumFlux	NA
Cal	05	fakevege	06	01.09.2021	Chantal.Hischier	Chantal.Hischier	1526	58	1468	NA	02	QuantumFlux	NA
Cal	05	fakevege	07	01.09.2021	Chantal.Hischier	Chantal.Hischier	1512	62	1450	NA	02	QuantumFlux	NA
Cal	05	fakevege	08	01.09.2021	Chantal.Hischier	Chantal.Hischier	1526	72	1454	NA	02	QuantumFlux	NA
Cal	05	fakevege	09	01.09.2021	Chantal.Hischier	Chantal.Hischier	1513	39	1474	NA	02	QuantumFlux	NA
Cal	05	fakevege	10	01.09.2021	Chantal.Hischier	Chantal.Hischier	1507	70	1437	NA	02	QuantumFlux	NA
Cal	05	baresoil	01	01.09.2021	Chantal.Hischier	Chantal.Hischier	1506	1506	0	NA	02	QuantumFlux	NA
Cal	05	baresoil	02	01.09.2021	Chantal.Hischier	Chantal.Hischier	1505	1500	5	NA	02	QuantumFlux	NA
Cal	05	baresoil	03	01.09.2021	Chantal.Hischier	Chantal.Hischier	1502	1500	2	NA	02	QuantumFlux	NA
Cal	05	baresoil	04	01.09.2021	Chantal.Hischier	Chantal.Hischier	1508	1503	5	NA	02	QuantumFlux	NA
Cal	05	baresoil	05	01.09.2021	Chantal.Hischier	Chantal.Hischier	1518	1505	13	NA	02	QuantumFlux	NA
Cal	05	baresoil	06	01.09.2021	Chantal.Hischier	Chantal.Hischier	1503	1503	0	NA	02	QuantumFlux	NA
Cal	05	baresoil	07	01.09.2021	Chantal.Hischier	Chantal.Hischier	1500	1489	11	NA	02	QuantumFlux	NA
Cal	05	baresoil	08	01.09.2021	Chantal.Hischier	Chantal.Hischier	1496	1495	1	NA	02	QuantumFlux	NA
Cal	05	baresoil	09	01.09.2021	Chantal.Hischier	Chantal.Hischier	1518	1516	2	NA	02	QuantumFlux	NA
Cal	05	baresoil	10	01.09.2021	Chantal.Hischier	Chantal.Hischier	1503	1496	7	NA	02	QuantumFlux	NA
Cal	06	natuvege	01	01.09.2021	Chantal.Hischier	Chantal.Hischier	1488	11	1477	15.52	02	QuantumFlux	Cal06.natuvege.has.a.very.dense.and.quite.high.vegetation
Cal	06	natuvege	02	01.09.2021	Chantal.Hischier	Chantal.Hischier	1479	25	1454	NA	02	QuantumFlux	Cal06.natuvege.has.a.very.dense.and.quite.high.vegetation
Cal	06	natuvege	03	01.09.2021	Chantal.Hischier	Chantal.Hischier	1463	10	1453	NA	02	QuantumFlux	Cal06.natuvege.has.a.very.dense.and.quite.high.vegetation
Cal	06	natuvege	04	01.09.2021	Chantal.Hischier	Chantal.Hischier	1466	6	1460	NA	02	QuantumFlux	Cal06.natuvege.has.a.very.dense.and.quite.high.vegetation
Cal	06	natuvege	05	01.09.2021	Chantal.Hischier	Chantal.Hischier	1458	13	1445	NA	02	QuantumFlux	Cal06.natuvege.has.a.very.dense.and.quite.high.vegetation
Cal	06	natuvege	06	01.09.2021	Chantal.Hischier	Chantal.Hischier	1465	25	1440	NA	02	QuantumFlux	Cal06.natuvege.has.a.very.dense.and.quite.high.vegetation
Cal	06	natuvege	07	01.09.2021	Chantal.Hischier	Chantal.Hischier	1454	10	1444	NA	02	QuantumFlux	Cal06.natuvege.has.a.very.dense.and.quite.high.vegetation
Cal	06	natuvege	08	01.09.2021	Chantal.Hischier	Chantal.Hischier	1463	35	1428	NA	02	QuantumFlux	Cal06.natuvege.has.a.very.dense.and.quite.high.vegetation
Cal	06	natuvege	09	01.09.2021	Chantal.Hischier	Chantal.Hischier	1471	1	1470	NA	02	QuantumFlux	Cal06.natuvege.has.a.very.dense.and.quite.high.vegetation
Cal	06	natuvege	10	01.09.2021	Chantal.Hischier	Chantal.Hischier	1456	7	1449	NA	02	QuantumFlux	Cal06.natuvege.has.a.very.dense.and.quite.high.vegetation
Cal	06	fakevege	01	01.09.2021	Chantal.Hischier	Chantal.Hischier	1453	38	1415	NA	02	QuantumFlux	NA
Cal	06	fakevege	02	01.09.2021	Chantal.Hischier	Chantal.Hischier	1459	31	1428	NA	02	QuantumFlux	NA
Cal	06	fakevege	03	01.09.2021	Chantal.Hischier	Chantal.Hischier	1461	8	1453	NA	02	QuantumFlux	NA
Cal	06	fakevege	04	01.09.2021	Chantal.Hischier	Chantal.Hischier	1463	52	1411	NA	02	QuantumFlux	NA
Cal	06	fakevege	05	01.09.2021	Chantal.Hischier	Chantal.Hischier	1457	44	1413	NA	02	QuantumFlux	NA
Cal	06	fakevege	06	01.09.2021	Chantal.Hischier	Chantal.Hischier	1458	59	1399	NA	02	QuantumFlux	NA
Cal	06	fakevege	07	01.09.2021	Chantal.Hischier	Chantal.Hischier	1467	63	1404	NA	02	QuantumFlux	NA
Cal	06	fakevege	08	01.09.2021	Chantal.Hischier	Chantal.Hischier	1471	35	1436	NA	02	QuantumFlux	NA
Cal	06	fakevege	09	01.09.2021	Chantal.Hischier	Chantal.Hischier	1451	125	1326	NA	02	QuantumFlux	NA
Cal	06	fakevege	10	01.09.2021	Chantal.Hischier	Chantal.Hischier	1435	122	1313	NA	02	QuantumFlux	NA
Cal	06	baresoil	01	01.09.2021	Chantal.Hischier	Chantal.Hischier	1422	1408	14	NA	02	QuantumFlux	NA
Cal	06	baresoil	02	01.09.2021	Chantal.Hischier	Chantal.Hischier	1417	1406	11	NA	02	QuantumFlux	NA
Cal	06	baresoil	03	01.09.2021	Chantal.Hischier	Chantal.Hischier	1428	1410	18	NA	02	QuantumFlux	NA
Cal	06	baresoil	04	01.09.2021	Chantal.Hischier	Chantal.Hischier	1436	1436	0	NA	02	QuantumFlux	NA
Cal	06	baresoil	05	01.09.2021	Chantal.Hischier	Chantal.Hischier	1435	1430	5	NA	02	QuantumFlux	NA
Cal	06	baresoil	06	01.09.2021	Chantal.Hischier	Chantal.Hischier	1415	1404	11	NA	02	QuantumFlux	NA
Cal	06	baresoil	07	01.09.2021	Chantal.Hischier	Chantal.Hischier	1424	1419	5	NA	02	QuantumFlux	NA
Cal	06	baresoil	08	01.09.2021	Chantal.Hischier	Chantal.Hischier	1420	1420	0	NA	02	QuantumFlux	NA
Cal	06	baresoil	09	01.09.2021	Chantal.Hischier	Chantal.Hischier	1415	1410	5	NA	02	QuantumFlux	NA
Cal	06	baresoil	10	01.09.2021	Chantal.Hischier	Chantal.Hischier	1407	1401	6	16.09	02	QuantumFlux	Cal07.natuvege.has.a.dense.but.not.high.vegetation.with.few.grass
Cal	07	natuvege	01	01.09.2021	Chantal.Hischier	Chantal.Hischier	1410	12	1398	NA	02	QuantumFlux	Cal07.natuvege.has.a.dense.but.not.high.vegetation.with.few.grass
Cal	07	natuvege	02	01.09.2021	Chantal.Hischier	Chantal.Hischier	1407	37	1370	NA	02	QuantumFlux	Cal07.natuvege.has.a.dense.but.not.high.vegetation.with.few.grass
Cal	07	natuvege	03	01.09.2021	Chantal.Hischier	Chantal.Hischier	1409	35	1374	NA	02	QuantumFlux	Cal07.natuvege.has.a.dense.but.not.high.vegetation.with.few.grass
Cal	07	natuvege	04	01.09.2021	Chantal.Hischier	Chantal.Hischier	1398	27	1371	NA	02	QuantumFlux	Cal07.natuvege.has.a.dense.but.not.high.vegetation.with.few.grass
Cal	07	natuvege	05	01.09.2021	Chantal.Hischier	Chantal.Hischier	1408	55	1353	NA	02	QuantumFlux	Cal07.natuvege.has.a.dense.but.not.high.vegetation.with.few.grass
Cal	07	natuvege	06	01.09.2021	Chantal.Hischier	Chantal.Hischier	1412	40	1372	NA	02	QuantumFlux	Cal07.natuvege.has.a.dense.but.not.high.vegetation.with.few.grass
Cal	07	natuvege	07	01.09.2021	Chantal.Hischier	Chantal.Hischier	1392	2	1390	NA	02	QuantumFlux	Cal07.natuvege.has.a.dense.but.not.high.vegetation.with.few.grass
Cal	07	natuvege	08	01.09.2021	Chantal.Hischier	Chantal.Hischier	1391	11	1380	NA	02	QuantumFlux	Cal07.natuvege.has.a.dense.but.not.high.vegetation.with.few.grass
Cal	07	natuvege	09	01.09.2021	Chantal.Hischier	Chantal.Hischier	1410	7	1403	NA	02	QuantumFlux	Cal07.natuvege.has.a.dense.but.not.high.vegetation.with.few.grass
Cal	07	natuvege	10	01.09.2021	Chantal.Hischier	Chantal.Hischier	1407	16	1391	NA	02	QuantumFlux	Cal07.natuvege.has.a.dense.but.not.high.vegetation.with.few.grass
Cal	07	fakevege	01	01.09.2021	Chantal.Hischier	Chantal.Hischier	1379	28	1351	NA	02	QuantumFlux	NA
Cal	07	fakevege	02	01.09.2021	Chantal.Hischier	Chantal.Hischier	1385	89	1296	NA	02	QuantumFlux	NA
Cal	07	fakevege	03	01.09.2021	Chantal.Hischier	Chantal.Hischier	1399	32	1367	NA	02	QuantumFlux	NA
Cal	07	fakevege	04	01.09.2021	Chantal.Hischier	Chantal.Hischier	1382	70	1312	NA	02	QuantumFlux	NA
Cal	07	fakevege	05	01.09.2021	Chantal.Hischier	Chantal.Hischier	1403	34	1369	NA	02	QuantumFlux	NA
Cal	07	fakevege	06	01.09.2021	Chantal.Hischier	Chantal.Hischier	1380	42	1338	NA	02	QuantumFlux	NA
Cal	07	fakevege	07	01.09.2021	Chantal.Hischier	Chantal.Hischier	1409	40	1369	NA	02	QuantumFlux	NA
Cal	07	fakevege	08	01.09.2021	Chantal.Hischier	Chantal.Hischier	1403	85	1318	NA	02	QuantumFlux	NA
Cal	07	fakevege	09	01.09.2021	Chantal.Hischier	Chantal.Hischier	1401	25	1376	NA	02	QuantumFlux	NA
Cal	07	fakevege	10	01.09.2021	Chantal.Hischier	Chantal.Hischier	1389	43	1346	NA	02	QuantumFlux	NA
Cal	07	baresoil	01	01.09.2021	Chantal.Hischier	Chantal.Hischier	1357	1350	7	NA	02	QuantumFlux	NA
Cal	07	baresoil	02	01.09.2021	Chantal.Hischier	Chantal.Hischier	1351	1350	1	NA	02	QuantumFlux	NA
Cal	07	baresoil	03	01.09.2021	Chantal.Hischier	Chantal.Hischier	1369	1368	1	NA	02	QuantumFlux	NA
Cal	07	baresoil	04	01.09.2021	Chantal.Hischier	Chantal.Hischier	1377	1371	6	NA	02	QuantumFlux	NA
Cal	07	baresoil	05	01.09.2021	Chantal.Hischier	Chantal.Hischier	1362	1346	16	NA	02	QuantumFlux	NA
Cal	07	baresoil	06	01.09.2021	Chantal.Hischier	Chantal.Hischier	1379	1374	5	NA	02	QuantumFlux	NA
Cal	07	baresoil	07	01.09.2021	Chantal.Hischier	Chantal.Hischier	1384	1380	4	NA	02	QuantumFlux	NA
Cal	07	baresoil	08	01.09.2021	Chantal.Hischier	Chantal.Hischier	1342	1342	0	NA	02	QuantumFlux	NA
Cal	07	baresoil	09	01.09.2021	Chantal.Hischier	Chantal.Hischier	1353	1349	4	NA	02	QuantumFlux	NA
Cal	07	baresoil	10	01.09.2021	Chantal.Hischier	Chantal.Hischier	1371	1360	11	NA	02	QuantumFlux	NA
Cal	08	natuvege	01	01.09.2021	Chantal.Hischier	Chantal.Hischier	1334	8	1326	16.22	02	QuantumFlux	Cal08.natuvege.has.a.very.dense.vegetation.with.quite.high.grass.and.especially.a.lot.of.Alchemilla.conjuncta
Cal	08	natuvege	02	01.09.2021	Chantal.Hischier	Chantal.Hischier	1317	27	1290	NA	02	QuantumFlux	Cal08.natuvege.has.a.very.dense.vegetation.with.quite.high.grass.and.especially.a.lot.of.Alchemilla.conjuncta
Cal	08	natuvege	03	01.09.2021	Chantal.Hischier	Chantal.Hischier	1339	15	1324	NA	02	QuantumFlux	Cal08.natuvege.has.a.very.dense.vegetation.with.quite.high.grass.and.especially.a.lot.of.Alchemilla.conjuncta
Cal	08	natuvege	04	01.09.2021	Chantal.Hischier	Chantal.Hischier	1347	1	1346	NA	02	QuantumFlux	Cal08.natuvege.has.a.very.dense.vegetation.with.quite.high.grass.and.especially.a.lot.of.Alchemilla.conjuncta
Cal	08	natuvege	05	01.09.2021	Chantal.Hischier	Chantal.Hischier	1330	6	1324	NA	02	QuantumFlux	Cal08.natuvege.has.a.very.dense.vegetation.with.quite.high.grass.and.especially.a.lot.of.Alchemilla.conjuncta
Cal	08	natuvege	06	01.09.2021	Chantal.Hischier	Chantal.Hischier	1346	2	1344	NA	02	QuantumFlux	Cal08.natuvege.has.a.very.dense.vegetation.with.quite.high.grass.and.especially.a.lot.of.Alchemilla.conjuncta
Cal	08	natuvege	07	01.09.2021	Chantal.Hischier	Chantal.Hischier	1336	12	1324	NA	02	QuantumFlux	Cal08.natuvege.has.a.very.dense.vegetation.with.quite.high.grass.and.especially.a.lot.of.Alchemilla.conjuncta
Cal	08	natuvege	08	01.09.2021	Chantal.Hischier	Chantal.Hischier	1324	3	1321	NA	02	QuantumFlux	Cal08.natuvege.has.a.very.dense.vegetation.with.quite.high.grass.and.especially.a.lot.of.Alchemilla.conjuncta
Cal	08	natuvege	09	01.09.2021	Chantal.Hischier	Chantal.Hischier	1336	1	1335	NA	02	QuantumFlux	Cal08.natuvege.has.a.very.dense.vegetation.with.quite.high.grass.and.especially.a.lot.of.Alchemilla.conjuncta
Cal	08	natuvege	10	01.09.2021	Chantal.Hischier	Chantal.Hischier	1319	6	1313	NA	02	QuantumFlux	Cal08.natuvege.has.a.very.dense.vegetation.with.quite.high.grass.and.especially.a.lot.of.Alchemilla.conjuncta
Cal	08	fakevege	01	01.09.2021	Chantal.Hischier	Chantal.Hischier	1325	14	1311	NA	02	QuantumFlux	NA
Cal	08	fakevege	02	01.09.2021	Chantal.Hischier	Chantal.Hischier	1318	82	1236	NA	02	QuantumFlux	NA
Cal	08	fakevege	03	01.09.2021	Chantal.Hischier	Chantal.Hischier	1332	45	1287	NA	02	QuantumFlux	NA
Cal	08	fakevege	04	01.09.2021	Chantal.Hischier	Chantal.Hischier	1328	102	1226	NA	02	QuantumFlux	NA
Cal	08	fakevege	05	01.09.2021	Chantal.Hischier	Chantal.Hischier	1313	59	1254	NA	02	QuantumFlux	NA
Cal	08	fakevege	06	01.09.2021	Chantal.Hischier	Chantal.Hischier	1321	39	1282	NA	02	QuantumFlux	NA
Cal	08	fakevege	07	01.09.2021	Chantal.Hischier	Chantal.Hischier	1318	61	1257	NA	02	QuantumFlux	NA
Cal	08	fakevege	08	01.09.2021	Chantal.Hischier	Chantal.Hischier	1322	3	1319	NA	02	QuantumFlux	NA
Cal	08	fakevege	09	01.09.2021	Chantal.Hischier	Chantal.Hischier	1324	55	1269	NA	02	QuantumFlux	NA
Cal	08	fakevege	10	01.09.2021	Chantal.Hischier	Chantal.Hischier	1300	10	1290	NA	02	QuantumFlux	NA
Cal	08	baresoil	01	01.09.2021	Chantal.Hischier	Chantal.Hischier	1301	1298	3	NA	02	QuantumFlux	NA
Cal	08	baresoil	02	01.09.2021	Chantal.Hischier	Chantal.Hischier	1292	1280	12	NA	02	QuantumFlux	NA
Cal	08	baresoil	03	01.09.2021	Chantal.Hischier	Chantal.Hischier	1294	1279	15	NA	02	QuantumFlux	NA
Cal	08	baresoil	04	01.09.2021	Chantal.Hischier	Chantal.Hischier	1300	1293	7	NA	02	QuantumFlux	NA
Cal	08	baresoil	05	01.09.2021	Chantal.Hischier	Chantal.Hischier	1309	1379	-70	NA	02	QuantumFlux	NA
Cal	08	baresoil	06	01.09.2021	Chantal.Hischier	Chantal.Hischier	1284	1280	4	NA	02	QuantumFlux	NA
Cal	08	baresoil	07	01.09.2021	Chantal.Hischier	Chantal.Hischier	1286	1281	5	NA	02	QuantumFlux	NA
Cal	08	baresoil	08	01.09.2021	Chantal.Hischier	Chantal.Hischier	1298	1292	6	NA	02	QuantumFlux	NA
Cal	08	baresoil	09	01.09.2021	Chantal.Hischier	Chantal.Hischier	1273	1270	3	NA	02	QuantumFlux	NA
Cal	08	baresoil	10	01.09.2021	Chantal.Hischier	Chantal.Hischier	1304	1299	5	16.35	02	QuantumFlux	Cal09.natuvege.has.a.dense,not.very.high.vegetation.with.a.lot.of.grass.but.some.gaps.in.the.vegetation
Cal	09	natuvege	01	01.09.2021	Chantal.Hischier	Chantal.Hischier	1276	23	1253	NA	02	QuantumFlux	Cal09.natuvege.has.a.dense,not.very.high.vegetation.with.a.lot.of.grass.but.some.gaps.in.the.vegetation
Cal	09	natuvege	02	01.09.2021	Chantal.Hischier	Chantal.Hischier	1270	43	1227	NA	02	QuantumFlux	Cal09.natuvege.has.a.dense,not.very.high.vegetation.with.a.lot.of.grass.but.some.gaps.in.the.vegetation
Cal	09	natuvege	03	01.09.2021	Chantal.Hischier	Chantal.Hischier	1275	16	1259	NA	02	QuantumFlux	Cal09.natuvege.has.a.dense,not.very.high.vegetation.with.a.lot.of.grass.but.some.gaps.in.the.vegetation
Cal	09	natuvege	04	01.09.2021	Chantal.Hischier	Chantal.Hischier	1275	36	1239	NA	02	QuantumFlux	Cal09.natuvege.has.a.dense,not.very.high.vegetation.with.a.lot.of.grass.but.some.gaps.in.the.vegetation
Cal	09	natuvege	05	01.09.2021	Chantal.Hischier	Chantal.Hischier	1250	76	1174	NA	02	QuantumFlux	Cal09.natuvege.has.a.dense,not.very.high.vegetation.with.a.lot.of.grass.but.some.gaps.in.the.vegetation
Cal	09	natuvege	06	01.09.2021	Chantal.Hischier	Chantal.Hischier	1286	25	1261	NA	02	QuantumFlux	Cal09.natuvege.has.a.dense,not.very.high.vegetation.with.a.lot.of.grass.but.some.gaps.in.the.vegetation
Cal	09	natuvege	07	01.09.2021	Chantal.Hischier	Chantal.Hischier	1242	6	1236	NA	02	QuantumFlux	Cal09.natuvege.has.a.dense,not.very.high.vegetation.with.a.lot.of.grass.but.some.gaps.in.the.vegetation
Cal	09	natuvege	08	01.09.2021	Chantal.Hischier	Chantal.Hischier	1278	22	1256	NA	02	QuantumFlux	Cal09.natuvege.has.a.dense,not.very.high.vegetation.with.a.lot.of.grass.but.some.gaps.in.the.vegetation
Cal	09	natuvege	09	01.09.2021	Chantal.Hischier	Chantal.Hischier	1269	20	1249	NA	02	QuantumFlux	Cal09.natuvege.has.a.dense,not.very.high.vegetation.with.a.lot.of.grass.but.some.gaps.in.the.vegetation
Cal	09	natuvege	10	01.09.2021	Chantal.Hischier	Chantal.Hischier	1267	56	1211	NA	02	QuantumFlux	Cal09.natuvege.has.a.dense,not.very.high.vegetation.with.a.lot.of.grass.but.some.gaps.in.the.vegetation
Cal	09	fakevege	01	01.09.2021	Chantal.Hischier	Chantal.Hischier	1255	19	1236	NA	02	QuantumFlux	NA
Cal	09	fakevege	02	01.09.2021	Chantal.Hischier	Chantal.Hischier	1267	58	1209	NA	02	QuantumFlux	NA
Cal	09	fakevege	03	01.09.2021	Chantal.Hischier	Chantal.Hischier	1235	112	1123	NA	02	QuantumFlux	NA
Cal	09	fakevege	04	01.09.2021	Chantal.Hischier	Chantal.Hischier	1265	65	1200	NA	02	QuantumFlux	NA
Cal	09	fakevege	05	01.09.2021	Chantal.Hischier	Chantal.Hischier	1250	49	1201	NA	02	QuantumFlux	NA
Cal	09	fakevege	06	01.09.2021	Chantal.Hischier	Chantal.Hischier	1245	113	1132	NA	02	QuantumFlux	NA
Cal	09	fakevege	07	01.09.2021	Chantal.Hischier	Chantal.Hischier	1261	21	1240	NA	02	QuantumFlux	NA
Cal	09	fakevege	08	01.09.2021	Chantal.Hischier	Chantal.Hischier	1252	52	1200	NA	02	QuantumFlux	NA
Cal	09	fakevege	09	01.09.2021	Chantal.Hischier	Chantal.Hischier	1237	89	1148	NA	02	QuantumFlux	NA
Cal	09	fakevege	10	01.09.2021	Chantal.Hischier	Chantal.Hischier	1261	57	1204	NA	02	QuantumFlux	NA
Cal	09	baresoil	01	01.09.2021	Chantal.Hischier	Chantal.Hischier	1267	1262	5	NA	02	QuantumFlux	NA
Cal	09	baresoil	02	01.09.2021	Chantal.Hischier	Chantal.Hischier	1249	1249	0	NA	02	QuantumFlux	NA
Cal	09	baresoil	03	01.09.2021	Chantal.Hischier	Chantal.Hischier	1250	1248	2	NA	02	QuantumFlux	NA
Cal	09	baresoil	04	01.09.2021	Chantal.Hischier	Chantal.Hischier	1242	1236	6	NA	02	QuantumFlux	NA
Cal	09	baresoil	05	01.09.2021	Chantal.Hischier	Chantal.Hischier	1229	1220	9	NA	02	QuantumFlux	NA
Cal	09	baresoil	06	01.09.2021	Chantal.Hischier	Chantal.Hischier	1232	1229	3	NA	02	QuantumFlux	NA
Cal	09	baresoil	07	01.09.2021	Chantal.Hischier	Chantal.Hischier	1261	1256	5	NA	02	QuantumFlux	NA
Cal	09	baresoil	08	01.09.2021	Chantal.Hischier	Chantal.Hischier	1243	1240	3	NA	02	QuantumFlux	NA
Cal	09	baresoil	09	01.09.2021	Chantal.Hischier	Chantal.Hischier	1239	1238	1	NA	02	QuantumFlux	NA
Cal	09	baresoil	10	01.09.2021	Chantal.Hischier	Chantal.Hischier	1251	1250	1	NA	02	QuantumFlux	NA
Cal	10	natuvege	01	01.09.2021	Chantal.Hischier	Chantal.Hischier	1232	27	1205	16.47	02	QuantumFlux	Cal10.natuvege.has.not.a.dense.vegetation.but.is.covered.by.a.lot.of.grass.and.a.few.places.are.densely.covered.by.Plantago.lanceolata
Cal	10	natuvege	02	01.09.2021	Chantal.Hischier	Chantal.Hischier	1248	33	1215	NA	02	QuantumFlux	Cal10.natuvege.has.not.a.dense.vegetation.but.is.covered.by.a.lot.of.grass.and.a.few.places.are.densely.covered.by.Plantago.lanceolata
Cal	10	natuvege	03	01.09.2021	Chantal.Hischier	Chantal.Hischier	1265	9	1256	NA	02	QuantumFlux	Cal10.natuvege.has.not.a.dense.vegetation.but.is.covered.by.a.lot.of.grass.and.a.few.places.are.densely.covered.by.Plantago.lanceolata
Cal	10	natuvege	04	01.09.2021	Chantal.Hischier	Chantal.Hischier	1241	65	1176	NA	02	QuantumFlux	Cal10.natuvege.has.not.a.dense.vegetation.but.is.covered.by.a.lot.of.grass.and.a.few.places.are.densely.covered.by.Plantago.lanceolata
Cal	10	natuvege	05	01.09.2021	Chantal.Hischier	Chantal.Hischier	1251	17	1234	NA	02	QuantumFlux	Cal10.natuvege.has.not.a.dense.vegetation.but.is.covered.by.a.lot.of.grass.and.a.few.places.are.densely.covered.by.Plantago.lanceolata
Cal	10	natuvege	06	01.09.2021	Chantal.Hischier	Chantal.Hischier	1263	13	1250	NA	02	QuantumFlux	Cal10.natuvege.has.not.a.dense.vegetation.but.is.covered.by.a.lot.of.grass.and.a.few.places.are.densely.covered.by.Plantago.lanceolata
Cal	10	natuvege	07	01.09.2021	Chantal.Hischier	Chantal.Hischier	1236	66	1170	NA	02	QuantumFlux	Cal10.natuvege.has.not.a.dense.vegetation.but.is.covered.by.a.lot.of.grass.and.a.few.places.are.densely.covered.by.Plantago.lanceolata
Cal	10	natuvege	08	01.09.2021	Chantal.Hischier	Chantal.Hischier	1230	51	1179	NA	02	QuantumFlux	Cal10.natuvege.has.not.a.dense.vegetation.but.is.covered.by.a.lot.of.grass.and.a.few.places.are.densely.covered.by.Plantago.lanceolata
Cal	10	natuvege	09	01.09.2021	Chantal.Hischier	Chantal.Hischier	1251	34	1217	NA	02	QuantumFlux	Cal10.natuvege.has.not.a.dense.vegetation.but.is.covered.by.a.lot.of.grass.and.a.few.places.are.densely.covered.by.Plantago.lanceolata
Cal	10	natuvege	10	01.09.2021	Chantal.Hischier	Chantal.Hischier	1268	69	1199	NA	02	QuantumFlux	Cal10.natuvege.has.not.a.dense.vegetation.but.is.covered.by.a.lot.of.grass.and.a.few.places.are.densely.covered.by.Plantago.lanceolata
Cal	10	fakevege	01	01.09.2021	Chantal.Hischier	Chantal.Hischier	1226	38	1188	NA	02	QuantumFlux	NA
Cal	10	fakevege	02	01.09.2021	Chantal.Hischier	Chantal.Hischier	1225	28	1197	NA	02	QuantumFlux	NA
Cal	10	fakevege	03	01.09.2021	Chantal.Hischier	Chantal.Hischier	1232	10	1222	NA	02	QuantumFlux	NA
Cal	10	fakevege	04	01.09.2021	Chantal.Hischier	Chantal.Hischier	1218	77	1141	NA	02	QuantumFlux	NA
Cal	10	fakevege	05	01.09.2021	Chantal.Hischier	Chantal.Hischier	1232	47	1185	NA	02	QuantumFlux	NA
Cal	10	fakevege	06	01.09.2021	Chantal.Hischier	Chantal.Hischier	1245	65	1180	NA	02	QuantumFlux	NA
Cal	10	fakevege	07	01.09.2021	Chantal.Hischier	Chantal.Hischier	1231	82	1149	NA	02	QuantumFlux	NA
Cal	10	fakevege	08	01.09.2021	Chantal.Hischier	Chantal.Hischier	1229	61	1168	NA	02	QuantumFlux	NA
Cal	10	fakevege	09	01.09.2021	Chantal.Hischier	Chantal.Hischier	1210	55	1155	NA	02	QuantumFlux	NA
Cal	10	fakevege	10	01.09.2021	Chantal.Hischier	Chantal.Hischier	1228	11	1217	NA	02	QuantumFlux	NA
Cal	10	baresoil	01	01.09.2021	Chantal.Hischier	Chantal.Hischier	1209	1200	9	NA	02	QuantumFlux	NA
Cal	10	baresoil	02	01.09.2021	Chantal.Hischier	Chantal.Hischier	1210	1201	9	NA	02	QuantumFlux	NA
Cal	10	baresoil	03	01.09.2021	Chantal.Hischier	Chantal.Hischier	1204	1202	2	NA	02	QuantumFlux	NA
Cal	10	baresoil	04	01.09.2021	Chantal.Hischier	Chantal.Hischier	1199	1189	10	NA	02	QuantumFlux	NA
Cal	10	baresoil	05	01.09.2021	Chantal.Hischier	Chantal.Hischier	1213	1209	4	NA	02	QuantumFlux	NA
Cal	10	baresoil	06	01.09.2021	Chantal.Hischier	Chantal.Hischier	1200	1200	0	NA	02	QuantumFlux	NA
Cal	10	baresoil	07	01.09.2021	Chantal.Hischier	Chantal.Hischier	1199	1195	4	NA	02	QuantumFlux	NA
Cal	10	baresoil	08	01.09.2021	Chantal.Hischier	Chantal.Hischier	1213	1209	4	NA	02	QuantumFlux	NA
Cal	10	baresoil	09	01.09.2021	Chantal.Hischier	Chantal.Hischier	1215	1210	5	NA	02	QuantumFlux	NA
Cal	10	baresoil	10	01.09.2021	Chantal.Hischier	Chantal.Hischier	1201	1201	0	NA	02	QuantumFlux	NA
