# Supplementary material for: Positive and negative plant−plant interactions influence seedling establishment at both high and low elevations
Source: Alp Bot. 2023 Nov 24;134(1):15–27. doi: 10.1007/s00035-023-00302-8 (PMC11219458; doi:10.1007/s00035-023-00302-8)
Supplement: Supplementary file 4 — Supplementary file4 (CSV 126 KB) [file 35_2023_302_MOESM4_ESM.csv]

site	plot	treatment	measurementpoint	date	observer	writer	soilmoist	A	time	soiltemp	soiltype	devicesetting	datacollection	device	comments
Nes	01	natuvege	01	20.08.2021	Chantal.Hischier	Chantal.Hischier	42.9	41.50	14.55	NA	NA	NA	01	Fieldscout	sunny.conditions.at.the.Nesselboden.site.in.the.afternoon
Nes	01	natuvege	02	20.08.2021	Chantal.Hischier	Chantal.Hischier	37.5	40.80	NA	NA	NA	NA	01	Fieldscout	the.soil.moisture.measurement.devide.broke.down.after.4.measurements.at.the.Nesselboden.sote
Nes	01	natuvege	03	20.08.2021	Chantal.Hischier	Chantal.Hischier	NA	NA	NA	NA	NA	NA	01	Fieldscout	NA
Nes	01	natuvege	04	20.08.2021	Chantal.Hischier	Chantal.Hischier	NA	NA	NA	NA	NA	NA	01	Fieldscout	NA
Nes	01	natuvege	05	20.08.2021	Chantal.Hischier	Chantal.Hischier	NA	NA	NA	NA	NA	NA	01	Fieldscout	NA
Nes	01	natuvege	06	20.08.2021	Chantal.Hischier	Chantal.Hischier	NA	NA	NA	NA	NA	NA	01	Fieldscout	NA
Nes	01	natuvege	07	20.08.2021	Chantal.Hischier	Chantal.Hischier	NA	NA	NA	NA	NA	NA	01	Fieldscout	NA
Nes	01	natuvege	08	20.08.2021	Chantal.Hischier	Chantal.Hischier	NA	NA	NA	NA	NA	NA	01	Fieldscout	NA
Nes	01	natuvege	09	20.08.2021	Chantal.Hischier	Chantal.Hischier	NA	NA	NA	NA	NA	NA	01	Fieldscout	NA
Nes	01	natuvege	10	20.08.2021	Chantal.Hischier	Chantal.Hischier	NA	NA	NA	NA	NA	NA	01	Fieldscout	NA
Nes	01	fakevege	01	20.08.2021	Chantal.Hischier	Chantal.Hischier	13.9	12.00	14.56	NA	NA	NA	01	Fieldscout	NA
Nes	01	fakevege	02	20.08.2021	Chantal.Hischier	Chantal.Hischier	NA	NA	NA	NA	NA	NA	01	Fieldscout	NA
Nes	01	fakevege	03	20.08.2021	Chantal.Hischier	Chantal.Hischier	NA	NA	NA	NA	NA	NA	01	Fieldscout	NA
Nes	01	fakevege	04	20.08.2021	Chantal.Hischier	Chantal.Hischier	NA	NA	NA	NA	NA	NA	01	Fieldscout	NA
Nes	01	fakevege	05	20.08.2021	Chantal.Hischier	Chantal.Hischier	NA	NA	NA	NA	NA	NA	01	Fieldscout	NA
Nes	01	fakevege	06	20.08.2021	Chantal.Hischier	Chantal.Hischier	NA	NA	NA	NA	NA	NA	01	Fieldscout	NA
Nes	01	fakevege	07	20.08.2021	Chantal.Hischier	Chantal.Hischier	NA	NA	NA	NA	NA	NA	01	Fieldscout	NA
Nes	01	fakevege	08	20.08.2021	Chantal.Hischier	Chantal.Hischier	NA	NA	NA	NA	NA	NA	01	Fieldscout	NA
Nes	01	fakevege	09	20.08.2021	Chantal.Hischier	Chantal.Hischier	NA	NA	NA	NA	NA	NA	01	Fieldscout	NA
Nes	01	fakevege	10	20.08.2021	Chantal.Hischier	Chantal.Hischier	NA	NA	NA	NA	NA	NA	01	Fieldscout	NA
Nes	01	baresoil	01	20.08.2021	Chantal.Hischier	Chantal.Hischier	19.8	19.80	14.57	NA	NA	NA	01	Fieldscout	NA
Nes	01	baresoil	02	20.08.2021	Chantal.Hischier	Chantal.Hischier	NA	NA	NA	NA	NA	NA	01	Fieldscout	NA
Nes	01	baresoil	03	20.08.2021	Chantal.Hischier	Chantal.Hischier	NA	NA	NA	NA	NA	NA	01	Fieldscout	NA
Nes	01	baresoil	04	20.08.2021	Chantal.Hischier	Chantal.Hischier	NA	NA	NA	NA	NA	NA	01	Fieldscout	NA
Nes	01	baresoil	05	20.08.2021	Chantal.Hischier	Chantal.Hischier	NA	NA	NA	NA	NA	NA	01	Fieldscout	NA
Nes	01	baresoil	06	20.08.2021	Chantal.Hischier	Chantal.Hischier	NA	NA	NA	NA	NA	NA	01	Fieldscout	NA
Nes	01	baresoil	07	20.08.2021	Chantal.Hischier	Chantal.Hischier	NA	NA	NA	NA	NA	NA	01	Fieldscout	NA
Nes	01	baresoil	08	20.08.2021	Chantal.Hischier	Chantal.Hischier	NA	NA	NA	NA	NA	NA	01	Fieldscout	NA
Nes	01	baresoil	09	20.08.2021	Chantal.Hischier	Chantal.Hischier	NA	NA	NA	NA	NA	NA	01	Fieldscout	NA
Nes	01	baresoil	10	20.08.2021	Chantal.Hischier	Chantal.Hischier	NA	NA	NA	NA	NA	NA	01	Fieldscout	NA
Nes	02	natuvege	01	20.08.2021	Chantal.Hischier	Chantal.Hischier	NA	NA	NA	NA	NA	NA	01	Fieldscout	NA
Nes	02	natuvege	02	20.08.2021	Chantal.Hischier	Chantal.Hischier	NA	NA	NA	NA	NA	NA	01	Fieldscout	NA
Nes	02	natuvege	03	20.08.2021	Chantal.Hischier	Chantal.Hischier	NA	NA	NA	NA	NA	NA	01	Fieldscout	NA
Nes	02	natuvege	04	20.08.2021	Chantal.Hischier	Chantal.Hischier	NA	NA	NA	NA	NA	NA	01	Fieldscout	NA
Nes	02	natuvege	05	20.08.2021	Chantal.Hischier	Chantal.Hischier	NA	NA	NA	NA	NA	NA	01	Fieldscout	NA
Nes	02	natuvege	06	20.08.2021	Chantal.Hischier	Chantal.Hischier	NA	NA	NA	NA	NA	NA	01	Fieldscout	NA
Nes	02	natuvege	07	20.08.2021	Chantal.Hischier	Chantal.Hischier	NA	NA	NA	NA	NA	NA	01	Fieldscout	NA
Nes	02	natuvege	08	20.08.2021	Chantal.Hischier	Chantal.Hischier	NA	NA	NA	NA	NA	NA	01	Fieldscout	NA
Nes	02	natuvege	09	20.08.2021	Chantal.Hischier	Chantal.Hischier	NA	NA	NA	NA	NA	NA	01	Fieldscout	NA
Nes	02	natuvege	10	20.08.2021	Chantal.Hischier	Chantal.Hischier	NA	NA	NA	NA	NA	NA	01	Fieldscout	NA
Nes	02	fakevege	01	20.08.2021	Chantal.Hischier	Chantal.Hischier	NA	NA	NA	NA	NA	NA	01	Fieldscout	NA
Nes	02	fakevege	02	20.08.2021	Chantal.Hischier	Chantal.Hischier	NA	NA	NA	NA	NA	NA	01	Fieldscout	NA
Nes	02	fakevege	03	20.08.2021	Chantal.Hischier	Chantal.Hischier	NA	NA	NA	NA	NA	NA	01	Fieldscout	NA
Nes	02	fakevege	04	20.08.2021	Chantal.Hischier	Chantal.Hischier	NA	NA	NA	NA	NA	NA	01	Fieldscout	NA
Nes	02	fakevege	05	20.08.2021	Chantal.Hischier	Chantal.Hischier	NA	NA	NA	NA	NA	NA	01	Fieldscout	NA
Nes	02	fakevege	06	20.08.2021	Chantal.Hischier	Chantal.Hischier	NA	NA	NA	NA	NA	NA	01	Fieldscout	NA
Nes	02	fakevege	07	20.08.2021	Chantal.Hischier	Chantal.Hischier	NA	NA	NA	NA	NA	NA	01	Fieldscout	NA
Nes	02	fakevege	08	20.08.2021	Chantal.Hischier	Chantal.Hischier	NA	NA	NA	NA	NA	NA	01	Fieldscout	NA
Nes	02	fakevege	09	20.08.2021	Chantal.Hischier	Chantal.Hischier	NA	NA	NA	NA	NA	NA	01	Fieldscout	NA
Nes	02	fakevege	10	20.08.2021	Chantal.Hischier	Chantal.Hischier	NA	NA	NA	NA	NA	NA	01	Fieldscout	NA
Nes	02	baresoil	01	20.08.2021	Chantal.Hischier	Chantal.Hischier	NA	NA	NA	NA	NA	NA	01	Fieldscout	NA
Nes	02	baresoil	02	20.08.2021	Chantal.Hischier	Chantal.Hischier	NA	NA	NA	NA	NA	NA	01	Fieldscout	NA
Nes	02	baresoil	03	20.08.2021	Chantal.Hischier	Chantal.Hischier	NA	NA	NA	NA	NA	NA	01	Fieldscout	NA
Nes	02	baresoil	04	20.08.2021	Chantal.Hischier	Chantal.Hischier	NA	NA	NA	NA	NA	NA	01	Fieldscout	NA
Nes	02	baresoil	05	20.08.2021	Chantal.Hischier	Chantal.Hischier	NA	NA	NA	NA	NA	NA	01	Fieldscout	NA
Nes	02	baresoil	06	20.08.2021	Chantal.Hischier	Chantal.Hischier	NA	NA	NA	NA	NA	NA	01	Fieldscout	NA
Nes	02	baresoil	07	20.08.2021	Chantal.Hischier	Chantal.Hischier	NA	NA	NA	NA	NA	NA	01	Fieldscout	NA
Nes	02	baresoil	08	20.08.2021	Chantal.Hischier	Chantal.Hischier	NA	NA	NA	NA	NA	NA	01	Fieldscout	NA
Nes	02	baresoil	09	20.08.2021	Chantal.Hischier	Chantal.Hischier	NA	NA	NA	NA	NA	NA	01	Fieldscout	NA
Nes	02	baresoil	10	20.08.2021	Chantal.Hischier	Chantal.Hischier	NA	NA	NA	NA	NA	NA	01	Fieldscout	NA
Nes	03	natuvege	01	20.08.2021	Chantal.Hischier	Chantal.Hischier	NA	NA	NA	NA	NA	NA	01	Fieldscout	NA
Nes	03	natuvege	02	20.08.2021	Chantal.Hischier	Chantal.Hischier	NA	NA	NA	NA	NA	NA	01	Fieldscout	NA
Nes	03	natuvege	03	20.08.2021	Chantal.Hischier	Chantal.Hischier	NA	NA	NA	NA	NA	NA	01	Fieldscout	NA
Nes	03	natuvege	04	20.08.2021	Chantal.Hischier	Chantal.Hischier	NA	NA	NA	NA	NA	NA	01	Fieldscout	NA
Nes	03	natuvege	05	20.08.2021	Chantal.Hischier	Chantal.Hischier	NA	NA	NA	NA	NA	NA	01	Fieldscout	NA
Nes	03	natuvege	06	20.08.2021	Chantal.Hischier	Chantal.Hischier	NA	NA	NA	NA	NA	NA	01	Fieldscout	NA
Nes	03	natuvege	07	20.08.2021	Chantal.Hischier	Chantal.Hischier	NA	NA	NA	NA	NA	NA	01	Fieldscout	NA
Nes	03	natuvege	08	20.08.2021	Chantal.Hischier	Chantal.Hischier	NA	NA	NA	NA	NA	NA	01	Fieldscout	NA
Nes	03	natuvege	09	20.08.2021	Chantal.Hischier	Chantal.Hischier	NA	NA	NA	NA	NA	NA	01	Fieldscout	NA
Nes	03	natuvege	10	20.08.2021	Chantal.Hischier	Chantal.Hischier	NA	NA	NA	NA	NA	NA	01	Fieldscout	NA
Nes	03	fakevege	01	20.08.2021	Chantal.Hischier	Chantal.Hischier	NA	NA	NA	NA	NA	NA	01	Fieldscout	NA
Nes	03	fakevege	02	20.08.2021	Chantal.Hischier	Chantal.Hischier	NA	NA	NA	NA	NA	NA	01	Fieldscout	NA
Nes	03	fakevege	03	20.08.2021	Chantal.Hischier	Chantal.Hischier	NA	NA	NA	NA	NA	NA	01	Fieldscout	NA
Nes	03	fakevege	04	20.08.2021	Chantal.Hischier	Chantal.Hischier	NA	NA	NA	NA	NA	NA	01	Fieldscout	NA
Nes	03	fakevege	05	20.08.2021	Chantal.Hischier	Chantal.Hischier	NA	NA	NA	NA	NA	NA	01	Fieldscout	NA
Nes	03	fakevege	06	20.08.2021	Chantal.Hischier	Chantal.Hischier	NA	NA	NA	NA	NA	NA	01	Fieldscout	NA
Nes	03	fakevege	07	20.08.2021	Chantal.Hischier	Chantal.Hischier	NA	NA	NA	NA	NA	NA	01	Fieldscout	NA
Nes	03	fakevege	08	20.08.2021	Chantal.Hischier	Chantal.Hischier	NA	NA	NA	NA	NA	NA	01	Fieldscout	NA
Nes	03	fakevege	09	20.08.2021	Chantal.Hischier	Chantal.Hischier	NA	NA	NA	NA	NA	NA	01	Fieldscout	NA
Nes	03	fakevege	10	20.08.2021	Chantal.Hischier	Chantal.Hischier	NA	NA	NA	NA	NA	NA	01	Fieldscout	NA
Nes	03	baresoil	01	20.08.2021	Chantal.Hischier	Chantal.Hischier	NA	NA	NA	NA	NA	NA	01	Fieldscout	NA
Nes	03	baresoil	02	20.08.2021	Chantal.Hischier	Chantal.Hischier	NA	NA	NA	NA	NA	NA	01	Fieldscout	NA
Nes	03	baresoil	03	20.08.2021	Chantal.Hischier	Chantal.Hischier	NA	NA	NA	NA	NA	NA	01	Fieldscout	NA
Nes	03	baresoil	04	20.08.2021	Chantal.Hischier	Chantal.Hischier	NA	NA	NA	NA	NA	NA	01	Fieldscout	NA
Nes	03	baresoil	05	20.08.2021	Chantal.Hischier	Chantal.Hischier	NA	NA	NA	NA	NA	NA	01	Fieldscout	NA
Nes	03	baresoil	06	20.08.2021	Chantal.Hischier	Chantal.Hischier	NA	NA	NA	NA	NA	NA	01	Fieldscout	NA
Nes	03	baresoil	07	20.08.2021	Chantal.Hischier	Chantal.Hischier	NA	NA	NA	NA	NA	NA	01	Fieldscout	NA
Nes	03	baresoil	08	20.08.2021	Chantal.Hischier	Chantal.Hischier	NA	NA	NA	NA	NA	NA	01	Fieldscout	NA
Nes	03	baresoil	09	20.08.2021	Chantal.Hischier	Chantal.Hischier	NA	NA	NA	NA	NA	NA	01	Fieldscout	NA
Nes	03	baresoil	10	20.08.2021	Chantal.Hischier	Chantal.Hischier	NA	NA	NA	NA	NA	NA	01	Fieldscout	NA
Nes	04	natuvege	01	20.08.2021	Chantal.Hischier	Chantal.Hischier	NA	NA	NA	NA	NA	NA	01	Fieldscout	NA
Nes	04	natuvege	02	20.08.2021	Chantal.Hischier	Chantal.Hischier	NA	NA	NA	NA	NA	NA	01	Fieldscout	NA
Nes	04	natuvege	03	20.08.2021	Chantal.Hischier	Chantal.Hischier	NA	NA	NA	NA	NA	NA	01	Fieldscout	NA
Nes	04	natuvege	04	20.08.2021	Chantal.Hischier	Chantal.Hischier	NA	NA	NA	NA	NA	NA	01	Fieldscout	NA
Nes	04	natuvege	05	20.08.2021	Chantal.Hischier	Chantal.Hischier	NA	NA	NA	NA	NA	NA	01	Fieldscout	NA
Nes	04	natuvege	06	20.08.2021	Chantal.Hischier	Chantal.Hischier	NA	NA	NA	NA	NA	NA	01	Fieldscout	NA
Nes	04	natuvege	07	20.08.2021	Chantal.Hischier	Chantal.Hischier	NA	NA	NA	NA	NA	NA	01	Fieldscout	NA
Nes	04	natuvege	08	20.08.2021	Chantal.Hischier	Chantal.Hischier	NA	NA	NA	NA	NA	NA	01	Fieldscout	NA
Nes	04	natuvege	09	20.08.2021	Chantal.Hischier	Chantal.Hischier	NA	NA	NA	NA	NA	NA	01	Fieldscout	NA
Nes	04	natuvege	10	20.08.2021	Chantal.Hischier	Chantal.Hischier	NA	NA	NA	NA	NA	NA	01	Fieldscout	NA
Nes	04	fakevege	01	20.08.2021	Chantal.Hischier	Chantal.Hischier	NA	NA	NA	NA	NA	NA	01	Fieldscout	NA
Nes	04	fakevege	02	20.08.2021	Chantal.Hischier	Chantal.Hischier	NA	NA	NA	NA	NA	NA	01	Fieldscout	NA
Nes	04	fakevege	03	20.08.2021	Chantal.Hischier	Chantal.Hischier	NA	NA	NA	NA	NA	NA	01	Fieldscout	NA
Nes	04	fakevege	04	20.08.2021	Chantal.Hischier	Chantal.Hischier	NA	NA	NA	NA	NA	NA	01	Fieldscout	NA
Nes	04	fakevege	05	20.08.2021	Chantal.Hischier	Chantal.Hischier	NA	NA	NA	NA	NA	NA	01	Fieldscout	NA
Nes	04	fakevege	06	20.08.2021	Chantal.Hischier	Chantal.Hischier	NA	NA	NA	NA	NA	NA	01	Fieldscout	NA
Nes	04	fakevege	07	20.08.2021	Chantal.Hischier	Chantal.Hischier	NA	NA	NA	NA	NA	NA	01	Fieldscout	NA
Nes	04	fakevege	08	20.08.2021	Chantal.Hischier	Chantal.Hischier	NA	NA	NA	NA	NA	NA	01	Fieldscout	NA
Nes	04	fakevege	09	20.08.2021	Chantal.Hischier	Chantal.Hischier	NA	NA	NA	NA	NA	NA	01	Fieldscout	NA
Nes	04	fakevege	10	20.08.2021	Chantal.Hischier	Chantal.Hischier	NA	NA	NA	NA	NA	NA	01	Fieldscout	NA
Nes	04	baresoil	01	20.08.2021	Chantal.Hischier	Chantal.Hischier	NA	NA	NA	NA	NA	NA	01	Fieldscout	NA
Nes	04	baresoil	02	20.08.2021	Chantal.Hischier	Chantal.Hischier	NA	NA	NA	NA	NA	NA	01	Fieldscout	NA
Nes	04	baresoil	03	20.08.2021	Chantal.Hischier	Chantal.Hischier	NA	NA	NA	NA	NA	NA	01	Fieldscout	NA
Nes	04	baresoil	04	20.08.2021	Chantal.Hischier	Chantal.Hischier	NA	NA	NA	NA	NA	NA	01	Fieldscout	NA
Nes	04	baresoil	05	20.08.2021	Chantal.Hischier	Chantal.Hischier	NA	NA	NA	NA	NA	NA	01	Fieldscout	NA
Nes	04	baresoil	06	20.08.2021	Chantal.Hischier	Chantal.Hischier	NA	NA	NA	NA	NA	NA	01	Fieldscout	NA
Nes	04	baresoil	07	20.08.2021	Chantal.Hischier	Chantal.Hischier	NA	NA	NA	NA	NA	NA	01	Fieldscout	NA
Nes	04	baresoil	08	20.08.2021	Chantal.Hischier	Chantal.Hischier	NA	NA	NA	NA	NA	NA	01	Fieldscout	NA
Nes	04	baresoil	09	20.08.2021	Chantal.Hischier	Chantal.Hischier	NA	NA	NA	NA	NA	NA	01	Fieldscout	NA
Nes	04	baresoil	10	20.08.2021	Chantal.Hischier	Chantal.Hischier	NA	NA	NA	NA	NA	NA	01	Fieldscout	NA
Nes	05	natuvege	01	20.08.2021	Chantal.Hischier	Chantal.Hischier	NA	NA	NA	NA	NA	NA	01	Fieldscout	NA
Nes	05	natuvege	02	20.08.2021	Chantal.Hischier	Chantal.Hischier	NA	NA	NA	NA	NA	NA	01	Fieldscout	NA
Nes	05	natuvege	03	20.08.2021	Chantal.Hischier	Chantal.Hischier	NA	NA	NA	NA	NA	NA	01	Fieldscout	NA
Nes	05	natuvege	04	20.08.2021	Chantal.Hischier	Chantal.Hischier	NA	NA	NA	NA	NA	NA	01	Fieldscout	NA
Nes	05	natuvege	05	20.08.2021	Chantal.Hischier	Chantal.Hischier	NA	NA	NA	NA	NA	NA	01	Fieldscout	NA
Nes	05	natuvege	06	20.08.2021	Chantal.Hischier	Chantal.Hischier	NA	NA	NA	NA	NA	NA	01	Fieldscout	NA
Nes	05	natuvege	07	20.08.2021	Chantal.Hischier	Chantal.Hischier	NA	NA	NA	NA	NA	NA	01	Fieldscout	NA
Nes	05	natuvege	08	20.08.2021	Chantal.Hischier	Chantal.Hischier	NA	NA	NA	NA	NA	NA	01	Fieldscout	NA
Nes	05	natuvege	09	20.08.2021	Chantal.Hischier	Chantal.Hischier	NA	NA	NA	NA	NA	NA	01	Fieldscout	NA
Nes	05	natuvege	10	20.08.2021	Chantal.Hischier	Chantal.Hischier	NA	NA	NA	NA	NA	NA	01	Fieldscout	NA
Nes	05	fakevege	01	20.08.2021	Chantal.Hischier	Chantal.Hischier	NA	NA	NA	NA	NA	NA	01	Fieldscout	NA
Nes	05	fakevege	02	20.08.2021	Chantal.Hischier	Chantal.Hischier	NA	NA	NA	NA	NA	NA	01	Fieldscout	NA
Nes	05	fakevege	03	20.08.2021	Chantal.Hischier	Chantal.Hischier	NA	NA	NA	NA	NA	NA	01	Fieldscout	NA
Nes	05	fakevege	04	20.08.2021	Chantal.Hischier	Chantal.Hischier	NA	NA	NA	NA	NA	NA	01	Fieldscout	NA
Nes	05	fakevege	05	20.08.2021	Chantal.Hischier	Chantal.Hischier	NA	NA	NA	NA	NA	NA	01	Fieldscout	NA
Nes	05	fakevege	06	20.08.2021	Chantal.Hischier	Chantal.Hischier	NA	NA	NA	NA	NA	NA	01	Fieldscout	NA
Nes	05	fakevege	07	20.08.2021	Chantal.Hischier	Chantal.Hischier	NA	NA	NA	NA	NA	NA	01	Fieldscout	NA
Nes	05	fakevege	08	20.08.2021	Chantal.Hischier	Chantal.Hischier	NA	NA	NA	NA	NA	NA	01	Fieldscout	NA
Nes	05	fakevege	09	20.08.2021	Chantal.Hischier	Chantal.Hischier	NA	NA	NA	NA	NA	NA	01	Fieldscout	NA
Nes	05	fakevege	10	20.08.2021	Chantal.Hischier	Chantal.Hischier	NA	NA	NA	NA	NA	NA	01	Fieldscout	NA
Nes	05	baresoil	01	20.08.2021	Chantal.Hischier	Chantal.Hischier	NA	NA	NA	NA	NA	NA	01	Fieldscout	NA
Nes	05	baresoil	02	20.08.2021	Chantal.Hischier	Chantal.Hischier	NA	NA	NA	NA	NA	NA	01	Fieldscout	NA
Nes	05	baresoil	03	20.08.2021	Chantal.Hischier	Chantal.Hischier	NA	NA	NA	NA	NA	NA	01	Fieldscout	NA
Nes	05	baresoil	04	20.08.2021	Chantal.Hischier	Chantal.Hischier	NA	NA	NA	NA	NA	NA	01	Fieldscout	NA
Nes	05	baresoil	05	20.08.2021	Chantal.Hischier	Chantal.Hischier	NA	NA	NA	NA	NA	NA	01	Fieldscout	NA
Nes	05	baresoil	06	20.08.2021	Chantal.Hischier	Chantal.Hischier	NA	NA	NA	NA	NA	NA	01	Fieldscout	NA
Nes	05	baresoil	07	20.08.2021	Chantal.Hischier	Chantal.Hischier	NA	NA	NA	NA	NA	NA	01	Fieldscout	NA
Nes	05	baresoil	08	20.08.2021	Chantal.Hischier	Chantal.Hischier	NA	NA	NA	NA	NA	NA	01	Fieldscout	NA
Nes	05	baresoil	09	20.08.2021	Chantal.Hischier	Chantal.Hischier	NA	NA	NA	NA	NA	NA	01	Fieldscout	NA
Nes	05	baresoil	10	20.08.2021	Chantal.Hischier	Chantal.Hischier	NA	NA	NA	NA	NA	NA	01	Fieldscout	NA
Nes	06	natuvege	01	20.08.2021	Chantal.Hischier	Chantal.Hischier	NA	NA	NA	NA	NA	NA	01	Fieldscout	NA
Nes	06	natuvege	02	20.08.2021	Chantal.Hischier	Chantal.Hischier	NA	NA	NA	NA	NA	NA	01	Fieldscout	NA
Nes	06	natuvege	03	20.08.2021	Chantal.Hischier	Chantal.Hischier	NA	NA	NA	NA	NA	NA	01	Fieldscout	NA
Nes	06	natuvege	04	20.08.2021	Chantal.Hischier	Chantal.Hischier	NA	NA	NA	NA	NA	NA	01	Fieldscout	NA
Nes	06	natuvege	05	20.08.2021	Chantal.Hischier	Chantal.Hischier	NA	NA	NA	NA	NA	NA	01	Fieldscout	NA
Nes	06	natuvege	06	20.08.2021	Chantal.Hischier	Chantal.Hischier	NA	NA	NA	NA	NA	NA	01	Fieldscout	NA
Nes	06	natuvege	07	20.08.2021	Chantal.Hischier	Chantal.Hischier	NA	NA	NA	NA	NA	NA	01	Fieldscout	NA
Nes	06	natuvege	08	20.08.2021	Chantal.Hischier	Chantal.Hischier	NA	NA	NA	NA	NA	NA	01	Fieldscout	NA
Nes	06	natuvege	09	20.08.2021	Chantal.Hischier	Chantal.Hischier	NA	NA	NA	NA	NA	NA	01	Fieldscout	NA
Nes	06	natuvege	10	20.08.2021	Chantal.Hischier	Chantal.Hischier	NA	NA	NA	NA	NA	NA	01	Fieldscout	NA
Nes	06	fakevege	01	20.08.2021	Chantal.Hischier	Chantal.Hischier	NA	NA	NA	NA	NA	NA	01	Fieldscout	NA
Nes	06	fakevege	02	20.08.2021	Chantal.Hischier	Chantal.Hischier	NA	NA	NA	NA	NA	NA	01	Fieldscout	NA
Nes	06	fakevege	03	20.08.2021	Chantal.Hischier	Chantal.Hischier	NA	NA	NA	NA	NA	NA	01	Fieldscout	NA
Nes	06	fakevege	04	20.08.2021	Chantal.Hischier	Chantal.Hischier	NA	NA	NA	NA	NA	NA	01	Fieldscout	NA
Nes	06	fakevege	05	20.08.2021	Chantal.Hischier	Chantal.Hischier	NA	NA	NA	NA	NA	NA	01	Fieldscout	NA
Nes	06	fakevege	06	20.08.2021	Chantal.Hischier	Chantal.Hischier	NA	NA	NA	NA	NA	NA	01	Fieldscout	NA
Nes	06	fakevege	07	20.08.2021	Chantal.Hischier	Chantal.Hischier	NA	NA	NA	NA	NA	NA	01	Fieldscout	NA
Nes	06	fakevege	08	20.08.2021	Chantal.Hischier	Chantal.Hischier	NA	NA	NA	NA	NA	NA	01	Fieldscout	NA
Nes	06	fakevege	09	20.08.2021	Chantal.Hischier	Chantal.Hischier	NA	NA	NA	NA	NA	NA	01	Fieldscout	NA
Nes	06	fakevege	10	20.08.2021	Chantal.Hischier	Chantal.Hischier	NA	NA	NA	NA	NA	NA	01	Fieldscout	NA
Nes	06	baresoil	01	20.08.2021	Chantal.Hischier	Chantal.Hischier	NA	NA	NA	NA	NA	NA	01	Fieldscout	NA
Nes	06	baresoil	02	20.08.2021	Chantal.Hischier	Chantal.Hischier	NA	NA	NA	NA	NA	NA	01	Fieldscout	NA
Nes	06	baresoil	03	20.08.2021	Chantal.Hischier	Chantal.Hischier	NA	NA	NA	NA	NA	NA	01	Fieldscout	NA
Nes	06	baresoil	04	20.08.2021	Chantal.Hischier	Chantal.Hischier	NA	NA	NA	NA	NA	NA	01	Fieldscout	NA
Nes	06	baresoil	05	20.08.2021	Chantal.Hischier	Chantal.Hischier	NA	NA	NA	NA	NA	NA	01	Fieldscout	NA
Nes	06	baresoil	06	20.08.2021	Chantal.Hischier	Chantal.Hischier	NA	NA	NA	NA	NA	NA	01	Fieldscout	NA
Nes	06	baresoil	07	20.08.2021	Chantal.Hischier	Chantal.Hischier	NA	NA	NA	NA	NA	NA	01	Fieldscout	NA
Nes	06	baresoil	08	20.08.2021	Chantal.Hischier	Chantal.Hischier	NA	NA	NA	NA	NA	NA	01	Fieldscout	NA
Nes	06	baresoil	09	20.08.2021	Chantal.Hischier	Chantal.Hischier	NA	NA	NA	NA	NA	NA	01	Fieldscout	NA
Nes	06	baresoil	10	20.08.2021	Chantal.Hischier	Chantal.Hischier	NA	NA	NA	NA	NA	NA	01	Fieldscout	NA
Nes	07	natuvege	01	20.08.2021	Chantal.Hischier	Chantal.Hischier	NA	NA	NA	NA	NA	NA	01	Fieldscout	NA
Nes	07	natuvege	02	20.08.2021	Chantal.Hischier	Chantal.Hischier	NA	NA	NA	NA	NA	NA	01	Fieldscout	NA
Nes	07	natuvege	03	20.08.2021	Chantal.Hischier	Chantal.Hischier	NA	NA	NA	NA	NA	NA	01	Fieldscout	NA
Nes	07	natuvege	04	20.08.2021	Chantal.Hischier	Chantal.Hischier	NA	NA	NA	NA	NA	NA	01	Fieldscout	NA
Nes	07	natuvege	05	20.08.2021	Chantal.Hischier	Chantal.Hischier	NA	NA	NA	NA	NA	NA	01	Fieldscout	NA
Nes	07	natuvege	06	20.08.2021	Chantal.Hischier	Chantal.Hischier	NA	NA	NA	NA	NA	NA	01	Fieldscout	NA
Nes	07	natuvege	07	20.08.2021	Chantal.Hischier	Chantal.Hischier	NA	NA	NA	NA	NA	NA	01	Fieldscout	NA
Nes	07	natuvege	08	20.08.2021	Chantal.Hischier	Chantal.Hischier	NA	NA	NA	NA	NA	NA	01	Fieldscout	NA
Nes	07	natuvege	09	20.08.2021	Chantal.Hischier	Chantal.Hischier	NA	NA	NA	NA	NA	NA	01	Fieldscout	NA
Nes	07	natuvege	10	20.08.2021	Chantal.Hischier	Chantal.Hischier	NA	NA	NA	NA	NA	NA	01	Fieldscout	NA
Nes	07	fakevege	01	20.08.2021	Chantal.Hischier	Chantal.Hischier	NA	NA	NA	NA	NA	NA	01	Fieldscout	NA
Nes	07	fakevege	02	20.08.2021	Chantal.Hischier	Chantal.Hischier	NA	NA	NA	NA	NA	NA	01	Fieldscout	NA
Nes	07	fakevege	03	20.08.2021	Chantal.Hischier	Chantal.Hischier	NA	NA	NA	NA	NA	NA	01	Fieldscout	NA
Nes	07	fakevege	04	20.08.2021	Chantal.Hischier	Chantal.Hischier	NA	NA	NA	NA	NA	NA	01	Fieldscout	NA
Nes	07	fakevege	05	20.08.2021	Chantal.Hischier	Chantal.Hischier	NA	NA	NA	NA	NA	NA	01	Fieldscout	NA
Nes	07	fakevege	06	20.08.2021	Chantal.Hischier	Chantal.Hischier	NA	NA	NA	NA	NA	NA	01	Fieldscout	NA
Nes	07	fakevege	07	20.08.2021	Chantal.Hischier	Chantal.Hischier	NA	NA	NA	NA	NA	NA	01	Fieldscout	NA
Nes	07	fakevege	08	20.08.2021	Chantal.Hischier	Chantal.Hischier	NA	NA	NA	NA	NA	NA	01	Fieldscout	NA
Nes	07	fakevege	09	20.08.2021	Chantal.Hischier	Chantal.Hischier	NA	NA	NA	NA	NA	NA	01	Fieldscout	NA
Nes	07	fakevege	10	20.08.2021	Chantal.Hischier	Chantal.Hischier	NA	NA	NA	NA	NA	NA	01	Fieldscout	NA
Nes	07	baresoil	01	20.08.2021	Chantal.Hischier	Chantal.Hischier	NA	NA	NA	NA	NA	NA	01	Fieldscout	NA
Nes	07	baresoil	02	20.08.2021	Chantal.Hischier	Chantal.Hischier	NA	NA	NA	NA	NA	NA	01	Fieldscout	NA
Nes	07	baresoil	03	20.08.2021	Chantal.Hischier	Chantal.Hischier	NA	NA	NA	NA	NA	NA	01	Fieldscout	NA
Nes	07	baresoil	04	20.08.2021	Chantal.Hischier	Chantal.Hischier	NA	NA	NA	NA	NA	NA	01	Fieldscout	NA
Nes	07	baresoil	05	20.08.2021	Chantal.Hischier	Chantal.Hischier	NA	NA	NA	NA	NA	NA	01	Fieldscout	NA
Nes	07	baresoil	06	20.08.2021	Chantal.Hischier	Chantal.Hischier	NA	NA	NA	NA	NA	NA	01	Fieldscout	NA
Nes	07	baresoil	07	20.08.2021	Chantal.Hischier	Chantal.Hischier	NA	NA	NA	NA	NA	NA	01	Fieldscout	NA
Nes	07	baresoil	08	20.08.2021	Chantal.Hischier	Chantal.Hischier	NA	NA	NA	NA	NA	NA	01	Fieldscout	NA
Nes	07	baresoil	09	20.08.2021	Chantal.Hischier	Chantal.Hischier	NA	NA	NA	NA	NA	NA	01	Fieldscout	NA
Nes	07	baresoil	10	20.08.2021	Chantal.Hischier	Chantal.Hischier	NA	NA	NA	NA	NA	NA	01	Fieldscout	NA
Nes	08	natuvege	01	20.08.2021	Chantal.Hischier	Chantal.Hischier	NA	NA	NA	NA	NA	NA	01	Fieldscout	NA
Nes	08	natuvege	02	20.08.2021	Chantal.Hischier	Chantal.Hischier	NA	NA	NA	NA	NA	NA	01	Fieldscout	NA
Nes	08	natuvege	03	20.08.2021	Chantal.Hischier	Chantal.Hischier	NA	NA	NA	NA	NA	NA	01	Fieldscout	NA
Nes	08	natuvege	04	20.08.2021	Chantal.Hischier	Chantal.Hischier	NA	NA	NA	NA	NA	NA	01	Fieldscout	NA
Nes	08	natuvege	05	20.08.2021	Chantal.Hischier	Chantal.Hischier	NA	NA	NA	NA	NA	NA	01	Fieldscout	NA
Nes	08	natuvege	06	20.08.2021	Chantal.Hischier	Chantal.Hischier	NA	NA	NA	NA	NA	NA	01	Fieldscout	NA
Nes	08	natuvege	07	20.08.2021	Chantal.Hischier	Chantal.Hischier	NA	NA	NA	NA	NA	NA	01	Fieldscout	NA
Nes	08	natuvege	08	20.08.2021	Chantal.Hischier	Chantal.Hischier	NA	NA	NA	NA	NA	NA	01	Fieldscout	NA
Nes	08	natuvege	09	20.08.2021	Chantal.Hischier	Chantal.Hischier	NA	NA	NA	NA	NA	NA	01	Fieldscout	NA
Nes	08	natuvege	10	20.08.2021	Chantal.Hischier	Chantal.Hischier	NA	NA	NA	NA	NA	NA	01	Fieldscout	NA
Nes	08	fakevege	01	20.08.2021	Chantal.Hischier	Chantal.Hischier	NA	NA	NA	NA	NA	NA	01	Fieldscout	NA
Nes	08	fakevege	02	20.08.2021	Chantal.Hischier	Chantal.Hischier	NA	NA	NA	NA	NA	NA	01	Fieldscout	NA
Nes	08	fakevege	03	20.08.2021	Chantal.Hischier	Chantal.Hischier	NA	NA	NA	NA	NA	NA	01	Fieldscout	NA
Nes	08	fakevege	04	20.08.2021	Chantal.Hischier	Chantal.Hischier	NA	NA	NA	NA	NA	NA	01	Fieldscout	NA
Nes	08	fakevege	05	20.08.2021	Chantal.Hischier	Chantal.Hischier	NA	NA	NA	NA	NA	NA	01	Fieldscout	NA
Nes	08	fakevege	06	20.08.2021	Chantal.Hischier	Chantal.Hischier	NA	NA	NA	NA	NA	NA	01	Fieldscout	NA
Nes	08	fakevege	07	20.08.2021	Chantal.Hischier	Chantal.Hischier	NA	NA	NA	NA	NA	NA	01	Fieldscout	NA
Nes	08	fakevege	08	20.08.2021	Chantal.Hischier	Chantal.Hischier	NA	NA	NA	NA	NA	NA	01	Fieldscout	NA
Nes	08	fakevege	09	20.08.2021	Chantal.Hischier	Chantal.Hischier	NA	NA	NA	NA	NA	NA	01	Fieldscout	NA
Nes	08	fakevege	10	20.08.2021	Chantal.Hischier	Chantal.Hischier	NA	NA	NA	NA	NA	NA	01	Fieldscout	NA
Nes	08	baresoil	01	20.08.2021	Chantal.Hischier	Chantal.Hischier	NA	NA	NA	NA	NA	NA	01	Fieldscout	NA
Nes	08	baresoil	02	20.08.2021	Chantal.Hischier	Chantal.Hischier	NA	NA	NA	NA	NA	NA	01	Fieldscout	NA
Nes	08	baresoil	03	20.08.2021	Chantal.Hischier	Chantal.Hischier	NA	NA	NA	NA	NA	NA	01	Fieldscout	NA
Nes	08	baresoil	04	20.08.2021	Chantal.Hischier	Chantal.Hischier	NA	NA	NA	NA	NA	NA	01	Fieldscout	NA
Nes	08	baresoil	05	20.08.2021	Chantal.Hischier	Chantal.Hischier	NA	NA	NA	NA	NA	NA	01	Fieldscout	NA
Nes	08	baresoil	06	20.08.2021	Chantal.Hischier	Chantal.Hischier	NA	NA	NA	NA	NA	NA	01	Fieldscout	NA
Nes	08	baresoil	07	20.08.2021	Chantal.Hischier	Chantal.Hischier	NA	NA	NA	NA	NA	NA	01	Fieldscout	NA
Nes	08	baresoil	08	20.08.2021	Chantal.Hischier	Chantal.Hischier	NA	NA	NA	NA	NA	NA	01	Fieldscout	NA
Nes	08	baresoil	09	20.08.2021	Chantal.Hischier	Chantal.Hischier	NA	NA	NA	NA	NA	NA	01	Fieldscout	NA
Nes	08	baresoil	10	20.08.2021	Chantal.Hischier	Chantal.Hischier	NA	NA	NA	NA	NA	NA	01	Fieldscout	NA
Nes	09	natuvege	01	20.08.2021	Chantal.Hischier	Chantal.Hischier	NA	NA	NA	NA	NA	NA	01	Fieldscout	NA
Nes	09	natuvege	02	20.08.2021	Chantal.Hischier	Chantal.Hischier	NA	NA	NA	NA	NA	NA	01	Fieldscout	NA
Nes	09	natuvege	03	20.08.2021	Chantal.Hischier	Chantal.Hischier	NA	NA	NA	NA	NA	NA	01	Fieldscout	NA
Nes	09	natuvege	04	20.08.2021	Chantal.Hischier	Chantal.Hischier	NA	NA	NA	NA	NA	NA	01	Fieldscout	NA
Nes	09	natuvege	05	20.08.2021	Chantal.Hischier	Chantal.Hischier	NA	NA	NA	NA	NA	NA	01	Fieldscout	NA
Nes	09	natuvege	06	20.08.2021	Chantal.Hischier	Chantal.Hischier	NA	NA	NA	NA	NA	NA	01	Fieldscout	NA
Nes	09	natuvege	07	20.08.2021	Chantal.Hischier	Chantal.Hischier	NA	NA	NA	NA	NA	NA	01	Fieldscout	NA
Nes	09	natuvege	08	20.08.2021	Chantal.Hischier	Chantal.Hischier	NA	NA	NA	NA	NA	NA	01	Fieldscout	NA
Nes	09	natuvege	09	20.08.2021	Chantal.Hischier	Chantal.Hischier	NA	NA	NA	NA	NA	NA	01	Fieldscout	NA
Nes	09	natuvege	10	20.08.2021	Chantal.Hischier	Chantal.Hischier	NA	NA	NA	NA	NA	NA	01	Fieldscout	NA
Nes	09	fakevege	01	20.08.2021	Chantal.Hischier	Chantal.Hischier	NA	NA	NA	NA	NA	NA	01	Fieldscout	NA
Nes	09	fakevege	02	20.08.2021	Chantal.Hischier	Chantal.Hischier	NA	NA	NA	NA	NA	NA	01	Fieldscout	NA
Nes	09	fakevege	03	20.08.2021	Chantal.Hischier	Chantal.Hischier	NA	NA	NA	NA	NA	NA	01	Fieldscout	NA
Nes	09	fakevege	04	20.08.2021	Chantal.Hischier	Chantal.Hischier	NA	NA	NA	NA	NA	NA	01	Fieldscout	NA
Nes	09	fakevege	05	20.08.2021	Chantal.Hischier	Chantal.Hischier	NA	NA	NA	NA	NA	NA	01	Fieldscout	NA
Nes	09	fakevege	06	20.08.2021	Chantal.Hischier	Chantal.Hischier	NA	NA	NA	NA	NA	NA	01	Fieldscout	NA
Nes	09	fakevege	07	20.08.2021	Chantal.Hischier	Chantal.Hischier	NA	NA	NA	NA	NA	NA	01	Fieldscout	NA
Nes	09	fakevege	08	20.08.2021	Chantal.Hischier	Chantal.Hischier	NA	NA	NA	NA	NA	NA	01	Fieldscout	NA
Nes	09	fakevege	09	20.08.2021	Chantal.Hischier	Chantal.Hischier	NA	NA	NA	NA	NA	NA	01	Fieldscout	NA
Nes	09	fakevege	10	20.08.2021	Chantal.Hischier	Chantal.Hischier	NA	NA	NA	NA	NA	NA	01	Fieldscout	NA
Nes	09	baresoil	01	20.08.2021	Chantal.Hischier	Chantal.Hischier	NA	NA	NA	NA	NA	NA	01	Fieldscout	NA
Nes	09	baresoil	02	20.08.2021	Chantal.Hischier	Chantal.Hischier	NA	NA	NA	NA	NA	NA	01	Fieldscout	NA
Nes	09	baresoil	03	20.08.2021	Chantal.Hischier	Chantal.Hischier	NA	NA	NA	NA	NA	NA	01	Fieldscout	NA
Nes	09	baresoil	04	20.08.2021	Chantal.Hischier	Chantal.Hischier	NA	NA	NA	NA	NA	NA	01	Fieldscout	NA
Nes	09	baresoil	05	20.08.2021	Chantal.Hischier	Chantal.Hischier	NA	NA	NA	NA	NA	NA	01	Fieldscout	NA
Nes	09	baresoil	06	20.08.2021	Chantal.Hischier	Chantal.Hischier	NA	NA	NA	NA	NA	NA	01	Fieldscout	NA
Nes	09	baresoil	07	20.08.2021	Chantal.Hischier	Chantal.Hischier	NA	NA	NA	NA	NA	NA	01	Fieldscout	NA
Nes	09	baresoil	08	20.08.2021	Chantal.Hischier	Chantal.Hischier	NA	NA	NA	NA	NA	NA	01	Fieldscout	NA
Nes	09	baresoil	09	20.08.2021	Chantal.Hischier	Chantal.Hischier	NA	NA	NA	NA	NA	NA	01	Fieldscout	NA
Nes	09	baresoil	10	20.08.2021	Chantal.Hischier	Chantal.Hischier	NA	NA	NA	NA	NA	NA	01	Fieldscout	NA
Nes	10	natuvege	01	20.08.2021	Chantal.Hischier	Chantal.Hischier	NA	NA	NA	NA	NA	NA	01	Fieldscout	NA
Nes	10	natuvege	02	20.08.2021	Chantal.Hischier	Chantal.Hischier	NA	NA	NA	NA	NA	NA	01	Fieldscout	NA
Nes	10	natuvege	03	20.08.2021	Chantal.Hischier	Chantal.Hischier	NA	NA	NA	NA	NA	NA	01	Fieldscout	NA
Nes	10	natuvege	04	20.08.2021	Chantal.Hischier	Chantal.Hischier	NA	NA	NA	NA	NA	NA	01	Fieldscout	NA
Nes	10	natuvege	05	20.08.2021	Chantal.Hischier	Chantal.Hischier	NA	NA	NA	NA	NA	NA	01	Fieldscout	NA
Nes	10	natuvege	06	20.08.2021	Chantal.Hischier	Chantal.Hischier	NA	NA	NA	NA	NA	NA	01	Fieldscout	NA
Nes	10	natuvege	07	20.08.2021	Chantal.Hischier	Chantal.Hischier	NA	NA	NA	NA	NA	NA	01	Fieldscout	NA
Nes	10	natuvege	08	20.08.2021	Chantal.Hischier	Chantal.Hischier	NA	NA	NA	NA	NA	NA	01	Fieldscout	NA
Nes	10	natuvege	09	20.08.2021	Chantal.Hischier	Chantal.Hischier	NA	NA	NA	NA	NA	NA	01	Fieldscout	NA
Nes	10	natuvege	10	20.08.2021	Chantal.Hischier	Chantal.Hischier	NA	NA	NA	NA	NA	NA	01	Fieldscout	NA
Nes	10	fakevege	01	20.08.2021	Chantal.Hischier	Chantal.Hischier	NA	NA	NA	NA	NA	NA	01	Fieldscout	NA
Nes	10	fakevege	02	20.08.2021	Chantal.Hischier	Chantal.Hischier	NA	NA	NA	NA	NA	NA	01	Fieldscout	NA
Nes	10	fakevege	03	20.08.2021	Chantal.Hischier	Chantal.Hischier	NA	NA	NA	NA	NA	NA	01	Fieldscout	NA
Nes	10	fakevege	04	20.08.2021	Chantal.Hischier	Chantal.Hischier	NA	NA	NA	NA	NA	NA	01	Fieldscout	NA
Nes	10	fakevege	05	20.08.2021	Chantal.Hischier	Chantal.Hischier	NA	NA	NA	NA	NA	NA	01	Fieldscout	NA
Nes	10	fakevege	06	20.08.2021	Chantal.Hischier	Chantal.Hischier	NA	NA	NA	NA	NA	NA	01	Fieldscout	NA
Nes	10	fakevege	07	20.08.2021	Chantal.Hischier	Chantal.Hischier	NA	NA	NA	NA	NA	NA	01	Fieldscout	NA
Nes	10	fakevege	08	20.08.2021	Chantal.Hischier	Chantal.Hischier	NA	NA	NA	NA	NA	NA	01	Fieldscout	NA
Nes	10	fakevege	09	20.08.2021	Chantal.Hischier	Chantal.Hischier	NA	NA	NA	NA	NA	NA	01	Fieldscout	NA
Nes	10	fakevege	10	20.08.2021	Chantal.Hischier	Chantal.Hischier	NA	NA	NA	NA	NA	NA	01	Fieldscout	NA
Nes	10	baresoil	01	20.08.2021	Chantal.Hischier	Chantal.Hischier	NA	NA	NA	NA	NA	NA	01	Fieldscout	NA
Nes	10	baresoil	02	20.08.2021	Chantal.Hischier	Chantal.Hischier	NA	NA	NA	NA	NA	NA	01	Fieldscout	NA
Nes	10	baresoil	03	20.08.2021	Chantal.Hischier	Chantal.Hischier	NA	NA	NA	NA	NA	NA	01	Fieldscout	NA
Nes	10	baresoil	04	20.08.2021	Chantal.Hischier	Chantal.Hischier	NA	NA	NA	NA	NA	NA	01	Fieldscout	NA
Nes	10	baresoil	05	20.08.2021	Chantal.Hischier	Chantal.Hischier	NA	NA	NA	NA	NA	NA	01	Fieldscout	NA
Nes	10	baresoil	06	20.08.2021	Chantal.Hischier	Chantal.Hischier	NA	NA	NA	NA	NA	NA	01	Fieldscout	NA
Nes	10	baresoil	07	20.08.2021	Chantal.Hischier	Chantal.Hischier	NA	NA	NA	NA	NA	NA	01	Fieldscout	NA
Nes	10	baresoil	08	20.08.2021	Chantal.Hischier	Chantal.Hischier	NA	NA	NA	NA	NA	NA	01	Fieldscout	NA
Nes	10	baresoil	09	20.08.2021	Chantal.Hischier	Chantal.Hischier	NA	NA	NA	NA	NA	NA	01	Fieldscout	NA
Nes	10	baresoil	10	20.08.2021	Chantal.Hischier	Chantal.Hischier	NA	NA	NA	NA	NA	NA	01	Fieldscout	NA
Cal	01	natuvege	01	20.08.2021	Chantal.Hischier	Chantal.Hischier	45.4	45.40	10.49	NA	NA	NA	01	Fieldscout	cloudy.and.foggy.conditions.at.the.Calanda.sites.until.13.00
Cal	01	natuvege	02	20.08.2021	Chantal.Hischier	Chantal.Hischier	41.9	44.70	NA	NA	NA	NA	01	Fieldscout	NA
Cal	01	natuvege	03	20.08.2021	Chantal.Hischier	Chantal.Hischier	47.8	45.40	NA	NA	NA	NA	01	Fieldscout	NA
Cal	01	natuvege	04	20.08.2021	Chantal.Hischier	Chantal.Hischier	45.9	45.70	NA	NA	NA	NA	01	Fieldscout	NA
Cal	01	natuvege	05	20.08.2021	Chantal.Hischier	Chantal.Hischier	40.5	44.50	NA	NA	NA	NA	01	Fieldscout	NA
Cal	01	natuvege	06	20.08.2021	Chantal.Hischier	Chantal.Hischier	42.9	44.30	NA	NA	NA	NA	01	Fieldscout	NA
Cal	01	natuvege	07	20.08.2021	Chantal.Hischier	Chantal.Hischier	42.9	44.10	NA	NA	NA	NA	01	Fieldscout	NA
Cal	01	natuvege	08	20.08.2021	Chantal.Hischier	Chantal.Hischier	45.4	44.30	NA	NA	NA	NA	01	Fieldscout	NA
Cal	01	natuvege	09	20.08.2021	Chantal.Hischier	Chantal.Hischier	42.9	44.10	NA	NA	NA	NA	01	Fieldscout	NA
Cal	01	natuvege	10	20.08.2021	Chantal.Hischier	Chantal.Hischier	44.4	44.20	NA	NA	NA	NA	01	Fieldscout	NA
Cal	01	fakevege	01	20.08.2021	Chantal.Hischier	Chantal.Hischier	20.3	20.30	10.57	NA	NA	NA	01	Fieldscout	NA
Cal	01	fakevege	02	20.08.2021	Chantal.Hischier	Chantal.Hischier	26.7	31.80	NA	NA	NA	NA	01	Fieldscout	NA
Cal	01	fakevege	03	20.08.2021	Chantal.Hischier	Chantal.Hischier	23.3	31.50	NA	NA	NA	NA	01	Fieldscout	NA
Cal	01	fakevege	04	20.08.2021	Chantal.Hischier	Chantal.Hischier	17.4	31.00	NA	NA	NA	NA	01	Fieldscout	NA
Cal	01	fakevege	05	20.08.2021	Chantal.Hischier	Chantal.Hischier	23.3	30.70	NA	NA	NA	NA	01	Fieldscout	NA
Cal	01	fakevege	06	20.08.2021	Chantal.Hischier	Chantal.Hischier	21.8	30.40	NA	NA	NA	NA	01	Fieldscout	NA
Cal	01	fakevege	07	20.08.2021	Chantal.Hischier	Chantal.Hischier	23.8	30.20	NA	NA	NA	NA	01	Fieldscout	NA
Cal	01	fakevege	08	20.08.2021	Chantal.Hischier	Chantal.Hischier	26.2	30.10	NA	NA	NA	NA	01	Fieldscout	NA
Cal	01	fakevege	09	20.08.2021	Chantal.Hischier	Chantal.Hischier	16.9	29.30	NA	NA	NA	NA	01	Fieldscout	NA
Cal	01	fakevege	10	20.08.2021	Chantal.Hischier	Chantal.Hischier	17.9	29.00	NA	NA	NA	NA	01	Fieldscout	NA
Cal	01	baresoil	01	20.08.2021	Chantal.Hischier	Chantal.Hischier	25.2	23.50	11.08	NA	NA	NA	01	Fieldscout	NA
Cal	01	baresoil	02	20.08.2021	Chantal.Hischier	Chantal.Hischier	23.3	23.00	NA	NA	NA	NA	01	Fieldscout	NA
Cal	01	baresoil	03	20.08.2021	Chantal.Hischier	Chantal.Hischier	23.8	23.50	NA	NA	NA	NA	01	Fieldscout	NA
Cal	01	baresoil	04	20.08.2021	Chantal.Hischier	Chantal.Hischier	24.3	23.60	NA	NA	NA	NA	01	Fieldscout	NA
Cal	01	baresoil	05	20.08.2021	Chantal.Hischier	Chantal.Hischier	24.3	23.70	NA	NA	NA	NA	01	Fieldscout	NA
Cal	01	baresoil	06	20.08.2021	Chantal.Hischier	Chantal.Hischier	24.3	23.80	NA	NA	NA	NA	01	Fieldscout	NA
Cal	01	baresoil	07	20.08.2021	Chantal.Hischier	Chantal.Hischier	23.3	23.70	NA	NA	NA	NA	01	Fieldscout	NA
Cal	01	baresoil	08	20.08.2021	Chantal.Hischier	Chantal.Hischier	27.2	24.00	NA	NA	NA	NA	01	Fieldscout	NA
Cal	01	baresoil	09	20.08.2021	Chantal.Hischier	Chantal.Hischier	25.2	24.20	NA	NA	NA	NA	01	Fieldscout	NA
Cal	01	baresoil	10	20.08.2021	Chantal.Hischier	Chantal.Hischier	26.2	24.30	NA	NA	NA	NA	01	Fieldscout	NA
Cal	02	natuvege	01	20.08.2021	Chantal.Hischier	Chantal.Hischier	43.9	33.10	11.18	NA	NA	NA	01	Fieldscout	NA
Cal	02	natuvege	02	20.08.2021	Chantal.Hischier	Chantal.Hischier	49.8	33.80	NA	NA	NA	NA	01	Fieldscout	NA
Cal	02	natuvege	03	20.08.2021	Chantal.Hischier	Chantal.Hischier	45.9	34.30	NA	NA	NA	NA	01	Fieldscout	NA
Cal	02	natuvege	04	20.08.2021	Chantal.Hischier	Chantal.Hischier	47.8	34.80	NA	NA	NA	NA	01	Fieldscout	NA
Cal	02	natuvege	05	20.08.2021	Chantal.Hischier	Chantal.Hischier	47.8	35.30	NA	NA	NA	NA	01	Fieldscout	NA
Cal	02	natuvege	06	20.08.2021	Chantal.Hischier	Chantal.Hischier	44.9	35.70	NA	NA	NA	NA	01	Fieldscout	NA
Cal	02	natuvege	07	20.08.2021	Chantal.Hischier	Chantal.Hischier	44.9	36.00	NA	NA	NA	NA	01	Fieldscout	NA
Cal	02	natuvege	08	20.08.2021	Chantal.Hischier	Chantal.Hischier	46.3	36.30	NA	NA	NA	NA	01	Fieldscout	NA
Cal	02	natuvege	09	20.08.2021	Chantal.Hischier	Chantal.Hischier	47.8	36.70	NA	NA	NA	NA	01	Fieldscout	NA
Cal	02	natuvege	10	20.08.2021	Chantal.Hischier	Chantal.Hischier	46.3	36.90	NA	NA	NA	NA	01	Fieldscout	NA
Cal	02	fakevege	01	20.08.2021	Chantal.Hischier	Chantal.Hischier	28.2	36.10	11.23	NA	NA	NA	01	Fieldscout	NA
Cal	02	fakevege	02	20.08.2021	Chantal.Hischier	Chantal.Hischier	30.6	36.00	NA	NA	NA	NA	01	Fieldscout	NA
Cal	02	fakevege	03	20.08.2021	Chantal.Hischier	Chantal.Hischier	28.2	35.80	NA	NA	NA	NA	01	Fieldscout	NA
Cal	02	fakevege	04	20.08.2021	Chantal.Hischier	Chantal.Hischier	31.6	35.70	NA	NA	NA	NA	01	Fieldscout	NA
Cal	02	fakevege	05	20.08.2021	Chantal.Hischier	Chantal.Hischier	23.3	35.30	NA	NA	NA	NA	01	Fieldscout	NA
Cal	02	fakevege	06	20.08.2021	Chantal.Hischier	Chantal.Hischier	29.2	35.20	NA	NA	NA	NA	01	Fieldscout	NA
Cal	02	fakevege	07	20.08.2021	Chantal.Hischier	Chantal.Hischier	28.7	35.00	NA	NA	NA	NA	01	Fieldscout	NA
Cal	02	fakevege	08	20.08.2021	Chantal.Hischier	Chantal.Hischier	27.2	34.80	NA	NA	NA	NA	01	Fieldscout	NA
Cal	02	fakevege	09	20.08.2021	Chantal.Hischier	Chantal.Hischier	28.2	34.70	NA	NA	NA	NA	01	Fieldscout	NA
Cal	02	fakevege	10	20.08.2021	Chantal.Hischier	Chantal.Hischier	26.7	34.50	NA	NA	NA	NA	01	Fieldscout	NA
Cal	02	baresoil	01	20.08.2021	Chantal.Hischier	Chantal.Hischier	25.7	34.30	11.26	NA	NA	NA	01	Fieldscout	NA
Cal	02	baresoil	02	20.08.2021	Chantal.Hischier	Chantal.Hischier	28.7	34.20	NA	NA	NA	NA	01	Fieldscout	NA
Cal	02	baresoil	03	20.08.2021	Chantal.Hischier	Chantal.Hischier	20.3	33.90	NA	NA	NA	NA	01	Fieldscout	NA
Cal	02	baresoil	04	20.08.2021	Chantal.Hischier	Chantal.Hischier	25.7	33.70	NA	NA	NA	NA	01	Fieldscout	NA
Cal	02	baresoil	05	20.08.2021	Chantal.Hischier	Chantal.Hischier	22.3	33.50	NA	NA	NA	NA	01	Fieldscout	NA
Cal	02	baresoil	06	20.08.2021	Chantal.Hischier	Chantal.Hischier	26.2	33.30	NA	NA	NA	NA	01	Fieldscout	NA
Cal	02	baresoil	07	20.08.2021	Chantal.Hischier	Chantal.Hischier	31.1	33.30	NA	NA	NA	NA	01	Fieldscout	NA
Cal	02	baresoil	08	20.08.2021	Chantal.Hischier	Chantal.Hischier	26.7	33.20	NA	NA	NA	NA	01	Fieldscout	NA
Cal	02	baresoil	09	20.08.2021	Chantal.Hischier	Chantal.Hischier	26.2	33.00	NA	NA	NA	NA	01	Fieldscout	NA
Cal	02	baresoil	10	20.08.2021	Chantal.Hischier	Chantal.Hischier	24.7	32.90	NA	NA	NA	NA	01	Fieldscout	NA
Cal	03	natuvege	01	20.08.2021	Chantal.Hischier	Chantal.Hischier	33.6	32.90	11.29	NA	NA	NA	01	Fieldscout	NA
Cal	03	natuvege	02	20.08.2021	Chantal.Hischier	Chantal.Hischier	45.4	33.10	NA	NA	NA	NA	01	Fieldscout	NA
Cal	03	natuvege	03	20.08.2021	Chantal.Hischier	Chantal.Hischier	41.9	33.30	NA	NA	NA	NA	01	Fieldscout	NA
Cal	03	natuvege	04	20.08.2021	Chantal.Hischier	Chantal.Hischier	32.1	33.30	NA	NA	NA	NA	01	Fieldscout	NA
Cal	03	natuvege	05	20.08.2021	Chantal.Hischier	Chantal.Hischier	39.5	33.40	NA	NA	NA	NA	01	Fieldscout	NA
Cal	03	natuvege	06	20.08.2021	Chantal.Hischier	Chantal.Hischier	44.4	33.60	NA	NA	NA	NA	01	Fieldscout	NA
Cal	03	natuvege	07	20.08.2021	Chantal.Hischier	Chantal.Hischier	29.2	33.40	NA	NA	NA	NA	01	Fieldscout	NA
Cal	03	natuvege	08	20.08.2021	Chantal.Hischier	Chantal.Hischier	31.1	33.40	NA	NA	NA	NA	01	Fieldscout	NA
Cal	03	natuvege	09	20.08.2021	Chantal.Hischier	Chantal.Hischier	27.7	33.30	NA	NA	NA	NA	01	Fieldscout	NA
Cal	03	natuvege	10	20.08.2021	Chantal.Hischier	Chantal.Hischier	40.5	33.40	NA	NA	NA	NA	01	Fieldscout	NA
Cal	03	fakevege	01	20.08.2021	Chantal.Hischier	Chantal.Hischier	20.3	24.70	11.37	NA	NA	NA	01	Fieldscout	NA
Cal	03	fakevege	02	20.08.2021	Chantal.Hischier	Chantal.Hischier	26.7	25.40	NA	NA	NA	NA	01	Fieldscout	NA
Cal	03	fakevege	03	20.08.2021	Chantal.Hischier	Chantal.Hischier	29.2	26.30	NA	NA	NA	NA	01	Fieldscout	NA
Cal	03	fakevege	04	20.08.2021	Chantal.Hischier	Chantal.Hischier	23.3	25.70	NA	NA	NA	NA	01	Fieldscout	NA
Cal	03	fakevege	05	20.08.2021	Chantal.Hischier	Chantal.Hischier	26.7	25.90	NA	NA	NA	NA	01	Fieldscout	NA
Cal	03	fakevege	06	20.08.2021	Chantal.Hischier	Chantal.Hischier	22.3	23.90	NA	NA	NA	NA	01	Fieldscout	stone.at.this.measurement.point
Cal	03	fakevege	07	20.08.2021	Chantal.Hischier	Chantal.Hischier	29.2	29.20	NA	NA	NA	NA	01	Fieldscout	NA
Cal	03	fakevege	08	20.08.2021	Chantal.Hischier	Chantal.Hischier	21.8	25.50	NA	NA	NA	NA	01	Fieldscout	NA
Cal	03	fakevege	09	20.08.2021	Chantal.Hischier	Chantal.Hischier	27.7	26.20	NA	NA	NA	NA	01	Fieldscout	NA
Cal	03	fakevege	10	20.08.2021	Chantal.Hischier	Chantal.Hischier	20.3	24.70	NA	NA	NA	NA	01	Fieldscout	NA
Cal	03	baresoil	01	20.08.2021	Chantal.Hischier	Chantal.Hischier	21.3	24.70	11.42	NA	NA	NA	01	Fieldscout	NA
Cal	03	baresoil	02	20.08.2021	Chantal.Hischier	Chantal.Hischier	26.7	25.00	NA	NA	NA	NA	01	Fieldscout	NA
Cal	03	baresoil	03	20.08.2021	Chantal.Hischier	Chantal.Hischier	24.7	25.00	NA	NA	NA	NA	01	Fieldscout	NA
Cal	03	baresoil	04	20.08.2021	Chantal.Hischier	Chantal.Hischier	26.7	25.20	NA	NA	NA	NA	01	Fieldscout	NA
Cal	03	baresoil	05	20.08.2021	Chantal.Hischier	Chantal.Hischier	26.7	25.20	NA	NA	NA	NA	01	Fieldscout	NA
Cal	03	baresoil	06	20.08.2021	Chantal.Hischier	Chantal.Hischier	30.1	30.10	NA	NA	NA	NA	01	Fieldscout	NA
Cal	03	baresoil	07	20.08.2021	Chantal.Hischier	Chantal.Hischier	28.7	29.40	NA	NA	NA	NA	01	Fieldscout	NA
Cal	03	baresoil	08	20.08.2021	Chantal.Hischier	Chantal.Hischier	26.2	28.30	NA	NA	NA	NA	01	Fieldscout	NA
Cal	03	baresoil	09	20.08.2021	Chantal.Hischier	Chantal.Hischier	24.3	27.30	NA	NA	NA	NA	01	Fieldscout	NA
Cal	03	baresoil	10	20.08.2021	Chantal.Hischier	Chantal.Hischier	27.7	27.40	NA	NA	NA	NA	01	Fieldscout	NA
Cal	04	natuvege	01	20.08.2021	Chantal.Hischier	Chantal.Hischier	31.6	28.10	11.45	NA	NA	NA	01	Fieldscout	NA
Cal	04	natuvege	02	20.08.2021	Chantal.Hischier	Chantal.Hischier	37.0	29.40	NA	NA	NA	NA	01	Fieldscout	NA
Cal	04	natuvege	03	20.08.2021	Chantal.Hischier	Chantal.Hischier	26.2	29.00	NA	NA	NA	NA	01	Fieldscout	NA
Cal	04	natuvege	04	20.08.2021	Chantal.Hischier	Chantal.Hischier	35.1	29.70	NA	NA	NA	NA	01	Fieldscout	NA
Cal	04	natuvege	05	20.08.2021	Chantal.Hischier	Chantal.Hischier	37.0	30.40	NA	NA	NA	NA	01	Fieldscout	NA
Cal	04	natuvege	06	20.08.2021	Chantal.Hischier	Chantal.Hischier	42.4	31.50	NA	NA	NA	NA	01	Fieldscout	NA
Cal	04	natuvege	07	20.08.2021	Chantal.Hischier	Chantal.Hischier	38.0	32.00	NA	NA	NA	NA	01	Fieldscout	NA
Cal	04	natuvege	08	20.08.2021	Chantal.Hischier	Chantal.Hischier	39.0	32.60	NA	NA	NA	NA	01	Fieldscout	NA
Cal	04	natuvege	09	20.08.2021	Chantal.Hischier	Chantal.Hischier	43.4	33.30	NA	NA	NA	NA	01	Fieldscout	NA
Cal	04	natuvege	10	20.08.2021	Chantal.Hischier	Chantal.Hischier	44.9	34.10	NA	NA	NA	NA	01	Fieldscout	NA
Cal	04	fakevege	01	20.08.2021	Chantal.Hischier	Chantal.Hischier	25.2	33.50	11.48	NA	NA	NA	01	Fieldscout	NA
Cal	04	fakevege	02	20.08.2021	Chantal.Hischier	Chantal.Hischier	20.3	32.80	NA	NA	NA	NA	01	Fieldscout	NA
Cal	04	fakevege	03	20.08.2021	Chantal.Hischier	Chantal.Hischier	28.4	32.00	NA	NA	NA	NA	01	Fieldscout	NA
Cal	04	fakevege	04	20.08.2021	Chantal.Hischier	Chantal.Hischier	24.3	31.60	NA	NA	NA	NA	01	Fieldscout	NA
Cal	04	fakevege	05	20.08.2021	Chantal.Hischier	Chantal.Hischier	23.3	31.20	NA	NA	NA	NA	01	Fieldscout	NA
Cal	04	fakevege	06	20.08.2021	Chantal.Hischier	Chantal.Hischier	20.3	30.60	NA	NA	NA	NA	01	Fieldscout	NA
Cal	04	fakevege	07	20.08.2021	Chantal.Hischier	Chantal.Hischier	17.4	28.70	NA	NA	NA	NA	01	Fieldscout	NA
Cal	04	fakevege	08	20.08.2021	Chantal.Hischier	Chantal.Hischier	21.3	28.40	NA	NA	NA	NA	01	Fieldscout	NA
Cal	04	fakevege	09	20.08.2021	Chantal.Hischier	Chantal.Hischier	23.3	28.20	NA	NA	NA	NA	01	Fieldscout	NA
Cal	04	fakevege	10	20.08.2021	Chantal.Hischier	Chantal.Hischier	20.3	27.90	NA	NA	NA	NA	01	Fieldscout	NA
Cal	04	baresoil	01	20.08.2021	Chantal.Hischier	Chantal.Hischier	27.7	27.90	11.51	NA	NA	NA	01	Fieldscout	NA
Cal	04	baresoil	02	20.08.2021	Chantal.Hischier	Chantal.Hischier	25.2	27.80	NA	NA	NA	NA	01	Fieldscout	NA
Cal	04	baresoil	03	20.08.2021	Chantal.Hischier	Chantal.Hischier	29.7	27.90	NA	NA	NA	NA	01	Fieldscout	NA
Cal	04	baresoil	04	20.08.2021	Chantal.Hischier	Chantal.Hischier	24.3	27.80	NA	NA	NA	NA	01	Fieldscout	NA
Cal	04	baresoil	05	20.08.2021	Chantal.Hischier	Chantal.Hischier	31.3	27.90	NA	NA	NA	NA	01	Fieldscout	NA
Cal	04	baresoil	06	20.08.2021	Chantal.Hischier	Chantal.Hischier	23.3	27.70	NA	NA	NA	NA	01	Fieldscout	stone.at.this.measurement.point
Cal	04	baresoil	07	20.08.2021	Chantal.Hischier	Chantal.Hischier	32.1	27.90	NA	NA	NA	NA	01	Fieldscout	NA
Cal	04	baresoil	08	20.08.2021	Chantal.Hischier	Chantal.Hischier	33.1	28.00	NA	NA	NA	NA	01	Fieldscout	NA
Cal	04	baresoil	09	20.08.2021	Chantal.Hischier	Chantal.Hischier	30.1	28.10	NA	NA	NA	NA	01	Fieldscout	NA
Cal	04	baresoil	10	20.08.2021	Chantal.Hischier	Chantal.Hischier	24.7	28.10	NA	NA	NA	NA	01	Fieldscout	NA
Cal	05	natuvege	01	20.08.2021	Chantal.Hischier	Chantal.Hischier	39.5	28.40	11.54	NA	NA	NA	01	Fieldscout	NA
Cal	05	natuvege	02	20.08.2021	Chantal.Hischier	Chantal.Hischier	39.0	28.90	NA	NA	NA	NA	01	Fieldscout	NA
Cal	05	natuvege	03	20.08.2021	Chantal.Hischier	Chantal.Hischier	44.4	29.30	NA	NA	NA	NA	01	Fieldscout	NA
Cal	05	natuvege	04	20.08.2021	Chantal.Hischier	Chantal.Hischier	36.0	29.40	NA	NA	NA	NA	01	Fieldscout	NA
Cal	05	natuvege	05	20.08.2021	Chantal.Hischier	Chantal.Hischier	44.4	29.80	NA	NA	NA	NA	01	Fieldscout	NA
Cal	05	natuvege	06	20.08.2021	Chantal.Hischier	Chantal.Hischier	33.1	29.80	NA	NA	NA	NA	01	Fieldscout	NA
Cal	05	natuvege	07	20.08.2021	Chantal.Hischier	Chantal.Hischier	41.1	30.10	NA	NA	NA	NA	01	Fieldscout	NA
Cal	05	natuvege	08	20.08.2021	Chantal.Hischier	Chantal.Hischier	40.5	30.30	NA	NA	NA	NA	01	Fieldscout	NA
Cal	05	natuvege	09	20.08.2021	Chantal.Hischier	Chantal.Hischier	37.2	30.20	NA	NA	NA	NA	01	Fieldscout	NA
Cal	05	natuvege	10	20.08.2021	Chantal.Hischier	Chantal.Hischier	40.0	30.40	NA	NA	NA	NA	01	Fieldscout	NA
Cal	05	fakevege	01	20.08.2021	Chantal.Hischier	Chantal.Hischier	23.3	29.60	11.57	NA	NA	NA	01	Fieldscout	NA
Cal	05	fakevege	02	20.08.2021	Chantal.Hischier	Chantal.Hischier	25.7	296.00	NA	NA	NA	NA	01	Fieldscout	NA
Cal	05	fakevege	03	20.08.2021	Chantal.Hischier	Chantal.Hischier	30.1	29.60	NA	NA	NA	NA	01	Fieldscout	NA
Cal	05	fakevege	04	20.08.2021	Chantal.Hischier	Chantal.Hischier	21.8	28.90	NA	NA	NA	NA	01	Fieldscout	NA
Cal	05	fakevege	05	20.08.2021	Chantal.Hischier	Chantal.Hischier	35.1	29.00	NA	NA	NA	NA	01	Fieldscout	NA
Cal	05	fakevege	06	20.08.2021	Chantal.Hischier	Chantal.Hischier	31.1	29.10	NA	NA	NA	NA	01	Fieldscout	NA
Cal	05	fakevege	07	20.08.2021	Chantal.Hischier	Chantal.Hischier	31.6	29.10	NA	NA	NA	NA	01	Fieldscout	NA
Cal	05	fakevege	08	20.08.2021	Chantal.Hischier	Chantal.Hischier	29.7	29.10	NA	NA	NA	NA	01	Fieldscout	NA
Cal	05	fakevege	09	20.08.2021	Chantal.Hischier	Chantal.Hischier	26.7	29.10	NA	NA	NA	NA	01	Fieldscout	NA
Cal	05	fakevege	10	20.08.2021	Chantal.Hischier	Chantal.Hischier	20.8	28.90	NA	NA	NA	NA	01	Fieldscout	NA
Cal	05	baresoil	01	20.08.2021	Chantal.Hischier	Chantal.Hischier	29.7	29.00	12	NA	NA	NA	01	Fieldscout	NA
Cal	05	baresoil	02	20.08.2021	Chantal.Hischier	Chantal.Hischier	30.6	29.00	NA	NA	NA	NA	01	Fieldscout	NA
Cal	05	baresoil	03	20.08.2021	Chantal.Hischier	Chantal.Hischier	32.6	32.60	NA	NA	NA	NA	01	Fieldscout	NA
Cal	05	baresoil	04	20.08.2021	Chantal.Hischier	Chantal.Hischier	34.1	33.30	NA	NA	NA	NA	01	Fieldscout	NA
Cal	05	baresoil	05	20.08.2021	Chantal.Hischier	Chantal.Hischier	26.7	33.10	NA	NA	NA	NA	01	Fieldscout	NA
Cal	05	baresoil	06	20.08.2021	Chantal.Hischier	Chantal.Hischier	33.6	31.70	NA	NA	NA	NA	01	Fieldscout	NA
Cal	05	baresoil	07	20.08.2021	Chantal.Hischier	Chantal.Hischier	30.1	31.40	NA	NA	NA	NA	01	Fieldscout	NA
Cal	05	baresoil	08	20.08.2021	Chantal.Hischier	Chantal.Hischier	29.7	31.10	NA	NA	NA	NA	01	Fieldscout	NA
Cal	05	baresoil	09	20.08.2021	Chantal.Hischier	Chantal.Hischier	32.1	31.30	NA	NA	NA	NA	01	Fieldscout	NA
Cal	05	baresoil	10	20.08.2021	Chantal.Hischier	Chantal.Hischier	32.6	31.40	NA	NA	NA	NA	01	Fieldscout	NA
Cal	06	natuvege	01	20.08.2021	Chantal.Hischier	Chantal.Hischier	48.3	33.30	12.04	NA	NA	NA	01	Fieldscout	NA
Cal	06	natuvege	02	20.08.2021	Chantal.Hischier	Chantal.Hischier	45.4	34.50	NA	NA	NA	NA	01	Fieldscout	NA
Cal	06	natuvege	03	20.08.2021	Chantal.Hischier	Chantal.Hischier	46.8	35.60	NA	NA	NA	NA	01	Fieldscout	NA
Cal	06	natuvege	04	20.08.2021	Chantal.Hischier	Chantal.Hischier	42.9	35.00	NA	NA	NA	NA	01	Fieldscout	NA
Cal	06	natuvege	05	20.08.2021	Chantal.Hischier	Chantal.Hischier	48.3	36.00	NA	NA	NA	NA	01	Fieldscout	NA
Cal	06	natuvege	06	20.08.2021	Chantal.Hischier	Chantal.Hischier	46.8	36.70	NA	NA	NA	NA	01	Fieldscout	NA
Cal	06	natuvege	07	20.08.2021	Chantal.Hischier	Chantal.Hischier	48.8	37.40	NA	NA	NA	NA	01	Fieldscout	NA
Cal	06	natuvege	08	20.08.2021	Chantal.Hischier	Chantal.Hischier	47.3	38.00	NA	NA	NA	NA	01	Fieldscout	NA
Cal	06	natuvege	09	20.08.2021	Chantal.Hischier	Chantal.Hischier	41.4	38.30	NA	NA	NA	NA	01	Fieldscout	NA
Cal	06	natuvege	10	20.08.2021	Chantal.Hischier	Chantal.Hischier	40.5	40.50	NA	NA	NA	NA	01	Fieldscout	NA
Cal	06	fakevege	01	20.08.2021	Chantal.Hischier	Chantal.Hischier	24.7	23.30	12.09	NA	NA	NA	01	Fieldscout	NA
Cal	06	fakevege	02	20.08.2021	Chantal.Hischier	Chantal.Hischier	19.3	22.00	NA	NA	NA	NA	01	Fieldscout	NA
Cal	06	fakevege	03	20.08.2021	Chantal.Hischier	Chantal.Hischier	25.7	9.20	NA	NA	NA	NA	01	Fieldscout	NA
Cal	06	fakevege	04	20.08.2021	Chantal.Hischier	Chantal.Hischier	28.2	10.10	NA	NA	NA	NA	01	Fieldscout	NA
Cal	06	fakevege	05	20.08.2021	Chantal.Hischier	Chantal.Hischier	33.1	11.80	NA	NA	NA	NA	01	Fieldscout	NA
Cal	06	fakevege	06	20.08.2021	Chantal.Hischier	Chantal.Hischier	29.7	12.20	NA	NA	NA	NA	01	Fieldscout	NA
Cal	06	fakevege	07	20.08.2021	Chantal.Hischier	Chantal.Hischier	31.1	13.40	NA	NA	NA	NA	01	Fieldscout	NA
Cal	06	fakevege	08	20.08.2021	Chantal.Hischier	Chantal.Hischier	33.6	14.60	NA	NA	NA	NA	01	Fieldscout	NA
Cal	06	fakevege	09	20.08.2021	Chantal.Hischier	Chantal.Hischier	30.1	15.50	NA	NA	NA	NA	01	Fieldscout	NA
Cal	06	fakevege	10	20.08.2021	Chantal.Hischier	Chantal.Hischier	32.1	14.80	NA	NA	NA	NA	01	Fieldscout	NA
Cal	06	baresoil	01	20.08.2021	Chantal.Hischier	Chantal.Hischier	25.2	15.30	12.13	NA	NA	NA	01	Fieldscout	NA
Cal	06	baresoil	02	20.08.2021	Chantal.Hischier	Chantal.Hischier	26.5	16.20	NA	NA	NA	NA	01	Fieldscout	NA
Cal	06	baresoil	03	20.08.2021	Chantal.Hischier	Chantal.Hischier	32.6	16.90	NA	NA	NA	NA	01	Fieldscout	NA
Cal	06	baresoil	04	20.08.2021	Chantal.Hischier	Chantal.Hischier	28.7	17.30	NA	NA	NA	NA	01	Fieldscout	NA
Cal	06	baresoil	05	20.08.2021	Chantal.Hischier	Chantal.Hischier	29.2	17.80	NA	NA	NA	NA	01	Fieldscout	NA
Cal	06	baresoil	06	20.08.2021	Chantal.Hischier	Chantal.Hischier	28.7	18.20	NA	NA	NA	NA	01	Fieldscout	NA
Cal	06	baresoil	07	20.08.2021	Chantal.Hischier	Chantal.Hischier	32.1	18.70	NA	NA	NA	NA	01	Fieldscout	NA
Cal	06	baresoil	08	20.08.2021	Chantal.Hischier	Chantal.Hischier	37.0	19.30	NA	NA	NA	NA	01	Fieldscout	NA
Cal	06	baresoil	09	20.08.2021	Chantal.Hischier	Chantal.Hischier	23.3	19.60	NA	NA	NA	NA	01	Fieldscout	NA
Cal	06	baresoil	10	20.08.2021	Chantal.Hischier	Chantal.Hischier	24.3	19.70	NA	NA	NA	NA	01	Fieldscout	NA
Cal	07	natuvege	01	20.08.2021	Chantal.Hischier	Chantal.Hischier	37.0	20.30	12.16	NA	NA	NA	01	Fieldscout	NA
Cal	07	natuvege	02	20.08.2021	Chantal.Hischier	Chantal.Hischier	33.1	20.90	NA	NA	NA	NA	01	Fieldscout	NA
Cal	07	natuvege	03	20.08.2021	Chantal.Hischier	Chantal.Hischier	40.5	21.40	NA	NA	NA	NA	01	Fieldscout	NA
Cal	07	natuvege	04	20.08.2021	Chantal.Hischier	Chantal.Hischier	39.5	21.90	NA	NA	NA	NA	01	Fieldscout	NA
Cal	07	natuvege	05	20.08.2021	Chantal.Hischier	Chantal.Hischier	35.5	22.30	NA	NA	NA	NA	01	Fieldscout	NA
Cal	07	natuvege	06	20.08.2021	Chantal.Hischier	Chantal.Hischier	42.4	22.80	NA	NA	NA	NA	01	Fieldscout	NA
Cal	07	natuvege	07	20.08.2021	Chantal.Hischier	Chantal.Hischier	42.9	23.30	NA	NA	NA	NA	01	Fieldscout	NA
Cal	07	natuvege	08	20.08.2021	Chantal.Hischier	Chantal.Hischier	36.5	23.00	NA	NA	NA	NA	01	Fieldscout	NA
Cal	07	natuvege	09	20.08.2021	Chantal.Hischier	Chantal.Hischier	38.5	23.40	NA	NA	NA	NA	01	Fieldscout	NA
Cal	07	natuvege	10	20.08.2021	Chantal.Hischier	Chantal.Hischier	40.0	23.30	NA	NA	NA	NA	01	Fieldscout	NA
Cal	07	fakevege	01	20.08.2021	Chantal.Hischier	Chantal.Hischier	20.3	23.20	12.19	NA	NA	NA	01	Fieldscout	NA
Cal	07	fakevege	02	20.08.2021	Chantal.Hischier	Chantal.Hischier	22.3	23.20	NA	NA	NA	NA	01	Fieldscout	stone.at.this.measurement.point
Cal	07	fakevege	03	20.08.2021	Chantal.Hischier	Chantal.Hischier	26.2	23.20	NA	NA	NA	NA	01	Fieldscout	NA
Cal	07	fakevege	04	20.08.2021	Chantal.Hischier	Chantal.Hischier	23.8	23.20	NA	NA	NA	NA	01	Fieldscout	NA
Cal	07	fakevege	05	20.08.2021	Chantal.Hischier	Chantal.Hischier	25.7	23.30	NA	NA	NA	NA	01	Fieldscout	NA
Cal	07	fakevege	06	20.08.2021	Chantal.Hischier	Chantal.Hischier	22.8	23.30	NA	NA	NA	NA	01	Fieldscout	NA
Cal	07	fakevege	07	20.08.2021	Chantal.Hischier	Chantal.Hischier	20.8	23.20	NA	NA	NA	NA	01	Fieldscout	NA
Cal	07	fakevege	08	20.08.2021	Chantal.Hischier	Chantal.Hischier	29.7	23.40	NA	NA	NA	NA	01	Fieldscout	NA
Cal	07	fakevege	09	20.08.2021	Chantal.Hischier	Chantal.Hischier	22.8	22.90	NA	NA	NA	NA	01	Fieldscout	NA
Cal	07	fakevege	10	20.08.2021	Chantal.Hischier	Chantal.Hischier	21.3	22.90	NA	NA	NA	NA	01	Fieldscout	NA
Cal	07	baresoil	01	20.08.2021	Chantal.Hischier	Chantal.Hischier	25.2	23.00	12.21	NA	NA	NA	01	Fieldscout	stone.at.this.measurement.point
Cal	07	baresoil	02	20.08.2021	Chantal.Hischier	Chantal.Hischier	33.1	23.10	NA	NA	NA	NA	01	Fieldscout	NA
Cal	07	baresoil	03	20.08.2021	Chantal.Hischier	Chantal.Hischier	21.8	23.10	NA	NA	NA	NA	01	Fieldscout	stone.at.this.measurement.point
Cal	07	baresoil	04	20.08.2021	Chantal.Hischier	Chantal.Hischier	26.1	22.80	NA	NA	NA	NA	01	Fieldscout	NA
Cal	07	baresoil	05	20.08.2021	Chantal.Hischier	Chantal.Hischier	26.7	26.70	NA	NA	NA	NA	01	Fieldscout	NA
Cal	07	baresoil	06	20.08.2021	Chantal.Hischier	Chantal.Hischier	20.3	15.70	NA	NA	NA	NA	01	Fieldscout	NA
Cal	07	baresoil	07	20.08.2021	Chantal.Hischier	Chantal.Hischier	26.2	18.30	NA	NA	NA	NA	01	Fieldscout	NA
Cal	07	baresoil	08	20.08.2021	Chantal.Hischier	Chantal.Hischier	32.1	21.10	NA	NA	NA	NA	01	Fieldscout	NA
Cal	07	baresoil	09	20.08.2021	Chantal.Hischier	Chantal.Hischier	33.6	19.80	NA	NA	NA	NA	01	Fieldscout	NA
Cal	07	baresoil	10	20.08.2021	Chantal.Hischier	Chantal.Hischier	39.0	19.80	NA	NA	NA	NA	01	Fieldscout	NA
Cal	08	natuvege	01	20.08.2021	Chantal.Hischier	Chantal.Hischier	32.6	22.00	12.25	NA	NA	NA	01	Fieldscout	NA
Cal	08	natuvege	02	20.08.2021	Chantal.Hischier	Chantal.Hischier	33.6	23.00	NA	NA	NA	NA	01	Fieldscout	NA
Cal	08	natuvege	03	20.08.2021	Chantal.Hischier	Chantal.Hischier	34.1	19.40	NA	NA	NA	NA	01	Fieldscout	NA
Cal	08	natuvege	04	20.08.2021	Chantal.Hischier	Chantal.Hischier	27.2	27.20	NA	NA	NA	NA	01	Fieldscout	NA
Cal	08	natuvege	05	20.08.2021	Chantal.Hischier	Chantal.Hischier	31.1	6.20	NA	NA	NA	NA	01	Fieldscout	NA
Cal	08	natuvege	06	20.08.2021	Chantal.Hischier	Chantal.Hischier	30.1	30.10	NA	NA	NA	NA	01	Fieldscout	NA
Cal	08	natuvege	07	20.08.2021	Chantal.Hischier	Chantal.Hischier	30.6	15.20	NA	NA	NA	NA	01	Fieldscout	NA
Cal	08	natuvege	08	20.08.2021	Chantal.Hischier	Chantal.Hischier	32.1	18.60	NA	NA	NA	NA	01	Fieldscout	NA
Cal	08	natuvege	09	20.08.2021	Chantal.Hischier	Chantal.Hischier	21.8	17.20	NA	NA	NA	NA	01	Fieldscout	NA
Cal	08	natuvege	10	20.08.2021	Chantal.Hischier	Chantal.Hischier	28.2	17.90	NA	NA	NA	NA	01	Fieldscout	NA
Cal	08	fakevege	01	20.08.2021	Chantal.Hischier	Chantal.Hischier	28.7	18.70	12.31	NA	NA	NA	01	Fieldscout	NA
Cal	08	fakevege	02	20.08.2021	Chantal.Hischier	Chantal.Hischier	27.2	19.20	NA	NA	NA	NA	01	Fieldscout	NA
Cal	08	fakevege	03	20.08.2021	Chantal.Hischier	Chantal.Hischier	22.3	19.40	NA	NA	NA	NA	01	Fieldscout	NA
Cal	08	fakevege	04	20.08.2021	Chantal.Hischier	Chantal.Hischier	28.2	19.90	NA	NA	NA	NA	01	Fieldscout	NA
Cal	08	fakevege	05	20.08.2021	Chantal.Hischier	Chantal.Hischier	28.2	20.30	NA	NA	NA	NA	01	Fieldscout	NA
Cal	08	fakevege	06	20.08.2021	Chantal.Hischier	Chantal.Hischier	26.2	20.60	NA	NA	NA	NA	01	Fieldscout	NA
Cal	08	fakevege	07	20.08.2021	Chantal.Hischier	Chantal.Hischier	26.2	20.90	NA	NA	NA	NA	01	Fieldscout	NA
Cal	08	fakevege	08	20.08.2021	Chantal.Hischier	Chantal.Hischier	28.7	21.20	NA	NA	NA	NA	01	Fieldscout	NA
Cal	08	fakevege	09	20.08.2021	Chantal.Hischier	Chantal.Hischier	25.7	21.40	NA	NA	NA	NA	01	Fieldscout	NA
Cal	08	fakevege	10	20.08.2021	Chantal.Hischier	Chantal.Hischier	24.7	21.60	NA	NA	NA	NA	01	Fieldscout	NA
Cal	08	baresoil	01	20.08.2021	Chantal.Hischier	Chantal.Hischier	28.2	22.50	12.34	NA	NA	NA	01	Fieldscout	NA
Cal	08	baresoil	02	20.08.2021	Chantal.Hischier	Chantal.Hischier	25.2	22.60	NA	NA	NA	NA	01	Fieldscout	NA
Cal	08	baresoil	03	20.08.2021	Chantal.Hischier	Chantal.Hischier	28.7	22.10	NA	NA	NA	NA	01	Fieldscout	NA
Cal	08	baresoil	04	20.08.2021	Chantal.Hischier	Chantal.Hischier	27.7	20.90	NA	NA	NA	NA	01	Fieldscout	NA
Cal	08	baresoil	05	20.08.2021	Chantal.Hischier	Chantal.Hischier	35.5	21.30	NA	NA	NA	NA	01	Fieldscout	NA
Cal	08	baresoil	06	20.08.2021	Chantal.Hischier	Chantal.Hischier	32.6	21.70	NA	NA	NA	NA	01	Fieldscout	NA
Cal	08	baresoil	07	20.08.2021	Chantal.Hischier	Chantal.Hischier	28.7	21.90	NA	NA	NA	NA	01	Fieldscout	NA
Cal	08	baresoil	08	20.08.2021	Chantal.Hischier	Chantal.Hischier	35.5	22.20	NA	NA	NA	NA	01	Fieldscout	NA
Cal	08	baresoil	09	20.08.2021	Chantal.Hischier	Chantal.Hischier	33.1	22.50	NA	NA	NA	NA	01	Fieldscout	NA
Cal	08	baresoil	10	20.08.2021	Chantal.Hischier	Chantal.Hischier	26.7	22.60	NA	NA	NA	NA	01	Fieldscout	NA
Cal	09	natuvege	01	20.08.2021	Chantal.Hischier	Chantal.Hischier	39.0	39.00	12.37	NA	NA	NA	01	Fieldscout	NA
Cal	09	natuvege	02	20.08.2021	Chantal.Hischier	Chantal.Hischier	31.1	31.10	NA	NA	NA	NA	01	Fieldscout	NA
Cal	09	natuvege	03	20.08.2021	Chantal.Hischier	Chantal.Hischier	35.1	35.10	NA	NA	NA	NA	01	Fieldscout	NA
Cal	09	natuvege	04	20.08.2021	Chantal.Hischier	Chantal.Hischier	38.5	38.50	NA	NA	NA	NA	01	Fieldscout	NA
Cal	09	natuvege	05	20.08.2021	Chantal.Hischier	Chantal.Hischier	44.9	44.90	NA	NA	NA	NA	01	Fieldscout	NA
Cal	09	natuvege	06	20.08.2021	Chantal.Hischier	Chantal.Hischier	40.0	40.00	NA	NA	NA	NA	01	Fieldscout	NA
Cal	09	natuvege	07	20.08.2021	Chantal.Hischier	Chantal.Hischier	42.9	42.90	NA	NA	NA	NA	01	Fieldscout	NA
Cal	09	natuvege	08	20.08.2021	Chantal.Hischier	Chantal.Hischier	46.3	46.30	NA	NA	NA	NA	01	Fieldscout	NA
Cal	09	natuvege	09	20.08.2021	Chantal.Hischier	Chantal.Hischier	41.4	41.40	NA	NA	NA	NA	01	Fieldscout	NA
Cal	09	natuvege	10	20.08.2021	Chantal.Hischier	Chantal.Hischier	38.5	38.50	NA	NA	NA	NA	01	Fieldscout	NA
Cal	09	fakevege	01	20.08.2021	Chantal.Hischier	Chantal.Hischier	25.7	25.70	12.4	NA	NA	NA	01	Fieldscout	NA
Cal	09	fakevege	02	20.08.2021	Chantal.Hischier	Chantal.Hischier	20.3	20.30	NA	NA	NA	NA	01	Fieldscout	NA
Cal	09	fakevege	03	20.08.2021	Chantal.Hischier	Chantal.Hischier	17.9	17.90	NA	NA	NA	NA	01	Fieldscout	NA
Cal	09	fakevege	04	20.08.2021	Chantal.Hischier	Chantal.Hischier	19.3	19.30	NA	NA	NA	NA	01	Fieldscout	NA
Cal	09	fakevege	05	20.08.2021	Chantal.Hischier	Chantal.Hischier	27.2	27.20	NA	NA	NA	NA	01	Fieldscout	NA
Cal	09	fakevege	06	20.08.2021	Chantal.Hischier	Chantal.Hischier	26.2	26.20	NA	NA	NA	NA	01	Fieldscout	NA
Cal	09	fakevege	07	20.08.2021	Chantal.Hischier	Chantal.Hischier	26.7	26.70	NA	NA	NA	NA	01	Fieldscout	NA
Cal	09	fakevege	08	20.08.2021	Chantal.Hischier	Chantal.Hischier	25.2	25.20	NA	NA	NA	NA	01	Fieldscout	NA
Cal	09	fakevege	09	20.08.2021	Chantal.Hischier	Chantal.Hischier	23.8	33.80	NA	NA	NA	NA	01	Fieldscout	NA
Cal	09	fakevege	10	20.08.2021	Chantal.Hischier	Chantal.Hischier	31.6	31.60	NA	NA	NA	NA	01	Fieldscout	NA
Cal	09	baresoil	01	20.08.2021	Chantal.Hischier	Chantal.Hischier	29.7	29.70	12.43	NA	NA	NA	01	Fieldscout	NA
Cal	09	baresoil	02	20.08.2021	Chantal.Hischier	Chantal.Hischier	31.6	31.60	NA	NA	NA	NA	01	Fieldscout	NA
Cal	09	baresoil	03	20.08.2021	Chantal.Hischier	Chantal.Hischier	28.2	28.20	NA	NA	NA	NA	01	Fieldscout	NA
Cal	09	baresoil	04	20.08.2021	Chantal.Hischier	Chantal.Hischier	36.5	36.50	NA	NA	NA	NA	01	Fieldscout	NA
Cal	09	baresoil	05	20.08.2021	Chantal.Hischier	Chantal.Hischier	34.1	34.10	NA	NA	NA	NA	01	Fieldscout	NA
Cal	09	baresoil	06	20.08.2021	Chantal.Hischier	Chantal.Hischier	26.2	26.20	NA	NA	NA	NA	01	Fieldscout	NA
Cal	09	baresoil	07	20.08.2021	Chantal.Hischier	Chantal.Hischier	36.0	36.00	NA	NA	NA	NA	01	Fieldscout	NA
Cal	09	baresoil	08	20.08.2021	Chantal.Hischier	Chantal.Hischier	31.1	31.10	NA	NA	NA	NA	01	Fieldscout	NA
Cal	09	baresoil	09	20.08.2021	Chantal.Hischier	Chantal.Hischier	32.6	32.60	NA	NA	NA	NA	01	Fieldscout	NA
Cal	09	baresoil	10	20.08.2021	Chantal.Hischier	Chantal.Hischier	28.2	28.20	NA	NA	NA	NA	01	Fieldscout	NA
Cal	10	natuvege	01	20.08.2021	Chantal.Hischier	Chantal.Hischier	39.5	18.00	12.48	NA	NA	NA	01	Fieldscout	NA
Cal	10	natuvege	02	20.08.2021	Chantal.Hischier	Chantal.Hischier	43.4	15.10	NA	NA	NA	NA	01	Fieldscout	NA
Cal	10	natuvege	03	20.08.2021	Chantal.Hischier	Chantal.Hischier	42.9	19.50	NA	NA	NA	NA	01	Fieldscout	NA
Cal	10	natuvege	04	20.08.2021	Chantal.Hischier	Chantal.Hischier	51.7	21.30	NA	NA	NA	NA	01	Fieldscout	NA
Cal	10	natuvege	05	20.08.2021	Chantal.Hischier	Chantal.Hischier	46.3	22.60	NA	NA	NA	NA	01	Fieldscout	NA
Cal	10	natuvege	06	20.08.2021	Chantal.Hischier	Chantal.Hischier	33.6	22.40	NA	NA	NA	NA	01	Fieldscout	NA
Cal	10	natuvege	07	20.08.2021	Chantal.Hischier	Chantal.Hischier	39.0	23.10	NA	NA	NA	NA	01	Fieldscout	NA
Cal	10	natuvege	08	20.08.2021	Chantal.Hischier	Chantal.Hischier	37.0	23.50	NA	NA	NA	NA	01	Fieldscout	NA
Cal	10	natuvege	09	20.08.2021	Chantal.Hischier	Chantal.Hischier	33.6	23.80	NA	NA	NA	NA	01	Fieldscout	NA
Cal	10	natuvege	10	20.08.2021	Chantal.Hischier	Chantal.Hischier	39.0	24.40	NA	NA	NA	NA	01	Fieldscout	NA
Cal	10	fakevege	01	20.08.2021	Chantal.Hischier	Chantal.Hischier	29.7	23.70	12.52	NA	NA	NA	01	Fieldscout	NA
Cal	10	fakevege	02	20.08.2021	Chantal.Hischier	Chantal.Hischier	23.3	23.70	NA	NA	NA	NA	01	Fieldscout	NA
Cal	10	fakevege	03	20.08.2021	Chantal.Hischier	Chantal.Hischier	27.7	23.90	NA	NA	NA	NA	01	Fieldscout	NA
Cal	10	fakevege	04	20.08.2021	Chantal.Hischier	Chantal.Hischier	30.1	24.10	NA	NA	NA	NA	01	Fieldscout	NA
Cal	10	fakevege	05	20.08.2021	Chantal.Hischier	Chantal.Hischier	26.7	24.10	NA	NA	NA	NA	01	Fieldscout	NA
Cal	10	fakevege	06	20.08.2021	Chantal.Hischier	Chantal.Hischier	27.7	24.20	NA	NA	NA	NA	01	Fieldscout	NA
Cal	10	fakevege	07	20.08.2021	Chantal.Hischier	Chantal.Hischier	31.1	23.30	NA	NA	NA	NA	01	Fieldscout	NA
Cal	10	fakevege	08	20.08.2021	Chantal.Hischier	Chantal.Hischier	27.7	23.40	NA	NA	NA	NA	01	Fieldscout	NA
Cal	10	fakevege	09	20.08.2021	Chantal.Hischier	Chantal.Hischier	23.8	23.40	NA	NA	NA	NA	01	Fieldscout	NA
Cal	10	fakevege	10	20.08.2021	Chantal.Hischier	Chantal.Hischier	26.7	23.50	NA	NA	NA	NA	01	Fieldscout	NA
Cal	10	baresoil	01	20.08.2021	Chantal.Hischier	Chantal.Hischier	31.6	23.70	12.54	NA	NA	NA	01	Fieldscout	NA
Cal	10	baresoil	02	20.08.2021	Chantal.Hischier	Chantal.Hischier	28.7	23.80	NA	NA	NA	NA	01	Fieldscout	NA
Cal	10	baresoil	03	20.08.2021	Chantal.Hischier	Chantal.Hischier	29.7	24.00	NA	NA	NA	NA	01	Fieldscout	NA
Cal	10	baresoil	04	20.08.2021	Chantal.Hischier	Chantal.Hischier	33.6	24.20	NA	NA	NA	NA	01	Fieldscout	NA
Cal	10	baresoil	05	20.08.2021	Chantal.Hischier	Chantal.Hischier	25.7	23.70	NA	NA	NA	NA	01	Fieldscout	NA
Cal	10	baresoil	06	20.08.2021	Chantal.Hischier	Chantal.Hischier	33.1	23.90	NA	NA	NA	NA	01	Fieldscout	NA
Cal	10	baresoil	07	20.08.2021	Chantal.Hischier	Chantal.Hischier	24.3	23.90	NA	NA	NA	NA	01	Fieldscout	NA
Cal	10	baresoil	08	20.08.2021	Chantal.Hischier	Chantal.Hischier	31.6	24.10	NA	NA	NA	NA	01	Fieldscout	NA
Cal	10	baresoil	09	20.08.2021	Chantal.Hischier	Chantal.Hischier	31.1	24.20	NA	NA	NA	NA	01	Fieldscout	NA
Cal	10	baresoil	10	20.08.2021	Chantal.Hischier	Chantal.Hischier	28.2	24.30	NA	NA	NA	NA	01	Fieldscout	stone.at.this.measurement.point
Nes	01	natuvege	01	02.09.2021	Chantal.Hischier	Chantal.Hischier	37.2	NA	13.02	21.3	Mineral	V1.29	02	ProCheck	NA
Nes	01	natuvege	02	02.09.2021	Chantal.Hischier	Chantal.Hischier	36.1	NA	NA	21.3	Mineral	V1.29	02	ProCheck	NA
Nes	01	natuvege	03	02.09.2021	Chantal.Hischier	Chantal.Hischier	40.4	NA	NA	21.6	Mineral	V1.29	02	ProCheck	NA
Nes	01	natuvege	04	02.09.2021	Chantal.Hischier	Chantal.Hischier	39.2	NA	NA	22.0	Mineral	V1.29	02	ProCheck	NA
Nes	01	natuvege	05	02.09.2021	Chantal.Hischier	Chantal.Hischier	33.9	NA	NA	22.1	Mineral	V1.29	02	ProCheck	NA
Nes	01	natuvege	06	02.09.2021	Chantal.Hischier	Chantal.Hischier	36.1	NA	NA	22.3	Mineral	V1.29	02	ProCheck	NA
Nes	01	natuvege	07	02.09.2021	Chantal.Hischier	Chantal.Hischier	39.5	NA	NA	22.0	Mineral	V1.29	02	ProCheck	NA
Nes	01	natuvege	08	02.09.2021	Chantal.Hischier	Chantal.Hischier	39.5	NA	NA	22.2	Mineral	V1.29	02	ProCheck	NA
Nes	01	natuvege	09	02.09.2021	Chantal.Hischier	Chantal.Hischier	37.1	NA	NA	23.6	Mineral	V1.29	02	ProCheck	NA
Nes	01	natuvege	10	02.09.2021	Chantal.Hischier	Chantal.Hischier	38.8	NA	NA	23.2	Mineral	V1.29	02	ProCheck	NA
Nes	01	fakevege	01	02.09.2021	Chantal.Hischier	Chantal.Hischier	21.0	NA	NA	25.6	Mineral	V1.29	02	ProCheck	NA
Nes	01	fakevege	02	02.09.2021	Chantal.Hischier	Chantal.Hischier	18.3	NA	NA	26.5	Mineral	V1.29	02	ProCheck	NA
Nes	01	fakevege	03	02.09.2021	Chantal.Hischier	Chantal.Hischier	19.3	NA	NA	25.5	Mineral	V1.29	02	ProCheck	NA
Nes	01	fakevege	04	02.09.2021	Chantal.Hischier	Chantal.Hischier	20.8	NA	NA	25.0	Mineral	V1.29	02	ProCheck	NA
Nes	01	fakevege	05	02.09.2021	Chantal.Hischier	Chantal.Hischier	22.1	NA	NA	26.1	Mineral	V1.29	02	ProCheck	NA
Nes	01	fakevege	06	02.09.2021	Chantal.Hischier	Chantal.Hischier	24.2	NA	NA	26.1	Mineral	V1.29	02	ProCheck	NA
Nes	01	fakevege	07	02.09.2021	Chantal.Hischier	Chantal.Hischier	21.7	NA	NA	26.2	Mineral	V1.29	02	ProCheck	NA
Nes	01	fakevege	08	02.09.2021	Chantal.Hischier	Chantal.Hischier	22.7	NA	NA	26.0	Mineral	V1.29	02	ProCheck	NA
Nes	01	fakevege	09	02.09.2021	Chantal.Hischier	Chantal.Hischier	21.9	NA	NA	25.7	Mineral	V1.29	02	ProCheck	NA
Nes	01	fakevege	10	02.09.2021	Chantal.Hischier	Chantal.Hischier	19.8	NA	NA	25.9	Mineral	V1.29	02	ProCheck	NA
Nes	01	baresoil	01	02.09.2021	Chantal.Hischier	Chantal.Hischier	22.9	NA	NA	29.9	Mineral	V1.29	02	ProCheck	NA
Nes	01	baresoil	02	02.09.2021	Chantal.Hischier	Chantal.Hischier	18.5	NA	NA	32.0	Mineral	V1.29	02	ProCheck	NA
Nes	01	baresoil	03	02.09.2021	Chantal.Hischier	Chantal.Hischier	19.0	NA	NA	32.9	Mineral	V1.29	02	ProCheck	NA
Nes	01	baresoil	04	02.09.2021	Chantal.Hischier	Chantal.Hischier	20.4	NA	NA	33.1	Mineral	V1.29	02	ProCheck	NA
Nes	01	baresoil	05	02.09.2021	Chantal.Hischier	Chantal.Hischier	23.4	NA	NA	33.3	Mineral	V1.29	02	ProCheck	NA
Nes	01	baresoil	06	02.09.2021	Chantal.Hischier	Chantal.Hischier	21.4	NA	NA	31.6	Mineral	V1.29	02	ProCheck	NA
Nes	01	baresoil	07	02.09.2021	Chantal.Hischier	Chantal.Hischier	16.1	NA	NA	32.6	Mineral	V1.29	02	ProCheck	NA
Nes	01	baresoil	08	02.09.2021	Chantal.Hischier	Chantal.Hischier	20.6	NA	NA	32.2	Mineral	V1.29	02	ProCheck	NA
Nes	01	baresoil	09	02.09.2021	Chantal.Hischier	Chantal.Hischier	18.1	NA	NA	31.7	Mineral	V1.29	02	ProCheck	NA
Nes	01	baresoil	10	02.09.2021	Chantal.Hischier	Chantal.Hischier	19.6	NA	13.21	32.7	Mineral	V1.29	02	ProCheck	NA
Nes	02	natuvege	01	02.09.2021	Chantal.Hischier	Chantal.Hischier	34.8	NA	NA	20.8	Mineral	V1.29	02	ProCheck	NA
Nes	02	natuvege	02	02.09.2021	Chantal.Hischier	Chantal.Hischier	38.5	NA	NA	20.8	Mineral	V1.29	02	ProCheck	NA
Nes	02	natuvege	03	02.09.2021	Chantal.Hischier	Chantal.Hischier	38.6	NA	NA	20.7	Mineral	V1.29	02	ProCheck	NA
Nes	02	natuvege	04	02.09.2021	Chantal.Hischier	Chantal.Hischier	38.3	NA	NA	20.7	Mineral	V1.29	02	ProCheck	NA
Nes	02	natuvege	05	02.09.2021	Chantal.Hischier	Chantal.Hischier	41.8	NA	NA	20.4	Mineral	V1.29	02	ProCheck	NA
Nes	02	natuvege	06	02.09.2021	Chantal.Hischier	Chantal.Hischier	40.4	NA	NA	20.6	Mineral	V1.29	02	ProCheck	NA
Nes	02	natuvege	07	02.09.2021	Chantal.Hischier	Chantal.Hischier	38.8	NA	NA	20.4	Mineral	V1.29	02	ProCheck	NA
Nes	02	natuvege	08	02.09.2021	Chantal.Hischier	Chantal.Hischier	38.7	NA	NA	20.3	Mineral	V1.29	02	ProCheck	NA
Nes	02	natuvege	09	02.09.2021	Chantal.Hischier	Chantal.Hischier	37.2	NA	NA	20.3	Mineral	V1.29	02	ProCheck	NA
Nes	02	natuvege	10	02.09.2021	Chantal.Hischier	Chantal.Hischier	36.3	NA	NA	20.6	Mineral	V1.29	02	ProCheck	NA
Nes	02	fakevege	01	02.09.2021	Chantal.Hischier	Chantal.Hischier	17.7	NA	14.22	23.0	Mineral	V1.29	02	ProCheck	NA
Nes	02	fakevege	02	02.09.2021	Chantal.Hischier	Chantal.Hischier	21.8	NA	NA	24.2	Mineral	V1.29	02	ProCheck	NA
Nes	02	fakevege	03	02.09.2021	Chantal.Hischier	Chantal.Hischier	11.9	NA	NA	24.6	Mineral	V1.29	02	ProCheck	NA
Nes	02	fakevege	04	02.09.2021	Chantal.Hischier	Chantal.Hischier	14.1	NA	NA	25.0	Mineral	V1.29	02	ProCheck	NA
Nes	02	fakevege	05	02.09.2021	Chantal.Hischier	Chantal.Hischier	14.6	NA	NA	25.1	Mineral	V1.29	02	ProCheck	NA
Nes	02	fakevege	06	02.09.2021	Chantal.Hischier	Chantal.Hischier	15.9	NA	NA	24.4	Mineral	V1.29	02	ProCheck	NA
Nes	02	fakevege	07	02.09.2021	Chantal.Hischier	Chantal.Hischier	12.4	NA	NA	24.1	Mineral	V1.29	02	ProCheck	NA
Nes	02	fakevege	08	02.09.2021	Chantal.Hischier	Chantal.Hischier	14.3	NA	NA	24.0	Mineral	V1.29	02	ProCheck	NA
Nes	02	fakevege	09	02.09.2021	Chantal.Hischier	Chantal.Hischier	21.5	NA	NA	24.2	Mineral	V1.29	02	ProCheck	NA
Nes	02	fakevege	10	02.09.2021	Chantal.Hischier	Chantal.Hischier	14.5	NA	NA	24.6	Mineral	V1.29	02	ProCheck	NA
Nes	02	baresoil	01	02.09.2021	Chantal.Hischier	Chantal.Hischier	22.2	NA	14.56	30.6	Mineral	V1.29	02	ProCheck	NA
Nes	02	baresoil	02	02.09.2021	Chantal.Hischier	Chantal.Hischier	18.7	NA	NA	30.5	Mineral	V1.29	02	ProCheck	NA
Nes	02	baresoil	03	02.09.2021	Chantal.Hischier	Chantal.Hischier	17.1	NA	NA	31.0	Mineral	V1.29	02	ProCheck	NA
Nes	02	baresoil	04	02.09.2021	Chantal.Hischier	Chantal.Hischier	16.9	NA	NA	31.1	Mineral	V1.29	02	ProCheck	NA
Nes	02	baresoil	05	02.09.2021	Chantal.Hischier	Chantal.Hischier	19.6	NA	NA	31.2	Mineral	V1.29	02	ProCheck	NA
Nes	02	baresoil	06	02.09.2021	Chantal.Hischier	Chantal.Hischier	14.8	NA	NA	31.9	Mineral	V1.29	02	ProCheck	NA
Nes	02	baresoil	07	02.09.2021	Chantal.Hischier	Chantal.Hischier	21.2	NA	NA	31.8	Mineral	V1.29	02	ProCheck	NA
Nes	02	baresoil	08	02.09.2021	Chantal.Hischier	Chantal.Hischier	14.9	NA	NA	31.4	Mineral	V1.29	02	ProCheck	NA
Nes	02	baresoil	09	02.09.2021	Chantal.Hischier	Chantal.Hischier	15.5	NA	NA	32.8	Mineral	V1.29	02	ProCheck	NA
Nes	02	baresoil	10	02.09.2021	Chantal.Hischier	Chantal.Hischier	13.2	NA	NA	34.0	Mineral	V1.29	02	ProCheck	NA
Nes	03	natuvege	01	02.09.2021	Chantal.Hischier	Chantal.Hischier	35.4	NA	13.46	20.7	Mineral	V1.29	02	ProCheck	NA
Nes	03	natuvege	02	02.09.2021	Chantal.Hischier	Chantal.Hischier	27.0	NA	NA	21.3	Mineral	V1.29	02	ProCheck	NA
Nes	03	natuvege	03	02.09.2021	Chantal.Hischier	Chantal.Hischier	28.9	NA	NA	21.4	Mineral	V1.29	02	ProCheck	NA
Nes	03	natuvege	04	02.09.2021	Chantal.Hischier	Chantal.Hischier	30.4	NA	NA	20.9	Mineral	V1.29	02	ProCheck	NA
Nes	03	natuvege	05	02.09.2021	Chantal.Hischier	Chantal.Hischier	33.3	NA	NA	20.6	Mineral	V1.29	02	ProCheck	NA
Nes	03	natuvege	06	02.09.2021	Chantal.Hischier	Chantal.Hischier	32.7	NA	NA	20.6	Mineral	V1.29	02	ProCheck	NA
Nes	03	natuvege	07	02.09.2021	Chantal.Hischier	Chantal.Hischier	33.7	NA	NA	20.7	Mineral	V1.29	02	ProCheck	NA
Nes	03	natuvege	08	02.09.2021	Chantal.Hischier	Chantal.Hischier	35.2	NA	NA	21.1	Mineral	V1.29	02	ProCheck	NA
Nes	03	natuvege	09	02.09.2021	Chantal.Hischier	Chantal.Hischier	34.5	NA	NA	20.9	Mineral	V1.29	02	ProCheck	NA
Nes	03	natuvege	10	02.09.2021	Chantal.Hischier	Chantal.Hischier	32.3	NA	NA	21.0	Mineral	V1.29	02	ProCheck	NA
Nes	03	fakevege	01	02.09.2021	Chantal.Hischier	Chantal.Hischier	18.7	NA	14.27	23.9	Mineral	V1.29	02	ProCheck	NA
Nes	03	fakevege	02	02.09.2021	Chantal.Hischier	Chantal.Hischier	21.9	NA	NA	24.3	Mineral	V1.29	02	ProCheck	NA
Nes	03	fakevege	03	02.09.2021	Chantal.Hischier	Chantal.Hischier	15.6	NA	NA	25.0	Mineral	V1.29	02	ProCheck	NA
Nes	03	fakevege	04	02.09.2021	Chantal.Hischier	Chantal.Hischier	17.1	NA	NA	25.2	Mineral	V1.29	02	ProCheck	NA
Nes	03	fakevege	05	02.09.2021	Chantal.Hischier	Chantal.Hischier	21.7	NA	NA	25.2	Mineral	V1.29	02	ProCheck	NA
Nes	03	fakevege	06	02.09.2021	Chantal.Hischier	Chantal.Hischier	19.6	NA	NA	25.0	Mineral	V1.29	02	ProCheck	NA
Nes	03	fakevege	07	02.09.2021	Chantal.Hischier	Chantal.Hischier	16.8	NA	NA	25.4	Mineral	V1.29	02	ProCheck	NA
Nes	03	fakevege	08	02.09.2021	Chantal.Hischier	Chantal.Hischier	13.6	NA	NA	25.5	Mineral	V1.29	02	ProCheck	NA
Nes	03	fakevege	09	02.09.2021	Chantal.Hischier	Chantal.Hischier	27.6	NA	NA	26.1	Mineral	V1.29	02	ProCheck	NA
Nes	03	fakevege	10	02.09.2021	Chantal.Hischier	Chantal.Hischier	14.8	NA	NA	26.4	Mineral	V1.29	02	ProCheck	NA
Nes	03	baresoil	01	02.09.2021	Chantal.Hischier	Chantal.Hischier	18.6	NA	14.59	29.4	Mineral	V1.29	02	ProCheck	NA
Nes	03	baresoil	02	02.09.2021	Chantal.Hischier	Chantal.Hischier	17.0	NA	NA	30.2	Mineral	V1.29	02	ProCheck	NA
Nes	03	baresoil	03	02.09.2021	Chantal.Hischier	Chantal.Hischier	20.0	NA	NA	32.6	Mineral	V1.29	02	ProCheck	NA
Nes	03	baresoil	04	02.09.2021	Chantal.Hischier	Chantal.Hischier	20.6	NA	NA	33.9	Mineral	V1.29	02	ProCheck	NA
Nes	03	baresoil	05	02.09.2021	Chantal.Hischier	Chantal.Hischier	23.1	NA	NA	34.7	Mineral	V1.29	02	ProCheck	NA
Nes	03	baresoil	06	02.09.2021	Chantal.Hischier	Chantal.Hischier	23.1	NA	NA	34.6	Mineral	V1.29	02	ProCheck	NA
Nes	03	baresoil	07	02.09.2021	Chantal.Hischier	Chantal.Hischier	18.5	NA	NA	33.6	Mineral	V1.29	02	ProCheck	NA
Nes	03	baresoil	08	02.09.2021	Chantal.Hischier	Chantal.Hischier	19.7	NA	NA	32.8	Mineral	V1.29	02	ProCheck	NA
Nes	03	baresoil	09	02.09.2021	Chantal.Hischier	Chantal.Hischier	20.0	NA	NA	33.0	Mineral	V1.29	02	ProCheck	NA
Nes	03	baresoil	10	02.09.2021	Chantal.Hischier	Chantal.Hischier	16.9	NA	NA	33.7	Mineral	V1.29	02	ProCheck	NA
Nes	04	natuvege	01	02.09.2021	Chantal.Hischier	Chantal.Hischier	30.0	NA	13.49	22.6	Mineral	V1.29	02	ProCheck	NA
Nes	04	natuvege	02	02.09.2021	Chantal.Hischier	Chantal.Hischier	33.6	NA	NA	22.6	Mineral	V1.29	02	ProCheck	NA
Nes	04	natuvege	03	02.09.2021	Chantal.Hischier	Chantal.Hischier	32.3	NA	NA	22.9	Mineral	V1.29	02	ProCheck	NA
Nes	04	natuvege	04	02.09.2021	Chantal.Hischier	Chantal.Hischier	31.6	NA	NA	22.8	Mineral	V1.29	02	ProCheck	NA
Nes	04	natuvege	05	02.09.2021	Chantal.Hischier	Chantal.Hischier	32.9	NA	NA	22.6	Mineral	V1.29	02	ProCheck	NA
Nes	04	natuvege	06	02.09.2021	Chantal.Hischier	Chantal.Hischier	31.6	NA	NA	22.4	Mineral	V1.29	02	ProCheck	NA
Nes	04	natuvege	07	02.09.2021	Chantal.Hischier	Chantal.Hischier	31.7	NA	NA	22.6	Mineral	V1.29	02	ProCheck	NA
Nes	04	natuvege	08	02.09.2021	Chantal.Hischier	Chantal.Hischier	32.1	NA	NA	22.8	Mineral	V1.29	02	ProCheck	NA
Nes	04	natuvege	09	02.09.2021	Chantal.Hischier	Chantal.Hischier	33.6	NA	NA	22.5	Mineral	V1.29	02	ProCheck	NA
Nes	04	natuvege	10	02.09.2021	Chantal.Hischier	Chantal.Hischier	29.5	NA	NA	22.3	Mineral	V1.29	02	ProCheck	NA
Nes	04	fakevege	01	02.09.2021	Chantal.Hischier	Chantal.Hischier	22.7	NA	14.31	24.8	Mineral	V1.29	02	ProCheck	NA
Nes	04	fakevege	02	02.09.2021	Chantal.Hischier	Chantal.Hischier	22.1	NA	NA	24.9	Mineral	V1.29	02	ProCheck	NA
Nes	04	fakevege	03	02.09.2021	Chantal.Hischier	Chantal.Hischier	19.5	NA	NA	26.0	Mineral	V1.29	02	ProCheck	NA
Nes	04	fakevege	04	02.09.2021	Chantal.Hischier	Chantal.Hischier	36.0	NA	NA	26.0	Mineral	V1.29	02	ProCheck	NA
Nes	04	fakevege	05	02.09.2021	Chantal.Hischier	Chantal.Hischier	19.7	NA	NA	25.7	Mineral	V1.29	02	ProCheck	NA
Nes	04	fakevege	06	02.09.2021	Chantal.Hischier	Chantal.Hischier	19.8	NA	NA	26.2	Mineral	V1.29	02	ProCheck	NA
Nes	04	fakevege	07	02.09.2021	Chantal.Hischier	Chantal.Hischier	24.0	NA	NA	25.1	Mineral	V1.29	02	ProCheck	NA
Nes	04	fakevege	08	02.09.2021	Chantal.Hischier	Chantal.Hischier	18.3	NA	NA	25.7	Mineral	V1.29	02	ProCheck	NA
Nes	04	fakevege	09	02.09.2021	Chantal.Hischier	Chantal.Hischier	20.2	NA	NA	25.9	Mineral	V1.29	02	ProCheck	NA
Nes	04	fakevege	10	02.09.2021	Chantal.Hischier	Chantal.Hischier	24.7	NA	NA	26.2	Mineral	V1.29	02	ProCheck	NA
Nes	04	baresoil	01	02.09.2021	Chantal.Hischier	Chantal.Hischier	21.5	NA	15.02	32.9	Mineral	V1.29	02	ProCheck	NA
Nes	04	baresoil	02	02.09.2021	Chantal.Hischier	Chantal.Hischier	24.1	NA	NA	34.1	Mineral	V1.29	02	ProCheck	NA
Nes	04	baresoil	03	02.09.2021	Chantal.Hischier	Chantal.Hischier	25.1	NA	NA	33.7	Mineral	V1.29	02	ProCheck	NA
Nes	04	baresoil	04	02.09.2021	Chantal.Hischier	Chantal.Hischier	23.8	NA	NA	34.2	Mineral	V1.29	02	ProCheck	NA
Nes	04	baresoil	05	02.09.2021	Chantal.Hischier	Chantal.Hischier	22.9	NA	NA	35.0	Mineral	V1.29	02	ProCheck	NA
Nes	04	baresoil	06	02.09.2021	Chantal.Hischier	Chantal.Hischier	22.9	NA	NA	35.6	Mineral	V1.29	02	ProCheck	NA
Nes	04	baresoil	07	02.09.2021	Chantal.Hischier	Chantal.Hischier	23.8	NA	NA	34.6	Mineral	V1.29	02	ProCheck	NA
Nes	04	baresoil	08	02.09.2021	Chantal.Hischier	Chantal.Hischier	23.8	NA	NA	35.7	Mineral	V1.29	02	ProCheck	NA
Nes	04	baresoil	09	02.09.2021	Chantal.Hischier	Chantal.Hischier	20.7	NA	NA	34.9	Mineral	V1.29	02	ProCheck	NA
Nes	04	baresoil	10	02.09.2021	Chantal.Hischier	Chantal.Hischier	20.9	NA	NA	34.7	Mineral	V1.29	02	ProCheck	NA
Nes	05	natuvege	01	02.09.2021	Chantal.Hischier	Chantal.Hischier	36.6	NA	13.54	23.1	Mineral	V1.29	02	ProCheck	NA
Nes	05	natuvege	02	02.09.2021	Chantal.Hischier	Chantal.Hischier	32.8	NA	NA	23.5	Mineral	V1.29	02	ProCheck	NA
Nes	05	natuvege	03	02.09.2021	Chantal.Hischier	Chantal.Hischier	37.3	NA	NA	23.1	Mineral	V1.29	02	ProCheck	NA
Nes	05	natuvege	04	02.09.2021	Chantal.Hischier	Chantal.Hischier	39.3	NA	NA	21.4	Mineral	V1.29	02	ProCheck	NA
Nes	05	natuvege	05	02.09.2021	Chantal.Hischier	Chantal.Hischier	31.8	NA	NA	22.1	Mineral	V1.29	02	ProCheck	NA
Nes	05	natuvege	06	02.09.2021	Chantal.Hischier	Chantal.Hischier	34.0	NA	NA	23.0	Mineral	V1.29	02	ProCheck	NA
Nes	05	natuvege	07	02.09.2021	Chantal.Hischier	Chantal.Hischier	32.1	NA	NA	22.6	Mineral	V1.29	02	ProCheck	NA
Nes	05	natuvege	08	02.09.2021	Chantal.Hischier	Chantal.Hischier	30.7	NA	NA	23.2	Mineral	V1.29	02	ProCheck	NA
Nes	05	natuvege	09	02.09.2021	Chantal.Hischier	Chantal.Hischier	33.2	NA	NA	22.4	Mineral	V1.29	02	ProCheck	NA
Nes	05	natuvege	10	02.09.2021	Chantal.Hischier	Chantal.Hischier	32.1	NA	NA	21.9	Mineral	V1.29	02	ProCheck	NA
Nes	05	fakevege	01	02.09.2021	Chantal.Hischier	Chantal.Hischier	26.2	NA	14.34	26.1	Mineral	V1.29	02	ProCheck	NA
Nes	05	fakevege	02	02.09.2021	Chantal.Hischier	Chantal.Hischier	25.1	NA	NA	26.5	Mineral	V1.29	02	ProCheck	NA
Nes	05	fakevege	03	02.09.2021	Chantal.Hischier	Chantal.Hischier	29.4	NA	NA	26.8	Mineral	V1.29	02	ProCheck	NA
Nes	05	fakevege	04	02.09.2021	Chantal.Hischier	Chantal.Hischier	29.6	NA	NA	27.6	Mineral	V1.29	02	ProCheck	NA
Nes	05	fakevege	05	02.09.2021	Chantal.Hischier	Chantal.Hischier	24.4	NA	NA	27.6	Mineral	V1.29	02	ProCheck	NA
Nes	05	fakevege	06	02.09.2021	Chantal.Hischier	Chantal.Hischier	31.6	NA	NA	26.8	Mineral	V1.29	02	ProCheck	NA
Nes	05	fakevege	07	02.09.2021	Chantal.Hischier	Chantal.Hischier	25.1	NA	NA	26.1	Mineral	V1.29	02	ProCheck	NA
Nes	05	fakevege	08	02.09.2021	Chantal.Hischier	Chantal.Hischier	23.3	NA	NA	26.0	Mineral	V1.29	02	ProCheck	NA
Nes	05	fakevege	09	02.09.2021	Chantal.Hischier	Chantal.Hischier	13.6	NA	NA	25.9	Mineral	V1.29	02	ProCheck	NA
Nes	05	fakevege	10	02.09.2021	Chantal.Hischier	Chantal.Hischier	37.3	NA	NA	25.8	Mineral	V1.29	02	ProCheck	NA
Nes	05	baresoil	01	02.09.2021	Chantal.Hischier	Chantal.Hischier	15.8	NA	15.05	33.4	Mineral	V1.29	02	ProCheck	NA
Nes	05	baresoil	02	02.09.2021	Chantal.Hischier	Chantal.Hischier	17.9	NA	NA	34.1	Mineral	V1.29	02	ProCheck	NA
Nes	05	baresoil	03	02.09.2021	Chantal.Hischier	Chantal.Hischier	15.1	NA	NA	34.9	Mineral	V1.29	02	ProCheck	NA
Nes	05	baresoil	04	02.09.2021	Chantal.Hischier	Chantal.Hischier	13.9	NA	NA	35.0	Mineral	V1.29	02	ProCheck	NA
Nes	05	baresoil	05	02.09.2021	Chantal.Hischier	Chantal.Hischier	15.0	NA	NA	35.5	Mineral	V1.29	02	ProCheck	NA
Nes	05	baresoil	06	02.09.2021	Chantal.Hischier	Chantal.Hischier	14.2	NA	NA	36.9	Mineral	V1.29	02	ProCheck	NA
Nes	05	baresoil	07	02.09.2021	Chantal.Hischier	Chantal.Hischier	13.6	NA	NA	36.3	Mineral	V1.29	02	ProCheck	NA
Nes	05	baresoil	08	02.09.2021	Chantal.Hischier	Chantal.Hischier	14.5	NA	NA	36.6	Mineral	V1.29	02	ProCheck	NA
Nes	05	baresoil	09	02.09.2021	Chantal.Hischier	Chantal.Hischier	12.2	NA	NA	37.3	Mineral	V1.29	02	ProCheck	NA
Nes	05	baresoil	10	02.09.2021	Chantal.Hischier	Chantal.Hischier	16.0	NA	NA	37.5	Mineral	V1.29	02	ProCheck	NA
Nes	06	natuvege	01	02.09.2021	Chantal.Hischier	Chantal.Hischier	28.7	NA	14	24.1	Mineral	V1.29	02	ProCheck	NA
Nes	06	natuvege	02	02.09.2021	Chantal.Hischier	Chantal.Hischier	31.2	NA	NA	24.0	Mineral	V1.29	02	ProCheck	NA
Nes	06	natuvege	03	02.09.2021	Chantal.Hischier	Chantal.Hischier	34.8	NA	NA	23.8	Mineral	V1.29	02	ProCheck	NA
Nes	06	natuvege	04	02.09.2021	Chantal.Hischier	Chantal.Hischier	28.8	NA	NA	23.6	Mineral	V1.29	02	ProCheck	NA
Nes	06	natuvege	05	02.09.2021	Chantal.Hischier	Chantal.Hischier	41.1	NA	NA	23.5	Mineral	V1.29	02	ProCheck	NA
Nes	06	natuvege	06	02.09.2021	Chantal.Hischier	Chantal.Hischier	29.0	NA	NA	23.9	Mineral	V1.29	02	ProCheck	NA
Nes	06	natuvege	07	02.09.2021	Chantal.Hischier	Chantal.Hischier	28.8	NA	NA	23.8	Mineral	V1.29	02	ProCheck	NA
Nes	06	natuvege	08	02.09.2021	Chantal.Hischier	Chantal.Hischier	35.3	NA	NA	23.5	Mineral	V1.29	02	ProCheck	NA
Nes	06	natuvege	09	02.09.2021	Chantal.Hischier	Chantal.Hischier	32.9	NA	NA	23.2	Mineral	V1.29	02	ProCheck	NA
Nes	06	natuvege	10	02.09.2021	Chantal.Hischier	Chantal.Hischier	30.5	NA	NA	22.8	Mineral	V1.29	02	ProCheck	NA
Nes	06	fakevege	01	02.09.2021	Chantal.Hischier	Chantal.Hischier	26.6	NA	14.37	25.5	Mineral	V1.29	02	ProCheck	NA
Nes	06	fakevege	02	02.09.2021	Chantal.Hischier	Chantal.Hischier	32.8	NA	NA	26.0	Mineral	V1.29	02	ProCheck	NA
Nes	06	fakevege	03	02.09.2021	Chantal.Hischier	Chantal.Hischier	25.7	NA	NA	26.3	Mineral	V1.29	02	ProCheck	NA
Nes	06	fakevege	04	02.09.2021	Chantal.Hischier	Chantal.Hischier	32.7	NA	NA	26.5	Mineral	V1.29	02	ProCheck	NA
Nes	06	fakevege	05	02.09.2021	Chantal.Hischier	Chantal.Hischier	26.5	NA	NA	26.60	Mineral	V1.29	02	ProCheck	NA
Nes	06	fakevege	06	02.09.2021	Chantal.Hischier	Chantal.Hischier	24.8	NA	NA	26.7	Mineral	V1.29	02	ProCheck	NA
Nes	06	fakevege	07	02.09.2021	Chantal.Hischier	Chantal.Hischier	26.6	NA	NA	26.7	Mineral	V1.29	02	ProCheck	NA
Nes	06	fakevege	08	02.09.2021	Chantal.Hischier	Chantal.Hischier	25.0	NA	NA	26.2	Mineral	V1.29	02	ProCheck	NA
Nes	06	fakevege	09	02.09.2021	Chantal.Hischier	Chantal.Hischier	19.8	NA	NA	26.3	Mineral	V1.29	02	ProCheck	NA
Nes	06	fakevege	10	02.09.2021	Chantal.Hischier	Chantal.Hischier	30.9	NA	NA	26.8	Mineral	V1.29	02	ProCheck	NA
Nes	06	baresoil	01	02.09.2021	Chantal.Hischier	Chantal.Hischier	19.1	NA	15.08	34.6	Mineral	V1.29	02	ProCheck	NA
Nes	06	baresoil	02	02.09.2021	Chantal.Hischier	Chantal.Hischier	24.0	NA	NA	35.4	Mineral	V1.29	02	ProCheck	NA
Nes	06	baresoil	03	02.09.2021	Chantal.Hischier	Chantal.Hischier	24.6	NA	NA	35.9	Mineral	V1.29	02	ProCheck	NA
Nes	06	baresoil	04	02.09.2021	Chantal.Hischier	Chantal.Hischier	23.5	NA	NA	36.9	Mineral	V1.29	02	ProCheck	NA
Nes	06	baresoil	05	02.09.2021	Chantal.Hischier	Chantal.Hischier	24.7	NA	NA	36.1	Mineral	V1.29	02	ProCheck	NA
Nes	06	baresoil	06	02.09.2021	Chantal.Hischier	Chantal.Hischier	21.1	NA	NA	35.5	Mineral	V1.29	02	ProCheck	NA
Nes	06	baresoil	07	02.09.2021	Chantal.Hischier	Chantal.Hischier	25.0	NA	NA	34.8	Mineral	V1.29	02	ProCheck	NA
Nes	06	baresoil	08	02.09.2021	Chantal.Hischier	Chantal.Hischier	21.1	NA	NA	34.5	Mineral	V1.29	02	ProCheck	NA
Nes	06	baresoil	09	02.09.2021	Chantal.Hischier	Chantal.Hischier	19.4	NA	NA	34.3	Mineral	V1.29	02	ProCheck	NA
Nes	06	baresoil	10	02.09.2021	Chantal.Hischier	Chantal.Hischier	21.8	NA	NA	34.9	Mineral	V1.29	02	ProCheck	NA
Nes	07	natuvege	01	02.09.2021	Chantal.Hischier	Chantal.Hischier	29.6	NA	14.04	21.9	Mineral	V1.29	02	ProCheck	NA
Nes	07	natuvege	02	02.09.2021	Chantal.Hischier	Chantal.Hischier	28.4	NA	NA	22.1	Mineral	V1.29	02	ProCheck	NA
Nes	07	natuvege	03	02.09.2021	Chantal.Hischier	Chantal.Hischier	27.5	NA	NA	22.2	Mineral	V1.29	02	ProCheck	NA
Nes	07	natuvege	04	02.09.2021	Chantal.Hischier	Chantal.Hischier	34.3	NA	NA	22.4	Mineral	V1.29	02	ProCheck	NA
Nes	07	natuvege	05	02.09.2021	Chantal.Hischier	Chantal.Hischier	32.5	NA	NA	22.8	Mineral	V1.29	02	ProCheck	NA
Nes	07	natuvege	06	02.09.2021	Chantal.Hischier	Chantal.Hischier	32.4	NA	NA	23.2	Mineral	V1.29	02	ProCheck	NA
Nes	07	natuvege	07	02.09.2021	Chantal.Hischier	Chantal.Hischier	32.2	NA	NA	23.3	Mineral	V1.29	02	ProCheck	NA
Nes	07	natuvege	08	02.09.2021	Chantal.Hischier	Chantal.Hischier	39.2	NA	NA	22.9	Mineral	V1.29	02	ProCheck	NA
Nes	07	natuvege	09	02.09.2021	Chantal.Hischier	Chantal.Hischier	32.5	NA	NA	22.9	Mineral	V1.29	02	ProCheck	NA
Nes	07	natuvege	10	02.09.2021	Chantal.Hischier	Chantal.Hischier	27.2	NA	NA	22.9	Mineral	V1.29	02	ProCheck	NA
Nes	07	fakevege	01	02.09.2021	Chantal.Hischier	Chantal.Hischier	23.2	NA	14.4	27.5	Mineral	V1.29	02	ProCheck	NA
Nes	07	fakevege	02	02.09.2021	Chantal.Hischier	Chantal.Hischier	22.4	NA	NA	27.5	Mineral	V1.29	02	ProCheck	NA
Nes	07	fakevege	03	02.09.2021	Chantal.Hischier	Chantal.Hischier	25.7	NA	NA	28.1	Mineral	V1.29	02	ProCheck	NA
Nes	07	fakevege	04	02.09.2021	Chantal.Hischier	Chantal.Hischier	24.6	NA	NA	28.2	Mineral	V1.29	02	ProCheck	NA
Nes	07	fakevege	05	02.09.2021	Chantal.Hischier	Chantal.Hischier	24.1	NA	NA	26.2	Mineral	V1.29	02	ProCheck	NA
Nes	07	fakevege	06	02.09.2021	Chantal.Hischier	Chantal.Hischier	27.1	NA	NA	25.7	Mineral	V1.29	02	ProCheck	NA
Nes	07	fakevege	07	02.09.2021	Chantal.Hischier	Chantal.Hischier	25.2	NA	NA	26.6	Mineral	V1.29	02	ProCheck	NA
Nes	07	fakevege	08	02.09.2021	Chantal.Hischier	Chantal.Hischier	20.8	NA	NA	26.8	Mineral	V1.29	02	ProCheck	NA
Nes	07	fakevege	09	02.09.2021	Chantal.Hischier	Chantal.Hischier	24.0	NA	NA	27.0	Mineral	V1.29	02	ProCheck	NA
Nes	07	fakevege	10	02.09.2021	Chantal.Hischier	Chantal.Hischier	22.9	NA	NA	27.4	Mineral	V1.29	02	ProCheck	NA
Nes	07	baresoil	01	02.09.2021	Chantal.Hischier	Chantal.Hischier	22.9	NA	15.1	32.8	Mineral	V1.29	02	ProCheck	NA
Nes	07	baresoil	02	02.09.2021	Chantal.Hischier	Chantal.Hischier	21.5	NA	NA	33.8	Mineral	V1.29	02	ProCheck	NA
Nes	07	baresoil	03	02.09.2021	Chantal.Hischier	Chantal.Hischier	21.8	NA	NA	34.2	Mineral	V1.29	02	ProCheck	NA
Nes	07	baresoil	04	02.09.2021	Chantal.Hischier	Chantal.Hischier	19.5	NA	NA	33.9	Mineral	V1.29	02	ProCheck	NA
Nes	07	baresoil	05	02.09.2021	Chantal.Hischier	Chantal.Hischier	23.0	NA	NA	34.5	Mineral	V1.29	02	ProCheck	NA
Nes	07	baresoil	06	02.09.2021	Chantal.Hischier	Chantal.Hischier	21.4	NA	NA	34.7	Mineral	V1.29	02	ProCheck	NA
Nes	07	baresoil	07	02.09.2021	Chantal.Hischier	Chantal.Hischier	21.5	NA	NA	33.7	Mineral	V1.29	02	ProCheck	NA
Nes	07	baresoil	08	02.09.2021	Chantal.Hischier	Chantal.Hischier	21.0	NA	NA	33.9	Mineral	V1.29	02	ProCheck	NA
Nes	07	baresoil	09	02.09.2021	Chantal.Hischier	Chantal.Hischier	19.3	NA	NA	34.2	Mineral	V1.29	02	ProCheck	NA
Nes	07	baresoil	10	02.09.2021	Chantal.Hischier	Chantal.Hischier	18.7	NA	NA	34.6	Mineral	V1.29	02	ProCheck	NA
Nes	08	natuvege	01	02.09.2021	Chantal.Hischier	Chantal.Hischier	45.6	NA	14.08	22.2	Mineral	V1.29	02	ProCheck	NA
Nes	08	natuvege	02	02.09.2021	Chantal.Hischier	Chantal.Hischier	39.6	NA	NA	22.6	Mineral	V1.29	02	ProCheck	NA
Nes	08	natuvege	03	02.09.2021	Chantal.Hischier	Chantal.Hischier	52.9	NA	NA	22.7	Mineral	V1.29	02	ProCheck	NA
Nes	08	natuvege	04	02.09.2021	Chantal.Hischier	Chantal.Hischier	38.7	NA	NA	22.3	Mineral	V1.29	02	ProCheck	NA
Nes	08	natuvege	05	02.09.2021	Chantal.Hischier	Chantal.Hischier	30.3	NA	NA	23.1	Mineral	V1.29	02	ProCheck	NA
Nes	08	natuvege	06	02.09.2021	Chantal.Hischier	Chantal.Hischier	50.2	NA	NA	22.7	Mineral	V1.29	02	ProCheck	NA
Nes	08	natuvege	07	02.09.2021	Chantal.Hischier	Chantal.Hischier	30.8	NA	NA	22.5	Mineral	V1.29	02	ProCheck	NA
Nes	08	natuvege	08	02.09.2021	Chantal.Hischier	Chantal.Hischier	30.5	NA	NA	21.6	Mineral	V1.29	02	ProCheck	NA
Nes	08	natuvege	09	02.09.2021	Chantal.Hischier	Chantal.Hischier	32.6	NA	NA	21.5	Mineral	V1.29	02	ProCheck	NA
Nes	08	natuvege	10	02.09.2021	Chantal.Hischier	Chantal.Hischier	42.6	NA	NA	21.7	Mineral	V1.29	02	ProCheck	NA
Nes	08	fakevege	01	02.09.2021	Chantal.Hischier	Chantal.Hischier	24.2	NA	14.45	25.9	Mineral	V1.29	02	ProCheck	NA
Nes	08	fakevege	02	02.09.2021	Chantal.Hischier	Chantal.Hischier	20.7	NA	NA	27.8	Mineral	V1.29	02	ProCheck	NA
Nes	08	fakevege	03	02.09.2021	Chantal.Hischier	Chantal.Hischier	26.0	NA	NA	27.8	Mineral	V1.29	02	ProCheck	NA
Nes	08	fakevege	04	02.09.2021	Chantal.Hischier	Chantal.Hischier	32.6	NA	NA	28.0	Mineral	V1.29	02	ProCheck	NA
Nes	08	fakevege	05	02.09.2021	Chantal.Hischier	Chantal.Hischier	21.2	NA	NA	27.9	Mineral	V1.29	02	ProCheck	NA
Nes	08	fakevege	06	02.09.2021	Chantal.Hischier	Chantal.Hischier	21.1	NA	NA	27.8	Mineral	V1.29	02	ProCheck	NA
Nes	08	fakevege	07	02.09.2021	Chantal.Hischier	Chantal.Hischier	22.8	NA	NA	27.7	Mineral	V1.29	02	ProCheck	NA
Nes	08	fakevege	08	02.09.2021	Chantal.Hischier	Chantal.Hischier	24.3	NA	NA	27.6	Mineral	V1.29	02	ProCheck	NA
Nes	08	fakevege	09	02.09.2021	Chantal.Hischier	Chantal.Hischier	27.4	NA	NA	27.6	Mineral	V1.29	02	ProCheck	NA
Nes	08	fakevege	10	02.09.2021	Chantal.Hischier	Chantal.Hischier	27.1	NA	NA	28.1	Mineral	V1.29	02	ProCheck	NA
Nes	08	baresoil	01	02.09.2021	Chantal.Hischier	Chantal.Hischier	20.5	NA	15.14	33.5	Mineral	V1.29	02	ProCheck	NA
Nes	08	baresoil	02	02.09.2021	Chantal.Hischier	Chantal.Hischier	17.0	NA	NA	34.2	Mineral	V1.29	02	ProCheck	NA
Nes	08	baresoil	03	02.09.2021	Chantal.Hischier	Chantal.Hischier	19.7	NA	NA	33.0	Mineral	V1.29	02	ProCheck	NA
Nes	08	baresoil	04	02.09.2021	Chantal.Hischier	Chantal.Hischier	21.4	NA	NA	33.5	Mineral	V1.29	02	ProCheck	NA
Nes	08	baresoil	05	02.09.2021	Chantal.Hischier	Chantal.Hischier	21.8	NA	NA	33.2	Mineral	V1.29	02	ProCheck	NA
Nes	08	baresoil	06	02.09.2021	Chantal.Hischier	Chantal.Hischier	16.2	NA	NA	32.7	Mineral	V1.29	02	ProCheck	NA
Nes	08	baresoil	07	02.09.2021	Chantal.Hischier	Chantal.Hischier	18.5	NA	NA	32.1	Mineral	V1.29	02	ProCheck	NA
Nes	08	baresoil	08	02.09.2021	Chantal.Hischier	Chantal.Hischier	22.9	NA	NA	31.9	Mineral	V1.29	02	ProCheck	NA
Nes	08	baresoil	09	02.09.2021	Chantal.Hischier	Chantal.Hischier	19.7	NA	NA	31.5	Mineral	V1.29	02	ProCheck	NA
Nes	08	baresoil	10	02.09.2021	Chantal.Hischier	Chantal.Hischier	23.2	NA	NA	31.3	Mineral	V1.29	02	ProCheck	NA
Nes	09	natuvege	01	02.09.2021	Chantal.Hischier	Chantal.Hischier	33.6	NA	14.13	22.4	Mineral	V1.29	02	ProCheck	NA
Nes	09	natuvege	02	02.09.2021	Chantal.Hischier	Chantal.Hischier	31.1	NA	NA	22.8	Mineral	V1.29	02	ProCheck	NA
Nes	09	natuvege	03	02.09.2021	Chantal.Hischier	Chantal.Hischier	31.2	NA	NA	23.1	Mineral	V1.29	02	ProCheck	NA
Nes	09	natuvege	04	02.09.2021	Chantal.Hischier	Chantal.Hischier	40.4	NA	NA	23.1	Mineral	V1.29	02	ProCheck	NA
Nes	09	natuvege	05	02.09.2021	Chantal.Hischier	Chantal.Hischier	33.5	NA	NA	23.3	Mineral	V1.29	02	ProCheck	NA
Nes	09	natuvege	06	02.09.2021	Chantal.Hischier	Chantal.Hischier	39.1	NA	NA	23.1	Mineral	V1.29	02	ProCheck	NA
Nes	09	natuvege	07	02.09.2021	Chantal.Hischier	Chantal.Hischier	25.0	NA	NA	23.4	Mineral	V1.29	02	ProCheck	NA
Nes	09	natuvege	08	02.09.2021	Chantal.Hischier	Chantal.Hischier	28.2	NA	NA	23.8	Mineral	V1.29	02	ProCheck	NA
Nes	09	natuvege	09	02.09.2021	Chantal.Hischier	Chantal.Hischier	43.3	NA	NA	23.9	Mineral	V1.29	02	ProCheck	NA
Nes	09	natuvege	10	02.09.2021	Chantal.Hischier	Chantal.Hischier	42.6	NA	NA	24.0	Mineral	V1.29	02	ProCheck	NA
Nes	09	fakevege	01	02.09.2021	Chantal.Hischier	Chantal.Hischier	20.6	NA	14.48	27.2	Mineral	V1.29	02	ProCheck	NA
Nes	09	fakevege	02	02.09.2021	Chantal.Hischier	Chantal.Hischier	17.8	NA	NA	26.8	Mineral	V1.29	02	ProCheck	NA
Nes	09	fakevege	03	02.09.2021	Chantal.Hischier	Chantal.Hischier	24.2	NA	NA	26.6	Mineral	V1.29	02	ProCheck	NA
Nes	09	fakevege	04	02.09.2021	Chantal.Hischier	Chantal.Hischier	21.6	NA	NA	26.5	Mineral	V1.29	02	ProCheck	NA
Nes	09	fakevege	05	02.09.2021	Chantal.Hischier	Chantal.Hischier	27.7	NA	NA	26.8	Mineral	V1.29	02	ProCheck	NA
Nes	09	fakevege	06	02.09.2021	Chantal.Hischier	Chantal.Hischier	16.8	NA	NA	26.5	Mineral	V1.29	02	ProCheck	NA
Nes	09	fakevege	07	02.09.2021	Chantal.Hischier	Chantal.Hischier	15.4	NA	NA	26.8	Mineral	V1.29	02	ProCheck	NA
Nes	09	fakevege	08	02.09.2021	Chantal.Hischier	Chantal.Hischier	26.8	NA	NA	26.8	Mineral	V1.29	02	ProCheck	NA
Nes	09	fakevege	09	02.09.2021	Chantal.Hischier	Chantal.Hischier	16.0	NA	NA	26.6	Mineral	V1.29	02	ProCheck	NA
Nes	09	fakevege	10	02.09.2021	Chantal.Hischier	Chantal.Hischier	23.5	NA	NA	27.1	Mineral	V1.29	02	ProCheck	NA
Nes	09	baresoil	01	02.09.2021	Chantal.Hischier	Chantal.Hischier	15.0	NA	15.19	29.8	Mineral	V1.29	02	ProCheck	NA
Nes	09	baresoil	02	02.09.2021	Chantal.Hischier	Chantal.Hischier	11.4	NA	NA	29.8	Mineral	V1.29	02	ProCheck	NA
Nes	09	baresoil	03	02.09.2021	Chantal.Hischier	Chantal.Hischier	11.2	NA	NA	30.0	Mineral	V1.29	02	ProCheck	NA
Nes	09	baresoil	04	02.09.2021	Chantal.Hischier	Chantal.Hischier	11.7	NA	NA	31.9	Mineral	V1.29	02	ProCheck	NA
Nes	09	baresoil	05	02.09.2021	Chantal.Hischier	Chantal.Hischier	13.8	NA	NA	31.9	Mineral	V1.29	02	ProCheck	NA
Nes	09	baresoil	06	02.09.2021	Chantal.Hischier	Chantal.Hischier	26.7	NA	NA	31.4	Mineral	V1.29	02	ProCheck	NA
Nes	09	baresoil	07	02.09.2021	Chantal.Hischier	Chantal.Hischier	14.8	NA	NA	30.9	Mineral	V1.29	02	ProCheck	NA
Nes	09	baresoil	08	02.09.2021	Chantal.Hischier	Chantal.Hischier	17.8	NA	NA	31.0	Mineral	V1.29	02	ProCheck	NA
Nes	09	baresoil	09	02.09.2021	Chantal.Hischier	Chantal.Hischier	15.6	NA	NA	31.2	Mineral	V1.29	02	ProCheck	NA
Nes	09	baresoil	10	02.09.2021	Chantal.Hischier	Chantal.Hischier	15.7	NA	NA	31.5	Mineral	V1.29	02	ProCheck	NA
Nes	10	natuvege	01	02.09.2021	Chantal.Hischier	Chantal.Hischier	31.7	NA	NA	21.9	Mineral	V1.29	02	ProCheck	NA
Nes	10	natuvege	02	02.09.2021	Chantal.Hischier	Chantal.Hischier	30.8	NA	NA	22.4	Mineral	V1.29	02	ProCheck	NA
Nes	10	natuvege	03	02.09.2021	Chantal.Hischier	Chantal.Hischier	30.3	NA	NA	22.9	Mineral	V1.29	02	ProCheck	NA
Nes	10	natuvege	04	02.09.2021	Chantal.Hischier	Chantal.Hischier	26.9	NA	NA	23.4	Mineral	V1.29	02	ProCheck	NA
Nes	10	natuvege	05	02.09.2021	Chantal.Hischier	Chantal.Hischier	45.8	NA	NA	23.2	Mineral	V1.29	02	ProCheck	NA
Nes	10	natuvege	06	02.09.2021	Chantal.Hischier	Chantal.Hischier	25.8	NA	NA	23.4	Mineral	V1.29	02	ProCheck	NA
Nes	10	natuvege	07	02.09.2021	Chantal.Hischier	Chantal.Hischier	33.8	NA	NA	23.1	Mineral	V1.29	02	ProCheck	NA
Nes	10	natuvege	08	02.09.2021	Chantal.Hischier	Chantal.Hischier	34.7	NA	NA	22.3	Mineral	V1.29	02	ProCheck	NA
Nes	10	natuvege	09	02.09.2021	Chantal.Hischier	Chantal.Hischier	42.6	NA	NA	22.1	Mineral	V1.29	02	ProCheck	NA
Nes	10	natuvege	10	02.09.2021	Chantal.Hischier	Chantal.Hischier	26.8	NA	NA	22.7	Mineral	V1.29	02	ProCheck	NA
Nes	10	fakevege	01	02.09.2021	Chantal.Hischier	Chantal.Hischier	19.9	NA	14.51	24.9	Mineral	V1.29	02	ProCheck	NA
Nes	10	fakevege	02	02.09.2021	Chantal.Hischier	Chantal.Hischier	20.2	NA	NA	25.4	Mineral	V1.29	02	ProCheck	NA
Nes	10	fakevege	03	02.09.2021	Chantal.Hischier	Chantal.Hischier	25.1	NA	NA	26.1	Mineral	V1.29	02	ProCheck	NA
Nes	10	fakevege	04	02.09.2021	Chantal.Hischier	Chantal.Hischier	16.2	NA	NA	26.5	Mineral	V1.29	02	ProCheck	NA
Nes	10	fakevege	05	02.09.2021	Chantal.Hischier	Chantal.Hischier	24.3	NA	NA	26.3	Mineral	V1.29	02	ProCheck	NA
Nes	10	fakevege	06	02.09.2021	Chantal.Hischier	Chantal.Hischier	19.8	NA	NA	25.2	Mineral	V1.29	02	ProCheck	NA
Nes	10	fakevege	07	02.09.2021	Chantal.Hischier	Chantal.Hischier	21.1	NA	NA	25.4	Mineral	V1.29	02	ProCheck	NA
Nes	10	fakevege	08	02.09.2021	Chantal.Hischier	Chantal.Hischier	26.5	NA	NA	25.7	Mineral	V1.29	02	ProCheck	NA
Nes	10	fakevege	09	02.09.2021	Chantal.Hischier	Chantal.Hischier	28.3	NA	NA	25.9	Mineral	V1.29	02	ProCheck	NA
Nes	10	fakevege	10	02.09.2021	Chantal.Hischier	Chantal.Hischier	22.0	NA	NA	25.7	Mineral	V1.29	02	ProCheck	NA
Nes	10	baresoil	01	02.09.2021	Chantal.Hischier	Chantal.Hischier	20.3	NA	15.21	29.1	Mineral	V1.29	02	ProCheck	NA
Nes	10	baresoil	02	02.09.2021	Chantal.Hischier	Chantal.Hischier	16.6	NA	NA	29.7	Mineral	V1.29	02	ProCheck	NA
Nes	10	baresoil	03	02.09.2021	Chantal.Hischier	Chantal.Hischier	14.7	NA	NA	30.6	Mineral	V1.29	02	ProCheck	NA
Nes	10	baresoil	04	02.09.2021	Chantal.Hischier	Chantal.Hischier	18.2	NA	NA	31.7	Mineral	V1.29	02	ProCheck	NA
Nes	10	baresoil	05	02.09.2021	Chantal.Hischier	Chantal.Hischier	15.8	NA	NA	32.6	Mineral	V1.29	02	ProCheck	NA
Nes	10	baresoil	06	02.09.2021	Chantal.Hischier	Chantal.Hischier	19.8	NA	NA	32.6	Mineral	V1.29	02	ProCheck	NA
Nes	10	baresoil	07	02.09.2021	Chantal.Hischier	Chantal.Hischier	22.0	NA	NA	32.1	Mineral	V1.29	02	ProCheck	NA
Nes	10	baresoil	08	02.09.2021	Chantal.Hischier	Chantal.Hischier	23.3	NA	NA	30.6	Mineral	V1.29	02	ProCheck	NA
Nes	10	baresoil	09	02.09.2021	Chantal.Hischier	Chantal.Hischier	22.9	NA	NA	31.1	Mineral	V1.29	02	ProCheck	NA
Nes	10	baresoil	10	02.09.2021	Chantal.Hischier	Chantal.Hischier	18.5	NA	NA	32.0	Mineral	V1.29	02	ProCheck	NA
Cal	01	natuvege	01	02.09.2021	Chantal.Hischier	Chantal.Hischier	33.2	NA	08.15	10.8	Mineral	V1.29	02	ProCheck	cloudy.and.foggy.conditions.at.the.Calanda.sites.until.13.00
Cal	01	natuvege	02	02.09.2021	Chantal.Hischier	Chantal.Hischier	29.0	NA	NA	10.4	Mineral	V1.29	02	ProCheck	NA
Cal	01	natuvege	03	02.09.2021	Chantal.Hischier	Chantal.Hischier	29.4	NA	NA	10.5	Mineral	V1.29	02	ProCheck	NA
Cal	01	natuvege	04	02.09.2021	Chantal.Hischier	Chantal.Hischier	37.9	NA	NA	10.3	Mineral	V1.29	02	ProCheck	NA
Cal	01	natuvege	05	02.09.2021	Chantal.Hischier	Chantal.Hischier	34.2	NA	NA	10.4	Mineral	V1.29	02	ProCheck	NA
Cal	01	natuvege	06	02.09.2021	Chantal.Hischier	Chantal.Hischier	36.8	NA	NA	10.4	Mineral	V1.29	02	ProCheck	NA
Cal	01	natuvege	07	02.09.2021	Chantal.Hischier	Chantal.Hischier	32.4	NA	NA	10.3	Mineral	V1.29	02	ProCheck	NA
Cal	01	natuvege	08	02.09.2021	Chantal.Hischier	Chantal.Hischier	34.5	NA	NA	10.4	Mineral	V1.29	02	ProCheck	NA
Cal	01	natuvege	09	02.09.2021	Chantal.Hischier	Chantal.Hischier	28.3	NA	NA	10.7	Mineral	V1.29	02	ProCheck	NA
Cal	01	natuvege	10	02.09.2021	Chantal.Hischier	Chantal.Hischier	35.7	NA	NA	10.4	Mineral	V1.29	02	ProCheck	NA
Cal	01	fakevege	01	02.09.2021	Chantal.Hischier	Chantal.Hischier	26.4	NA	NA	10.8	Mineral	V1.29	02	ProCheck	NA
Cal	01	fakevege	02	02.09.2021	Chantal.Hischier	Chantal.Hischier	24.8	NA	NA	10.8	Mineral	V1.29	02	ProCheck	NA
Cal	01	fakevege	03	02.09.2021	Chantal.Hischier	Chantal.Hischier	24.3	NA	NA	10.8	Mineral	V1.29	02	ProCheck	NA
Cal	01	fakevege	04	02.09.2021	Chantal.Hischier	Chantal.Hischier	21.9	NA	NA	10.7	Mineral	V1.29	02	ProCheck	NA
Cal	01	fakevege	05	02.09.2021	Chantal.Hischier	Chantal.Hischier	22.3	NA	NA	10.6	Mineral	V1.29	02	ProCheck	NA
Cal	01	fakevege	06	02.09.2021	Chantal.Hischier	Chantal.Hischier	24.3	NA	NA	10.4	Mineral	V1.29	02	ProCheck	NA
Cal	01	fakevege	07	02.09.2021	Chantal.Hischier	Chantal.Hischier	24.2	NA	NA	10.3	Mineral	V1.29	02	ProCheck	NA
Cal	01	fakevege	08	02.09.2021	Chantal.Hischier	Chantal.Hischier	25.2	NA	NA	10.4	Mineral	V1.29	02	ProCheck	NA
Cal	01	fakevege	09	02.09.2021	Chantal.Hischier	Chantal.Hischier	24.2	NA	NA	10.3	Mineral	V1.29	02	ProCheck	NA
Cal	01	fakevege	10	02.09.2021	Chantal.Hischier	Chantal.Hischier	21.1	NA	NA	10.3	Mineral	V1.29	02	ProCheck	NA
Cal	01	baresoil	01	02.09.2021	Chantal.Hischier	Chantal.Hischier	25.2	NA	NA	10.3	Mineral	V1.29	02	ProCheck	NA
Cal	01	baresoil	02	02.09.2021	Chantal.Hischier	Chantal.Hischier	24.4	NA	NA	10.1	Mineral	V1.29	02	ProCheck	NA
Cal	01	baresoil	03	02.09.2021	Chantal.Hischier	Chantal.Hischier	19.9	NA	NA	10.2	Mineral	V1.29	02	ProCheck	NA
Cal	01	baresoil	04	02.09.2021	Chantal.Hischier	Chantal.Hischier	22.4	NA	NA	10.3	Mineral	V1.29	02	ProCheck	NA
Cal	01	baresoil	05	02.09.2021	Chantal.Hischier	Chantal.Hischier	20.3	NA	NA	10.3	Mineral	V1.29	02	ProCheck	NA
Cal	01	baresoil	06	02.09.2021	Chantal.Hischier	Chantal.Hischier	21.4	NA	NA	10.5	Mineral	V1.29	02	ProCheck	NA
Cal	01	baresoil	07	02.09.2021	Chantal.Hischier	Chantal.Hischier	21.8	NA	NA	10.6	Mineral	V1.29	02	ProCheck	NA
Cal	01	baresoil	08	02.09.2021	Chantal.Hischier	Chantal.Hischier	20.9	NA	NA	10.9	Mineral	V1.29	02	ProCheck	NA
Cal	01	baresoil	09	02.09.2021	Chantal.Hischier	Chantal.Hischier	25.8	NA	NA	10.7	Mineral	V1.29	02	ProCheck	NA
Cal	01	baresoil	10	02.09.2021	Chantal.Hischier	Chantal.Hischier	27.4	NA	NA	10.5	Mineral	V1.29	02	ProCheck	NA
Cal	02	natuvege	01	02.09.2021	Chantal.Hischier	Chantal.Hischier	39.6	NA	08.29	11.70	Mineral	V1.29	02	ProCheck	NA
Cal	02	natuvege	02	02.09.2021	Chantal.Hischier	Chantal.Hischier	37.9	NA	NA	11.40	Mineral	V1.29	02	ProCheck	NA
Cal	02	natuvege	03	02.09.2021	Chantal.Hischier	Chantal.Hischier	33.3	NA	NA	11.30	Mineral	V1.29	02	ProCheck	NA
Cal	02	natuvege	04	02.09.2021	Chantal.Hischier	Chantal.Hischier	38.1	NA	NA	11.00	Mineral	V1.29	02	ProCheck	NA
Cal	02	natuvege	05	02.09.2021	Chantal.Hischier	Chantal.Hischier	39.2	NA	NA	11.40	Mineral	V1.29	02	ProCheck	NA
Cal	02	natuvege	06	02.09.2021	Chantal.Hischier	Chantal.Hischier	38.9	NA	NA	11.20	Mineral	V1.29	02	ProCheck	NA
Cal	02	natuvege	07	02.09.2021	Chantal.Hischier	Chantal.Hischier	39.6	NA	NA	11.30	Mineral	V1.29	02	ProCheck	NA
Cal	02	natuvege	08	02.09.2021	Chantal.Hischier	Chantal.Hischier	38.4	NA	NA	11.40	Mineral	V1.29	02	ProCheck	NA
Cal	02	natuvege	09	02.09.2021	Chantal.Hischier	Chantal.Hischier	38.9	NA	NA	11.40	Mineral	V1.29	02	ProCheck	NA
Cal	02	natuvege	10	02.09.2021	Chantal.Hischier	Chantal.Hischier	39.7	NA	NA	11.30	Mineral	V1.29	02	ProCheck	NA
Cal	02	fakevege	01	02.09.2021	Chantal.Hischier	Chantal.Hischier	24.6	NA	NA	11.5	Mineral	V1.29	02	ProCheck	NA
Cal	02	fakevege	02	02.09.2021	Chantal.Hischier	Chantal.Hischier	32.7	NA	NA	12.1	Mineral	V1.29	02	ProCheck	NA
Cal	02	fakevege	03	02.09.2021	Chantal.Hischier	Chantal.Hischier	25.2	NA	NA	12.4	Mineral	V1.29	02	ProCheck	NA
Cal	02	fakevege	04	02.09.2021	Chantal.Hischier	Chantal.Hischier	25.1	NA	NA	13.1	Mineral	V1.29	02	ProCheck	NA
Cal	02	fakevege	05	02.09.2021	Chantal.Hischier	Chantal.Hischier	30.3	NA	NA	12.3	Mineral	V1.29	02	ProCheck	NA
Cal	02	fakevege	06	02.09.2021	Chantal.Hischier	Chantal.Hischier	28.7	NA	NA	12.2	Mineral	V1.29	02	ProCheck	NA
Cal	02	fakevege	07	02.09.2021	Chantal.Hischier	Chantal.Hischier	24.8	NA	NA	12.1	Mineral	V1.29	02	ProCheck	NA
Cal	02	fakevege	08	02.09.2021	Chantal.Hischier	Chantal.Hischier	25.1	NA	NA	13.1	Mineral	V1.29	02	ProCheck	NA
Cal	02	fakevege	09	02.09.2021	Chantal.Hischier	Chantal.Hischier	31.5	NA	NA	12.7	Mineral	V1.29	02	ProCheck	NA
Cal	02	fakevege	10	02.09.2021	Chantal.Hischier	Chantal.Hischier	33.7	NA	NA	11.9	Mineral	V1.29	02	ProCheck	NA
Cal	02	baresoil	01	02.09.2021	Chantal.Hischier	Chantal.Hischier	23.0	NA	NA	14.2	Mineral	V1.29	02	ProCheck	NA
Cal	02	baresoil	02	02.09.2021	Chantal.Hischier	Chantal.Hischier	18.2	NA	NA	14.3	Mineral	V1.29	02	ProCheck	NA
Cal	02	baresoil	03	02.09.2021	Chantal.Hischier	Chantal.Hischier	20.5	NA	NA	14.1	Mineral	V1.29	02	ProCheck	NA
Cal	02	baresoil	04	02.09.2021	Chantal.Hischier	Chantal.Hischier	19.7	NA	NA	13.6	Mineral	V1.29	02	ProCheck	NA
Cal	02	baresoil	05	02.09.2021	Chantal.Hischier	Chantal.Hischier	17.4	NA	NA	13.3	Mineral	V1.29	02	ProCheck	NA
Cal	02	baresoil	06	02.09.2021	Chantal.Hischier	Chantal.Hischier	21.2	NA	NA	13.1	Mineral	V1.29	02	ProCheck	NA
Cal	02	baresoil	07	02.09.2021	Chantal.Hischier	Chantal.Hischier	20.2	NA	NA	13.6	Mineral	V1.29	02	ProCheck	NA
Cal	02	baresoil	08	02.09.2021	Chantal.Hischier	Chantal.Hischier	20.0	NA	NA	13.3	Mineral	V1.29	02	ProCheck	NA
Cal	02	baresoil	09	02.09.2021	Chantal.Hischier	Chantal.Hischier	23.0	NA	NA	12.5	Mineral	V1.29	02	ProCheck	NA
Cal	02	baresoil	10	02.09.2021	Chantal.Hischier	Chantal.Hischier	19.4	NA	NA	11.9	Mineral	V1.29	02	ProCheck	NA
Cal	03	natuvege	01	02.09.2021	Chantal.Hischier	Chantal.Hischier	31.8	NA	08.44	13.1	Mineral	V1.29	02	ProCheck	NA
Cal	03	natuvege	02	02.09.2021	Chantal.Hischier	Chantal.Hischier	34.0	NA	NA	13.4	Mineral	V1.29	02	ProCheck	NA
Cal	03	natuvege	03	02.09.2021	Chantal.Hischier	Chantal.Hischier	30.8	NA	NA	13.5	Mineral	V1.29	02	ProCheck	NA
Cal	03	natuvege	04	02.09.2021	Chantal.Hischier	Chantal.Hischier	24.0	NA	NA	13.8	Mineral	V1.29	02	ProCheck	vegetation.gap
Cal	03	natuvege	05	02.09.2021	Chantal.Hischier	Chantal.Hischier	28.4	NA	NA	13.5	Mineral	V1.29	02	ProCheck	NA
Cal	03	natuvege	06	02.09.2021	Chantal.Hischier	Chantal.Hischier	36.6	NA	NA	13.3	Mineral	V1.29	02	ProCheck	NA
Cal	03	natuvege	07	02.09.2021	Chantal.Hischier	Chantal.Hischier	22.4	NA	NA	12.6	Mineral	V1.29	02	ProCheck	NA
Cal	03	natuvege	08	02.09.2021	Chantal.Hischier	Chantal.Hischier	32.4	NA	NA	12.7	Mineral	V1.29	02	ProCheck	stone.nearby
Cal	03	natuvege	09	02.09.2021	Chantal.Hischier	Chantal.Hischier	30.0	NA	NA	12.7	Mineral	V1.29	02	ProCheck	NA
Cal	03	natuvege	10	02.09.2021	Chantal.Hischier	Chantal.Hischier	31.8	NA	NA	13.3	Mineral	V1.29	02	ProCheck	NA
Cal	03	fakevege	01	02.09.2021	Chantal.Hischier	Chantal.Hischier	33.0	NA	NA	13.2	Mineral	V1.29	02	ProCheck	NA
Cal	03	fakevege	02	02.09.2021	Chantal.Hischier	Chantal.Hischier	42.7	NA	NA	11.8	Mineral	V1.29	02	ProCheck	NA
Cal	03	fakevege	03	02.09.2021	Chantal.Hischier	Chantal.Hischier	36.0	NA	NA	11.8	Mineral	V1.29	02	ProCheck	NA
Cal	03	fakevege	04	02.09.2021	Chantal.Hischier	Chantal.Hischier	33.5	NA	NA	11.9	Mineral	V1.29	02	ProCheck	NA
Cal	03	fakevege	05	02.09.2021	Chantal.Hischier	Chantal.Hischier	34.7	NA	NA	12.1	Mineral	V1.29	02	ProCheck	NA
Cal	03	fakevege	06	02.09.2021	Chantal.Hischier	Chantal.Hischier	34.1	NA	NA	12.2	Mineral	V1.29	02	ProCheck	NA
Cal	03	fakevege	07	02.09.2021	Chantal.Hischier	Chantal.Hischier	34.0	NA	NA	12.2	Mineral	V1.29	02	ProCheck	NA
Cal	03	fakevege	08	02.09.2021	Chantal.Hischier	Chantal.Hischier	36.6	NA	NA	12.1	Mineral	V1.29	02	ProCheck	NA
Cal	03	fakevege	09	02.09.2021	Chantal.Hischier	Chantal.Hischier	35.4	NA	NA	12.0	Mineral	V1.29	02	ProCheck	NA
Cal	03	fakevege	10	02.09.2021	Chantal.Hischier	Chantal.Hischier	29.5	NA	NA	11.9	Mineral	V1.29	02	ProCheck	NA
Cal	03	baresoil	01	02.09.2021	Chantal.Hischier	Chantal.Hischier	33.3	NA	NA	10.6	Mineral	V1.29	02	ProCheck	NA
Cal	03	baresoil	02	02.09.2021	Chantal.Hischier	Chantal.Hischier	30.1	NA	NA	11.0	Mineral	V1.29	02	ProCheck	NA
Cal	03	baresoil	03	02.09.2021	Chantal.Hischier	Chantal.Hischier	31.2	NA	NA	11.5	Mineral	V1.29	02	ProCheck	NA
Cal	03	baresoil	04	02.09.2021	Chantal.Hischier	Chantal.Hischier	28.4	NA	NA	11.4	Mineral	V1.29	02	ProCheck	NA
Cal	03	baresoil	05	02.09.2021	Chantal.Hischier	Chantal.Hischier	27.8	NA	NA	11.1	Mineral	V1.29	02	ProCheck	NA
Cal	03	baresoil	06	02.09.2021	Chantal.Hischier	Chantal.Hischier	32.2	NA	NA	11.3	Mineral	V1.29	02	ProCheck	NA
Cal	03	baresoil	07	02.09.2021	Chantal.Hischier	Chantal.Hischier	30.1	NA	NA	11.8	Mineral	V1.29	02	ProCheck	NA
Cal	03	baresoil	08	02.09.2021	Chantal.Hischier	Chantal.Hischier	32.6	NA	NA	11.6	Mineral	V1.29	02	ProCheck	NA
Cal	03	baresoil	09	02.09.2021	Chantal.Hischier	Chantal.Hischier	32.0	NA	NA	9.9	Mineral	V1.29	02	ProCheck	NA
Cal	03	baresoil	10	02.09.2021	Chantal.Hischier	Chantal.Hischier	31.2	NA	NA	9.8	Mineral	V1.29	02	ProCheck	NA
Cal	04	natuvege	01	02.09.2021	Chantal.Hischier	Chantal.Hischier	27.5	NA	09.00	14.2	Mineral	V1.29	02	ProCheck	NA
Cal	04	natuvege	02	02.09.2021	Chantal.Hischier	Chantal.Hischier	34.5	NA	NA	13.4	Mineral	V1.29	02	ProCheck	NA
Cal	04	natuvege	03	02.09.2021	Chantal.Hischier	Chantal.Hischier	26.5	NA	NA	12.8	Mineral	V1.29	02	ProCheck	NA
Cal	04	natuvege	04	02.09.2021	Chantal.Hischier	Chantal.Hischier	22.0	NA	NA	12.4	Mineral	V1.29	02	ProCheck	NA
Cal	04	natuvege	05	02.09.2021	Chantal.Hischier	Chantal.Hischier	39.5	NA	NA	12.6	Mineral	V1.29	02	ProCheck	NA
Cal	04	natuvege	06	02.09.2021	Chantal.Hischier	Chantal.Hischier	32.8	NA	NA	12.3	Mineral	V1.29	02	ProCheck	NA
Cal	04	natuvege	07	02.09.2021	Chantal.Hischier	Chantal.Hischier	37.1	NA	NA	12.4	Mineral	V1.29	02	ProCheck	NA
Cal	04	natuvege	08	02.09.2021	Chantal.Hischier	Chantal.Hischier	37.4	NA	NA	12.6	Mineral	V1.29	02	ProCheck	NA
Cal	04	natuvege	09	02.09.2021	Chantal.Hischier	Chantal.Hischier	33.9	NA	NA	12.3	Mineral	V1.29	02	ProCheck	NA
Cal	04	natuvege	10	02.09.2021	Chantal.Hischier	Chantal.Hischier	39.8	NA	NA	11.8	Mineral	V1.29	02	ProCheck	NA
Cal	04	fakevege	01	02.09.2021	Chantal.Hischier	Chantal.Hischier	24.7	NA	NA	12.2	Mineral	V1.29	02	ProCheck	NA
Cal	04	fakevege	02	02.09.2021	Chantal.Hischier	Chantal.Hischier	26.3	NA	NA	11.8	Mineral	V1.29	02	ProCheck	NA
Cal	04	fakevege	03	02.09.2021	Chantal.Hischier	Chantal.Hischier	22.0	NA	NA	12.0	Mineral	V1.29	02	ProCheck	NA
Cal	04	fakevege	04	02.09.2021	Chantal.Hischier	Chantal.Hischier	28.2	NA	NA	12.0	Mineral	V1.29	02	ProCheck	NA
Cal	04	fakevege	05	02.09.2021	Chantal.Hischier	Chantal.Hischier	29.9	NA	NA	12.20	Mineral	V1.29	02	ProCheck	NA
Cal	04	fakevege	06	02.09.2021	Chantal.Hischier	Chantal.Hischier	25.4	NA	NA	12.4	Mineral	V1.29	02	ProCheck	NA
Cal	04	fakevege	07	02.09.2021	Chantal.Hischier	Chantal.Hischier	25.0	NA	NA	12.5	Mineral	V1.29	02	ProCheck	NA
Cal	04	fakevege	08	02.09.2021	Chantal.Hischier	Chantal.Hischier	31.7	NA	NA	12.5	Mineral	V1.29	02	ProCheck	NA
Cal	04	fakevege	09	02.09.2021	Chantal.Hischier	Chantal.Hischier	25.6	NA	NA	12.5	Mineral	V1.29	02	ProCheck	NA
Cal	04	fakevege	10	02.09.2021	Chantal.Hischier	Chantal.Hischier	28.2	NA	NA	12.5	Mineral	V1.29	02	ProCheck	NA
Cal	04	baresoil	01	02.09.2021	Chantal.Hischier	Chantal.Hischier	30.7	NA	NA	13.2	Mineral	V1.29	02	ProCheck	NA
Cal	04	baresoil	02	02.09.2021	Chantal.Hischier	Chantal.Hischier	27.0	NA	NA	13.5	Mineral	V1.29	02	ProCheck	NA
Cal	04	baresoil	03	02.09.2021	Chantal.Hischier	Chantal.Hischier	25.8	NA	NA	14.4	Mineral	V1.29	02	ProCheck	NA
Cal	04	baresoil	04	02.09.2021	Chantal.Hischier	Chantal.Hischier	26.2	NA	NA	14.4	Mineral	V1.29	02	ProCheck	NA
Cal	04	baresoil	05	02.09.2021	Chantal.Hischier	Chantal.Hischier	28.1	NA	NA	14.1	Mineral	V1.29	02	ProCheck	NA
Cal	04	baresoil	06	02.09.2021	Chantal.Hischier	Chantal.Hischier	29.5	NA	NA	14.5	Mineral	V1.29	02	ProCheck	NA
Cal	04	baresoil	07	02.09.2021	Chantal.Hischier	Chantal.Hischier	30.7	NA	NA	14.7	Mineral	V1.29	02	ProCheck	NA
Cal	04	baresoil	08	02.09.2021	Chantal.Hischier	Chantal.Hischier	31.3	NA	NA	14.6	Mineral	V1.29	02	ProCheck	NA
Cal	04	baresoil	09	02.09.2021	Chantal.Hischier	Chantal.Hischier	30.2	NA	NA	13.5	Mineral	V1.29	02	ProCheck	NA
Cal	04	baresoil	10	02.09.2021	Chantal.Hischier	Chantal.Hischier	28.8	NA	NA	12.0	Mineral	V1.29	02	ProCheck	in.shadow
Cal	05	natuvege	01	02.09.2021	Chantal.Hischier	Chantal.Hischier	42.3	NA	09.14	12.3	Mineral	V1.29	02	ProCheck	NA
Cal	05	natuvege	02	02.09.2021	Chantal.Hischier	Chantal.Hischier	35.9	NA	NA	13.2	Mineral	V1.29	02	ProCheck	NA
Cal	05	natuvege	03	02.09.2021	Chantal.Hischier	Chantal.Hischier	40.5	NA	NA	13.3	Mineral	V1.29	02	ProCheck	NA
Cal	05	natuvege	04	02.09.2021	Chantal.Hischier	Chantal.Hischier	34.3	NA	NA	12.9	Mineral	V1.29	02	ProCheck	NA
Cal	05	natuvege	05	02.09.2021	Chantal.Hischier	Chantal.Hischier	41.4	NA	NA	13.6	Mineral	V1.29	02	ProCheck	a.lot.of.stones
Cal	05	natuvege	06	02.09.2021	Chantal.Hischier	Chantal.Hischier	39.5	NA	NA	13.0	Mineral	V1.29	02	ProCheck	a.lot.of.stones
Cal	05	natuvege	07	02.09.2021	Chantal.Hischier	Chantal.Hischier	41.1	NA	NA	13.0	Mineral	V1.29	02	ProCheck	a.lot.of.stones
Cal	05	natuvege	08	02.09.2021	Chantal.Hischier	Chantal.Hischier	39.1	NA	NA	13.4	Mineral	V1.29	02	ProCheck	a.lot.of.stones
Cal	05	natuvege	09	02.09.2021	Chantal.Hischier	Chantal.Hischier	38.5	NA	NA	13.4	Mineral	V1.29	02	ProCheck	a.lot.of.stones
Cal	05	natuvege	10	02.09.2021	Chantal.Hischier	Chantal.Hischier	34.0	NA	NA	13.1	Mineral	V1.29	02	ProCheck	a.lot.of.stones
Cal	05	fakevege	01	02.09.2021	Chantal.Hischier	Chantal.Hischier	25.1	NA	NA	12.6	Mineral	V1.29	02	ProCheck	NA
Cal	05	fakevege	02	02.09.2021	Chantal.Hischier	Chantal.Hischier	31.2	NA	NA	12.3	Mineral	V1.29	02	ProCheck	NA
Cal	05	fakevege	03	02.09.2021	Chantal.Hischier	Chantal.Hischier	29.5	NA	NA	12.1	Mineral	V1.29	02	ProCheck	NA
Cal	05	fakevege	04	02.09.2021	Chantal.Hischier	Chantal.Hischier	27.2	NA	NA	12.0	Mineral	V1.29	02	ProCheck	NA
Cal	05	fakevege	05	02.09.2021	Chantal.Hischier	Chantal.Hischier	29.6	NA	NA	11.8	Mineral	V1.29	02	ProCheck	NA
Cal	05	fakevege	06	02.09.2021	Chantal.Hischier	Chantal.Hischier	32.6	NA	NA	11.8	Mineral	V1.29	02	ProCheck	NA
Cal	05	fakevege	07	02.09.2021	Chantal.Hischier	Chantal.Hischier	30.1	NA	NA	12.0	Mineral	V1.29	02	ProCheck	NA
Cal	05	fakevege	08	02.09.2021	Chantal.Hischier	Chantal.Hischier	29.2	NA	NA	11.8	Mineral	V1.29	02	ProCheck	NA
Cal	05	fakevege	09	02.09.2021	Chantal.Hischier	Chantal.Hischier	28.6	NA	NA	11.5	Mineral	V1.29	02	ProCheck	NA
Cal	05	fakevege	10	02.09.2021	Chantal.Hischier	Chantal.Hischier	28.0	NA	NA	11.4	Mineral	V1.29	02	ProCheck	NA
Cal	05	baresoil	01	02.09.2021	Chantal.Hischier	Chantal.Hischier	25.7	NA	NA	13.3	Mineral	V1.29	02	ProCheck	NA
Cal	05	baresoil	02	02.09.2021	Chantal.Hischier	Chantal.Hischier	28.3	NA	NA	13.7	Mineral	V1.29	02	ProCheck	NA
Cal	05	baresoil	03	02.09.2021	Chantal.Hischier	Chantal.Hischier	25.6	NA	NA	13.6	Mineral	V1.29	02	ProCheck	NA
Cal	05	baresoil	04	02.09.2021	Chantal.Hischier	Chantal.Hischier	25.4	NA	NA	13.6	Mineral	V1.29	02	ProCheck	NA
Cal	05	baresoil	05	02.09.2021	Chantal.Hischier	Chantal.Hischier	23.3	NA	NA	14.3	Mineral	V1.29	02	ProCheck	NA
Cal	05	baresoil	06	02.09.2021	Chantal.Hischier	Chantal.Hischier	28.8	NA	NA	14.2	Mineral	V1.29	02	ProCheck	NA
Cal	05	baresoil	07	02.09.2021	Chantal.Hischier	Chantal.Hischier	29.0	NA	NA	13.9	Mineral	V1.29	02	ProCheck	NA
Cal	05	baresoil	08	02.09.2021	Chantal.Hischier	Chantal.Hischier	25.9	NA	NA	14.6	Mineral	V1.29	02	ProCheck	NA
Cal	05	baresoil	09	02.09.2021	Chantal.Hischier	Chantal.Hischier	27.7	NA	NA	14.6	Mineral	V1.29	02	ProCheck	NA
Cal	05	baresoil	10	02.09.2021	Chantal.Hischier	Chantal.Hischier	26.7	NA	NA	14.3	Mineral	V1.29	02	ProCheck	NA
Cal	06	natuvege	01	02.09.2021	Chantal.Hischier	Chantal.Hischier	43.3	NA	09.28	14.4	Mineral	V1.29	02	ProCheck	NA
Cal	06	natuvege	02	02.09.2021	Chantal.Hischier	Chantal.Hischier	40.9	NA	NA	15.4	Mineral	V1.29	02	ProCheck	NA
Cal	06	natuvege	03	02.09.2021	Chantal.Hischier	Chantal.Hischier	38.1	NA	NA	14.2	Mineral	V1.29	02	ProCheck	NA
Cal	06	natuvege	04	02.09.2021	Chantal.Hischier	Chantal.Hischier	39.0	NA	NA	14.2	Mineral	V1.29	02	ProCheck	NA
Cal	06	natuvege	05	02.09.2021	Chantal.Hischier	Chantal.Hischier	42.2	NA	NA	14.4	Mineral	V1.29	02	ProCheck	NA
Cal	06	natuvege	06	02.09.2021	Chantal.Hischier	Chantal.Hischier	38.9	NA	NA	14.7	Mineral	V1.29	02	ProCheck	NA
Cal	06	natuvege	07	02.09.2021	Chantal.Hischier	Chantal.Hischier	42.0	NA	NA	14.7	Mineral	V1.29	02	ProCheck	NA
Cal	06	natuvege	08	02.09.2021	Chantal.Hischier	Chantal.Hischier	41.3	NA	NA	14.8	Mineral	V1.29	02	ProCheck	NA
Cal	06	natuvege	09	02.09.2021	Chantal.Hischier	Chantal.Hischier	39.0	NA	NA	15.0	Mineral	V1.29	02	ProCheck	NA
Cal	06	natuvege	10	02.09.2021	Chantal.Hischier	Chantal.Hischier	38.9	NA	NA	14.7	Mineral	V1.29	02	ProCheck	NA
Cal	06	fakevege	01	02.09.2021	Chantal.Hischier	Chantal.Hischier	27.4	NA	NA	14.2	Mineral	V1.29	02	ProCheck	NA
Cal	06	fakevege	02	02.09.2021	Chantal.Hischier	Chantal.Hischier	26.4	NA	NA	13.6	Mineral	V1.29	02	ProCheck	NA
Cal	06	fakevege	03	02.09.2021	Chantal.Hischier	Chantal.Hischier	30.2	NA	NA	13.1	Mineral	V1.29	02	ProCheck	NA
Cal	06	fakevege	04	02.09.2021	Chantal.Hischier	Chantal.Hischier	27.2	NA	NA	13.3	Mineral	V1.29	02	ProCheck	NA
Cal	06	fakevege	05	02.09.2021	Chantal.Hischier	Chantal.Hischier	32.6	NA	NA	13.3	Mineral	V1.29	02	ProCheck	NA
Cal	06	fakevege	06	02.09.2021	Chantal.Hischier	Chantal.Hischier	29.6	NA	NA	13.0	Mineral	V1.29	02	ProCheck	NA
Cal	06	fakevege	07	02.09.2021	Chantal.Hischier	Chantal.Hischier	29.4	NA	NA	12.4	Mineral	V1.29	02	ProCheck	NA
Cal	06	fakevege	08	02.09.2021	Chantal.Hischier	Chantal.Hischier	29.9	NA	NA	12.3	Mineral	V1.29	02	ProCheck	NA
Cal	06	fakevege	09	02.09.2021	Chantal.Hischier	Chantal.Hischier	32.4	NA	NA	11.7	Mineral	V1.29	02	ProCheck	NA
Cal	06	fakevege	10	02.09.2021	Chantal.Hischier	Chantal.Hischier	32.9	NA	NA	11.7	Mineral	V1.29	02	ProCheck	NA
Cal	06	baresoil	01	02.09.2021	Chantal.Hischier	Chantal.Hischier	25.8	NA	NA	13.9	Mineral	V1.29	02	ProCheck	NA
Cal	06	baresoil	02	02.09.2021	Chantal.Hischier	Chantal.Hischier	25.1	NA	NA	15.5	Mineral	V1.29	02	ProCheck	NA
Cal	06	baresoil	03	02.09.2021	Chantal.Hischier	Chantal.Hischier	27.2	NA	NA	16.0	Mineral	V1.29	02	ProCheck	NA
Cal	06	baresoil	04	02.09.2021	Chantal.Hischier	Chantal.Hischier	24.4	NA	NA	15.7	Mineral	V1.29	02	ProCheck	NA
Cal	06	baresoil	05	02.09.2021	Chantal.Hischier	Chantal.Hischier	25.9	NA	NA	15.0	Mineral	V1.29	02	ProCheck	NA
Cal	06	baresoil	06	02.09.2021	Chantal.Hischier	Chantal.Hischier	25.5	NA	NA	15.1	Mineral	V1.29	02	ProCheck	NA
Cal	06	baresoil	07	02.09.2021	Chantal.Hischier	Chantal.Hischier	29.9	NA	NA	15.5	Mineral	V1.29	02	ProCheck	NA
Cal	06	baresoil	08	02.09.2021	Chantal.Hischier	Chantal.Hischier	27.5	NA	NA	15.1	Mineral	V1.29	02	ProCheck	NA
Cal	06	baresoil	09	02.09.2021	Chantal.Hischier	Chantal.Hischier	25.3	NA	NA	14.3	Mineral	V1.29	02	ProCheck	NA
Cal	06	baresoil	10	02.09.2021	Chantal.Hischier	Chantal.Hischier	26.4	NA	NA	14.3	Mineral	V1.29	02	ProCheck	NA
Cal	07	natuvege	01	02.09.2021	Chantal.Hischier	Chantal.Hischier	34.4	NA	09.41	15.8	Mineral	V1.29	02	ProCheck	very.compact.soil
Cal	07	natuvege	02	02.09.2021	Chantal.Hischier	Chantal.Hischier	39.3	NA	NA	15.2	Mineral	V1.29	02	ProCheck	very.compact.soil
Cal	07	natuvege	03	02.09.2021	Chantal.Hischier	Chantal.Hischier	39.6	NA	NA	15.1	Mineral	V1.29	02	ProCheck	very.compact.soil
Cal	07	natuvege	04	02.09.2021	Chantal.Hischier	Chantal.Hischier	40.5	NA	NA	14.8	Mineral	V1.29	02	ProCheck	very.compact.soil
Cal	07	natuvege	05	02.09.2021	Chantal.Hischier	Chantal.Hischier	39.7	NA	NA	14.7	Mineral	V1.29	02	ProCheck	very.compact.soil
Cal	07	natuvege	06	02.09.2021	Chantal.Hischier	Chantal.Hischier	35.1	NA	NA	15.0	Mineral	V1.29	02	ProCheck	very.compact.soil
Cal	07	natuvege	07	02.09.2021	Chantal.Hischier	Chantal.Hischier	32.0	NA	NA	14.8	Mineral	V1.29	02	ProCheck	very.compact.soil
Cal	07	natuvege	08	02.09.2021	Chantal.Hischier	Chantal.Hischier	35.6	NA	NA	15.4	Mineral	V1.29	02	ProCheck	very.compact.soil
Cal	07	natuvege	09	02.09.2021	Chantal.Hischier	Chantal.Hischier	41.5	NA	NA	14.9	Mineral	V1.29	02	ProCheck	very.compact.soil
Cal	07	natuvege	10	02.09.2021	Chantal.Hischier	Chantal.Hischier	40.0	NA	NA	14.0	Mineral	V1.29	02	ProCheck	very.compact.soil
Cal	07	fakevege	01	02.09.2021	Chantal.Hischier	Chantal.Hischier	27.6	NA	NA	16.2	Mineral	V1.29	02	ProCheck	very.compact.soil
Cal	07	fakevege	02	02.09.2021	Chantal.Hischier	Chantal.Hischier	32.8	NA	NA	15.2	Mineral	V1.29	02	ProCheck	very.compact.soil
Cal	07	fakevege	03	02.09.2021	Chantal.Hischier	Chantal.Hischier	31.3	NA	NA	14.3	Mineral	V1.29	02	ProCheck	very.compact.soil
Cal	07	fakevege	04	02.09.2021	Chantal.Hischier	Chantal.Hischier	30.3	NA	NA	14.2	Mineral	V1.29	02	ProCheck	very.compact.soil
Cal	07	fakevege	05	02.09.2021	Chantal.Hischier	Chantal.Hischier	28.3	NA	NA	15.1	Mineral	V1.29	02	ProCheck	very.compact.soil
Cal	07	fakevege	06	02.09.2021	Chantal.Hischier	Chantal.Hischier	30.7	NA	NA	15.2	Mineral	V1.29	02	ProCheck	very.compact.soil
Cal	07	fakevege	07	02.09.2021	Chantal.Hischier	Chantal.Hischier	29.4	NA	NA	15.3	Mineral	V1.29	02	ProCheck	very.compact.soil
Cal	07	fakevege	08	02.09.2021	Chantal.Hischier	Chantal.Hischier	31.1	NA	NA	14.8	Mineral	V1.29	02	ProCheck	very.compact.soil
Cal	07	fakevege	09	02.09.2021	Chantal.Hischier	Chantal.Hischier	33.6	NA	NA	13.9	Mineral	V1.29	02	ProCheck	very.compact.soil
Cal	07	fakevege	10	02.09.2021	Chantal.Hischier	Chantal.Hischier	28.2	NA	NA	13.9	Mineral	V1.29	02	ProCheck	very.compact.soil
Cal	07	baresoil	01	02.09.2021	Chantal.Hischier	Chantal.Hischier	25.2	NA	NA	16.3	Mineral	V1.29	02	ProCheck	very.compact.soil
Cal	07	baresoil	02	02.09.2021	Chantal.Hischier	Chantal.Hischier	30.7	NA	NA	20.0	Mineral	V1.29	02	ProCheck	very.compact.soil
Cal	07	baresoil	03	02.09.2021	Chantal.Hischier	Chantal.Hischier	29.9	NA	NA	20.5	Mineral	V1.29	02	ProCheck	very.compact.soil
Cal	07	baresoil	04	02.09.2021	Chantal.Hischier	Chantal.Hischier	33.2	NA	NA	19.8	Mineral	V1.29	02	ProCheck	very.compact.soil
Cal	07	baresoil	05	02.09.2021	Chantal.Hischier	Chantal.Hischier	28.9	NA	NA	19.2	Mineral	V1.29	02	ProCheck	very.compact.soil
Cal	07	baresoil	06	02.09.2021	Chantal.Hischier	Chantal.Hischier	27.6	NA	NA	19.0	Mineral	V1.29	02	ProCheck	very.compact.soil
Cal	07	baresoil	07	02.09.2021	Chantal.Hischier	Chantal.Hischier	25.2	NA	NA	18.4	Mineral	V1.29	02	ProCheck	very.compact.soil
Cal	07	baresoil	08	02.09.2021	Chantal.Hischier	Chantal.Hischier	24.4	NA	NA	19.3	Mineral	V1.29	02	ProCheck	very.compact.soil
Cal	07	baresoil	09	02.09.2021	Chantal.Hischier	Chantal.Hischier	29.1	NA	NA	20.0	Mineral	V1.29	02	ProCheck	very.compact.soil
Cal	07	baresoil	10	02.09.2021	Chantal.Hischier	Chantal.Hischier	36.7	NA	NA	19.9	Mineral	V1.29	02	ProCheck	very.compact.soil
Cal	08	natuvege	01	02.09.2021	Chantal.Hischier	Chantal.Hischier	28.7	NA	09.55	15.9	Mineral	V1.29	02	ProCheck	NA
Cal	08	natuvege	02	02.09.2021	Chantal.Hischier	Chantal.Hischier	33.6	NA	NA	14.9	Mineral	V1.29	02	ProCheck	NA
Cal	08	natuvege	03	02.09.2021	Chantal.Hischier	Chantal.Hischier	34.0	NA	NA	16.1	Mineral	V1.29	02	ProCheck	NA
Cal	08	natuvege	04	02.09.2021	Chantal.Hischier	Chantal.Hischier	26.7	NA	NA	15.3	Mineral	V1.29	02	ProCheck	NA
Cal	08	natuvege	05	02.09.2021	Chantal.Hischier	Chantal.Hischier	31.4	NA	NA	15.2	Mineral	V1.29	02	ProCheck	NA
Cal	08	natuvege	06	02.09.2021	Chantal.Hischier	Chantal.Hischier	26.7	NA	NA	15.0	Mineral	V1.29	02	ProCheck	NA
Cal	08	natuvege	07	02.09.2021	Chantal.Hischier	Chantal.Hischier	25.8	NA	NA	14.7	Mineral	V1.29	02	ProCheck	NA
Cal	08	natuvege	08	02.09.2021	Chantal.Hischier	Chantal.Hischier	32.4	NA	NA	15.0	Mineral	V1.29	02	ProCheck	NA
Cal	08	natuvege	09	02.09.2021	Chantal.Hischier	Chantal.Hischier	25.3	NA	NA	14.6	Mineral	V1.29	02	ProCheck	NA
Cal	08	natuvege	10	02.09.2021	Chantal.Hischier	Chantal.Hischier	24.1	NA	NA	14.6	Mineral	V1.29	02	ProCheck	NA
Cal	08	fakevege	01	02.09.2021	Chantal.Hischier	Chantal.Hischier	31.6	NA	NA	18.7	Mineral	V1.29	02	ProCheck	NA
Cal	08	fakevege	02	02.09.2021	Chantal.Hischier	Chantal.Hischier	30.8	NA	NA	18.7	Mineral	V1.29	02	ProCheck	NA
Cal	08	fakevege	03	02.09.2021	Chantal.Hischier	Chantal.Hischier	29.9	NA	NA	17.7	Mineral	V1.29	02	ProCheck	NA
Cal	08	fakevege	04	02.09.2021	Chantal.Hischier	Chantal.Hischier	31.3	NA	NA	17.4	Mineral	V1.29	02	ProCheck	NA
Cal	08	fakevege	05	02.09.2021	Chantal.Hischier	Chantal.Hischier	31.2	NA	NA	17.0	Mineral	V1.29	02	ProCheck	NA
Cal	08	fakevege	06	02.09.2021	Chantal.Hischier	Chantal.Hischier	32.4	NA	NA	15.5	Mineral	V1.29	02	ProCheck	NA
Cal	08	fakevege	07	02.09.2021	Chantal.Hischier	Chantal.Hischier	35.9	NA	NA	14.6	Mineral	V1.29	02	ProCheck	NA
Cal	08	fakevege	08	02.09.2021	Chantal.Hischier	Chantal.Hischier	30.5	NA	NA	14.9	Mineral	V1.29	02	ProCheck	NA
Cal	08	fakevege	09	02.09.2021	Chantal.Hischier	Chantal.Hischier	33.3	NA	NA	15.4	Mineral	V1.29	02	ProCheck	NA
Cal	08	fakevege	10	02.09.2021	Chantal.Hischier	Chantal.Hischier	36.2	NA	NA	15.6	Mineral	V1.29	02	ProCheck	NA
Cal	08	baresoil	01	02.09.2021	Chantal.Hischier	Chantal.Hischier	27.2	NA	NA	19.0	Mineral	V1.29	02	ProCheck	NA
Cal	08	baresoil	02	02.09.2021	Chantal.Hischier	Chantal.Hischier	26.6	NA	NA	19.5	Mineral	V1.29	02	ProCheck	NA
Cal	08	baresoil	03	02.09.2021	Chantal.Hischier	Chantal.Hischier	28.1	NA	NA	20.2	Mineral	V1.29	02	ProCheck	NA
Cal	08	baresoil	04	02.09.2021	Chantal.Hischier	Chantal.Hischier	27.4	NA	NA	19.7	Mineral	V1.29	02	ProCheck	NA
Cal	08	baresoil	05	02.09.2021	Chantal.Hischier	Chantal.Hischier	27.2	NA	NA	20.1	Mineral	V1.29	02	ProCheck	NA
Cal	08	baresoil	06	02.09.2021	Chantal.Hischier	Chantal.Hischier	25.3	NA	NA	19.7	Mineral	V1.29	02	ProCheck	NA
Cal	08	baresoil	07	02.09.2021	Chantal.Hischier	Chantal.Hischier	28.9	NA	NA	19.8	Mineral	V1.29	02	ProCheck	NA
Cal	08	baresoil	08	02.09.2021	Chantal.Hischier	Chantal.Hischier	29.9	NA	NA	20.4	Mineral	V1.29	02	ProCheck	NA
Cal	08	baresoil	09	02.09.2021	Chantal.Hischier	Chantal.Hischier	33.9	NA	NA	20.2	Mineral	V1.29	02	ProCheck	NA
Cal	08	baresoil	10	02.09.2021	Chantal.Hischier	Chantal.Hischier	28.7	NA	NA	19.9	Mineral	V1.29	02	ProCheck	NA
Cal	09	natuvege	01	02.09.2021	Chantal.Hischier	Chantal.Hischier	41.0	NA	10.09	15.6	Mineral	V1.29	02	ProCheck	NA
Cal	09	natuvege	02	02.09.2021	Chantal.Hischier	Chantal.Hischier	36.1	NA	NA	16.7	Mineral	V1.29	02	ProCheck	NA
Cal	09	natuvege	03	02.09.2021	Chantal.Hischier	Chantal.Hischier	40.8	NA	NA	16.8	Mineral	V1.29	02	ProCheck	NA
Cal	09	natuvege	04	02.09.2021	Chantal.Hischier	Chantal.Hischier	35.1	NA	NA	16.5	Mineral	V1.29	02	ProCheck	NA
Cal	09	natuvege	05	02.09.2021	Chantal.Hischier	Chantal.Hischier	46.8	NA	NA	15.9	Mineral	V1.29	02	ProCheck	NA
Cal	09	natuvege	06	02.09.2021	Chantal.Hischier	Chantal.Hischier	39.3	NA	NA	16.1	Mineral	V1.29	02	ProCheck	NA
Cal	09	natuvege	07	02.09.2021	Chantal.Hischier	Chantal.Hischier	40.4	NA	NA	15.4	Mineral	V1.29	02	ProCheck	NA
Cal	09	natuvege	08	02.09.2021	Chantal.Hischier	Chantal.Hischier	38.3	NA	NA	16.0	Mineral	V1.29	02	ProCheck	NA
Cal	09	natuvege	09	02.09.2021	Chantal.Hischier	Chantal.Hischier	38.1	NA	NA	15.7	Mineral	V1.29	02	ProCheck	NA
Cal	09	natuvege	10	02.09.2021	Chantal.Hischier	Chantal.Hischier	40.5	NA	NA	15.5	Mineral	V1.29	02	ProCheck	NA
Cal	09	fakevege	01	02.09.2021	Chantal.Hischier	Chantal.Hischier	30.1	NA	NA	16.5	Mineral	V1.29	02	ProCheck	NA
Cal	09	fakevege	02	02.09.2021	Chantal.Hischier	Chantal.Hischier	30.5	NA	NA	16.5	Mineral	V1.29	02	ProCheck	NA
Cal	09	fakevege	03	02.09.2021	Chantal.Hischier	Chantal.Hischier	29.9	NA	NA	15.4	Mineral	V1.29	02	ProCheck	NA
Cal	09	fakevege	04	02.09.2021	Chantal.Hischier	Chantal.Hischier	30.1	NA	NA	15.5	Mineral	V1.29	02	ProCheck	NA
Cal	09	fakevege	05	02.09.2021	Chantal.Hischier	Chantal.Hischier	28.0	NA	NA	15.9	Mineral	V1.29	02	ProCheck	NA
Cal	09	fakevege	06	02.09.2021	Chantal.Hischier	Chantal.Hischier	31.8	NA	NA	16.0	Mineral	V1.29	02	ProCheck	NA
Cal	09	fakevege	07	02.09.2021	Chantal.Hischier	Chantal.Hischier	29.1	NA	NA	16.2	Mineral	V1.29	02	ProCheck	NA
Cal	09	fakevege	08	02.09.2021	Chantal.Hischier	Chantal.Hischier	30.3	NA	NA	16.4	Mineral	V1.29	02	ProCheck	NA
Cal	09	fakevege	09	02.09.2021	Chantal.Hischier	Chantal.Hischier	30.1	NA	NA	16.5	Mineral	V1.29	02	ProCheck	NA
Cal	09	fakevege	10	02.09.2021	Chantal.Hischier	Chantal.Hischier	31.4	NA	NA	16.3	Mineral	V1.29	02	ProCheck	NA
Cal	09	baresoil	01	02.09.2021	Chantal.Hischier	Chantal.Hischier	28.9	NA	NA	18.6	Mineral	V1.29	02	ProCheck	NA
Cal	09	baresoil	02	02.09.2021	Chantal.Hischier	Chantal.Hischier	28.3	NA	NA	20.6	Mineral	V1.29	02	ProCheck	NA
Cal	09	baresoil	03	02.09.2021	Chantal.Hischier	Chantal.Hischier	24.7	NA	NA	21.6	Mineral	V1.29	02	ProCheck	NA
Cal	09	baresoil	04	02.09.2021	Chantal.Hischier	Chantal.Hischier	26.5	NA	NA	21.6	Mineral	V1.29	02	ProCheck	NA
Cal	09	baresoil	05	02.09.2021	Chantal.Hischier	Chantal.Hischier	23.3	NA	NA	21.7	Mineral	V1.29	02	ProCheck	NA
Cal	09	baresoil	06	02.09.2021	Chantal.Hischier	Chantal.Hischier	25.8	NA	NA	21.8	Mineral	V1.29	02	ProCheck	NA
Cal	09	baresoil	07	02.09.2021	Chantal.Hischier	Chantal.Hischier	28.8	NA	NA	21.9	Mineral	V1.29	02	ProCheck	NA
Cal	09	baresoil	08	02.09.2021	Chantal.Hischier	Chantal.Hischier	29.3	NA	NA	22.6	Mineral	V1.29	02	ProCheck	NA
Cal	09	baresoil	09	02.09.2021	Chantal.Hischier	Chantal.Hischier	27.0	NA	NA	21.6	Mineral	V1.29	02	ProCheck	NA
Cal	09	baresoil	10	02.09.2021	Chantal.Hischier	Chantal.Hischier	28.4	NA	NA	21.8	Mineral	V1.29	02	ProCheck	NA
Cal	10	natuvege	01	02.09.2021	Chantal.Hischier	Chantal.Hischier	39.0	NA	10.23	18.4	Mineral	V1.29	02	ProCheck	NA
Cal	10	natuvege	02	02.09.2021	Chantal.Hischier	Chantal.Hischier	44.5	NA	NA	18.6	Mineral	V1.29	02	ProCheck	NA
Cal	10	natuvege	03	02.09.2021	Chantal.Hischier	Chantal.Hischier	40.8	NA	NA	18.4	Mineral	V1.29	02	ProCheck	NA
Cal	10	natuvege	04	02.09.2021	Chantal.Hischier	Chantal.Hischier	41.3	NA	NA	18.3	Mineral	V1.29	02	ProCheck	NA
Cal	10	natuvege	05	02.09.2021	Chantal.Hischier	Chantal.Hischier	38.3	NA	NA	19.2	Mineral	V1.29	02	ProCheck	NA
Cal	10	natuvege	06	02.09.2021	Chantal.Hischier	Chantal.Hischier	25.2	NA	NA	18.6	Mineral	V1.29	02	ProCheck	NA
Cal	10	natuvege	07	02.09.2021	Chantal.Hischier	Chantal.Hischier	36.4	NA	NA	18.0	Mineral	V1.29	02	ProCheck	NA
Cal	10	natuvege	08	02.09.2021	Chantal.Hischier	Chantal.Hischier	36.1	NA	NA	17.7	Mineral	V1.29	02	ProCheck	NA
Cal	10	natuvege	09	02.09.2021	Chantal.Hischier	Chantal.Hischier	35.2	NA	NA	17.5	Mineral	V1.29	02	ProCheck	NA
Cal	10	natuvege	10	02.09.2021	Chantal.Hischier	Chantal.Hischier	39.7	NA	NA	16.9	Mineral	V1.29	02	ProCheck	NA
Cal	10	fakevege	01	02.09.2021	Chantal.Hischier	Chantal.Hischier	32.0	NA	NA	17.7	Mineral	V1.29	02	ProCheck	NA
Cal	10	fakevege	02	02.09.2021	Chantal.Hischier	Chantal.Hischier	30.2	NA	NA	17.9	Mineral	V1.29	02	ProCheck	NA
Cal	10	fakevege	03	02.09.2021	Chantal.Hischier	Chantal.Hischier	38.5	NA	NA	17.5	Mineral	V1.29	02	ProCheck	NA
Cal	10	fakevege	04	02.09.2021	Chantal.Hischier	Chantal.Hischier	33.8	NA	NA	17.0	Mineral	V1.29	02	ProCheck	NA
Cal	10	fakevege	05	02.09.2021	Chantal.Hischier	Chantal.Hischier	30.2	NA	NA	17.3	Mineral	V1.29	02	ProCheck	NA
Cal	10	fakevege	06	02.09.2021	Chantal.Hischier	Chantal.Hischier	37.9	NA	NA	14.7	Mineral	V1.29	02	ProCheck	NA
Cal	10	fakevege	07	02.09.2021	Chantal.Hischier	Chantal.Hischier	39.6	NA	NA	17.8	Mineral	V1.29	02	ProCheck	NA
Cal	10	fakevege	08	02.09.2021	Chantal.Hischier	Chantal.Hischier	31.5	NA	NA	18.9	Mineral	V1.29	02	ProCheck	NA
Cal	10	fakevege	09	02.09.2021	Chantal.Hischier	Chantal.Hischier	31.7	NA	NA	18.9	Mineral	V1.29	02	ProCheck	NA
Cal	10	fakevege	10	02.09.2021	Chantal.Hischier	Chantal.Hischier	32.6	NA	NA	18.9	Mineral	V1.29	02	ProCheck	NA
Cal	10	baresoil	01	02.09.2021	Chantal.Hischier	Chantal.Hischier	25.3	NA	NA	20.5	Mineral	V1.29	02	ProCheck	NA
Cal	10	baresoil	02	02.09.2021	Chantal.Hischier	Chantal.Hischier	25.9	NA	NA	22.7	Mineral	V1.29	02	ProCheck	NA
Cal	10	baresoil	03	02.09.2021	Chantal.Hischier	Chantal.Hischier	24.2	NA	NA	23.5	Mineral	V1.29	02	ProCheck	NA
Cal	10	baresoil	04	02.09.2021	Chantal.Hischier	Chantal.Hischier	26.4	NA	NA	23.3	Mineral	V1.29	02	ProCheck	NA
Cal	10	baresoil	05	02.09.2021	Chantal.Hischier	Chantal.Hischier	27.1	NA	NA	24.1	Mineral	V1.29	02	ProCheck	NA
Cal	10	baresoil	06	02.09.2021	Chantal.Hischier	Chantal.Hischier	30.3	NA	NA	23.8	Mineral	V1.29	02	ProCheck	NA
Cal	10	baresoil	07	02.09.2021	Chantal.Hischier	Chantal.Hischier	28.9	NA	NA	23.3	Mineral	V1.29	02	ProCheck	NA
Cal	10	baresoil	08	02.09.2021	Chantal.Hischier	Chantal.Hischier	28.1	NA	NA	23.7	Mineral	V1.29	02	ProCheck	NA
Cal	10	baresoil	09	02.09.2021	Chantal.Hischier	Chantal.Hischier	26.7	NA	NA	24.0	Mineral	V1.29	02	ProCheck	NA
Cal	10	baresoil	10	02.09.2021	Chantal.Hischier	Chantal.Hischier	23.4	NA	NA	23.8	Mineral	V1.29	02	ProCheck	NA
